# Supplementary material for: High-throughput screening and validation of antibodies against synaptic proteins to explore opioid signaling dynamics
Source: Commun Biol. 2021 Feb 22;4:238. doi: 10.1038/s42003-021-01744-8 (PMC7900253; doi:10.1038/s42003-021-01744-8)
Supplement: Supplementary file 1 — Supplementary Data 1 [file 42003_2021_1744_MOESM1_ESM.xlsx]

## Sheet: Figure 2
Figure 2b - Binding curve						Figure 2c - Correlation analysis*																		Figure 2d - Heatmap of relative protein expression from Neuro2A and HEK293 cells										Figure 2f - ELISA CHO-Myc-Drd1 clones
x-axis	y-axis - Mean (O.D. 450 nm)					RNA - Data obtained by ELISA							Protein - Data obtained by GeoProfile											x-axis		y-relative expression**								x-axis CHO-Myc Drd1 clones
Log Peptide concentration, (Molar)	AVG459 BSA Peptide	AVG483 BSA Peptide					Neuro2A (x-axis)		HEK293 (y-axis)					Neuro2A (x-axis)		HEK293 (y-axis)								Protein name	Antibody tested	N2A_PTN			HEK_PTN					ELISA probed with anti-Drd1 (AVG414)	y-axis (O.D. 490 nm)
-7	2.7227	0.0678					Mean	SD	Mean	SD				Mean	SD	Mean	SD							Acly	AVG447	0.67	0.75	0.68	0.29	0.33	0.3			CHO-only	0.1405	0.1885	0.1025
-7.69897	2.8672	0.0544				Acly	0.52	0	0.4825	0.005			Acly	0.7	0.043589	0.306667	0.0208167							Bloc1s6	AVG446	0.8	0.75	0.52	0.29	0.26	0.34			CHO-Myc D1 clone #1	0.7385	0.7885	0.7545
-8.39794	2.7891	0.0461				Bloc1s6	0.4875	0.005	0.5175	0.005			Bloc1s6	0.69	0.149332	0.296667	0.0404145							Marcks	AVG457	0.88	0.6	0.6	0.4	0.38	0.2			CHO-Myc D1 clone #2	0.5795	0.5515	0.7505
-9.09691	2.6503	0.0472				Marcks	0.5025	0.005	0.4975	0.005			Marcks	0.693333	0.161658	0.326667	0.110151							Septin 6	AVG423	0.79	0.8	0.96	0.14	0.19	0.13			CHO-Myc D1 clone #3	0.569	0.426	0.455
-9.79588	2.3703	0.04				Septin 6	0.5525	0.005	0.4475	0.005			Septin 6	0.85	0.0953939	0.153333	0.0321455							Stxbp1	AVG445	0.62	0.71	0.97	0.31	0.18	0.15			CHO-Myc D1 clone #4	0.479	0.486	0.504
-10.4948	1.1533	0.0426				Stxbp1	0.53	0	0.47	0			Stxbp1	0.766667	0.181751	0.213333	0.085049							Sypl2	AVG420	0.38	0.6	0.79	0.43	0.38	0.42
-11.1938	0.3466	0.0442				Sypl2	0.3775	0.0670199	0.6225	0.005			Sypl2	0.59	0.205183	0.41	0.0264575							Stx2	AVG439	0.66	0.66	0.74	0.35	0.34	0.26			ELISA probed with anti-Myc
-11.8928	0.1181	0.18				Stx2	0.52	0	0.48	0			Stx2	0.686667	0.046188	0.316667	0.0493288							Stx12	AVG443	0.8	0.62	0.59	0.38	0.29	0.32			CHO-only	0.2064	0.1405	0.1698
						Stx12	0.5	0	0.5	0			Stx12	0.67	0.113578	0.33	0.0458258							Atp6v1b2	AVG416	0.69	0.81	0.65	0.34	0.26	0.25			CHO-Myc D1 clone #1	0.5261	0.567	0.5523
						Atp6v1b2	0.5175	0.005	0.4825	0.005			Atp6v1b2	0.716667	0.0832666	0.283333	0.0493288							VAMP3	AVG412	0.83	0.64	0.61	0.36	0.27	0.3			CHO-Myc D1 clone #2	0.748	0.7384	0.863
						VAMP3	0.5025	0.005	0.5	0			VAMP3	0.693333	0.119304	0.31	0.0458258							VAMP7	AVG413	0.52	0.48	0.5	0.5	0.48	0.51			CHO-Myc D1 clone #3	0.6495	0.846	0.6336
						VAMP7	0.49	0	0.51	0			VAMP7	0.5	0.02	0.496667	0.0152753							Sec22b	AVG469	1.09	0.94	0.86	0.06	0.01	0.06			CHO-Myc D1 clone #4	0.6947	0.8277	0.886
						Sec22b	0.4925	0.005	0.5075	0.005			Sec22b	0.963333	0.116762	0.0433333	0.0288675							Syngr1	AVG421	0.68	0.67	0.75	0.33	0.32	0.24
						Syngr1	0.5625	0.0125831	0.435	0.0057735			Syngr1	0.7	0.043589	0.296667	0.0493288							Syp	AVG460	0.7	0.57	0.56	0.47	0.41	0.3
						Syp	0.6325	0.005	0.365	0.0264575			Syp	0.61	0.0781025	0.393333	0.0862168							Sypl1	AVG419*	0.71	0.72	0.7	0.06	0.43	0.37
						Sypl1	0.4775	0.00957427	0.52	0			Sypl1	0.71	0.01	0.286667	0.198578							ATP5B	AVG411	0.82	0.76	0.98	0.14	0.09	0.21
						ATP5B	0.5	0	0.5	0			ATP5B	0.853333	0.113725	0.146667	0.0602771							Cox4i1	AVG477	0.73	0.82	0.73	0.31	0.31	0.12
						Cox4i1	0.5275	0.005	0.48	0			Cox4i1	0.76	0.0519615	0.246667	0.109697							Cox5b	AVG479	0.76	0.76	0.62	0.27	0.33	0.26
						Cox5b	0.585	0.0057735	0.4125	0.0206155			Cox5b	0.713333	0.080829	0.286667	0.0378594							Crebbp	AVG475	0.95	0.49	0.86	0.19	0.32	0.2
						Crebbp	0.51	0	0.49	0.00816497			Crebbp	0.766667	0.24379	0.236667	0.0723418							Ap2b1	AVG462	0.68	0.59	0.58	0.34	0.35	0.46
						Ap2b1	0.5	0	0.5	0			Ap2b1	0.616667	0.0550757	0.383333	0.0665833							Cpne6	AVG448	0.62	0.64	0.79	0.32	0.29	0.34
						Cpne6	0.5325	0.0340343	0.4675	0.0298608			Cpne6	0.683333	0.0929157	0.316667	0.0251661							Drd2	AVG465	0.48	0.45	0.41	-	0.42	0.46
						Drd2	0.405	0.0173205	0.5975	0.0359398			Drd2	0.446667	0.0351188	0.44	0.0282843							Drd3	AVG466	0.45	0.73	0.54	0.45	0.46	0.38
						Drd3	0.335	0.0645497	0.6625	0.0298608			Drd3	0.573333	0.142945	0.43	0.043589							Gabrb2	AVG426	0.29	0.89	0.58	0.34	0.49	0.41
						Gabrb2	0.6725	0.0434933	0.33	0.023094			Gabrb2	0.586667	0.300056	0.413333	0.0750555							Gabbr1	AVG429	0.54	0.71	0.62	0.38	0.36	0.37
						Gabbr1	0.525	0.01	0.4725	0.00957427			Gabbr1	0.623333	0.085049	0.37	0.01							Gria1	AVG437	0.52	0.62	0.54	-	0.43	0.31
						Gria1	0.295	0.105357	0.7075	0.0434933			Gria1	0.56	0.052915	0.37	0.0848528							Gnb1	AVG470	0.55	0.58	0.66	0.49	0.42	0.3
						Gnb1	0.52	0	0.48	0			Gnb1	0.596667	0.0568624	0.403333	0.0960902							Gnb2	AVG471	0.4	0.64	0.69	0.56	0.37	0.34
						Gnb2	0.5925	0.005	0.4075	0.005			Gnb2	0.576667	0.155027	0.423333	0.119304							GNB3	AVG435	0.7	0.62	0.58	0.39	0.43	0.27
						GNB3	0.63	0.00816497	0.3725	0.0320156			GNB3	0.633333	0.061101	0.363333	0.0832666							CHRNB4	AVG401	0.66	0.92	0.81	0.29	0.13	0.19
						CHRNB4	0.51	0.00816497	0.485	0.0310913			CHRNB4	0.47	0.0360555	0.533333	0.0472582							Oprd1	AVG476	0.44	0.63	0.62	0.45	0.45	0.39
						Oprd1	0.51	0.00816497	0.485	0.0310913			Oprd1	0.796667	0.130512	0.203333	0.080829							Oprm1	AVG473	0.63	0.68	0.53	0.4	0.3	0.47
						Oprm1	0.505	0.01	0.4975	0.0320156			Oprm1	0.563333	0.106927	0.43	0.034641							SNAP-23	AVG431	0.7	0.68	0.57	0.35	0.31	0.39
						SNAP-23	0.51	0	0.4875	0.00957427			SNAP-23	0.65	0.07	0.35	0.04							SNAP-29	AVG432	0.74	0.46	0.79	0.36	0.3	0.36
						SNAP-29	0.47	0	0.5275	0.005			SNAP-29	0.663333	0.177858	0.34	0.034641

## Sheet: Figure 3
								Fluorescence Intensity was measured using CellProfiler analysis, each row represents one counted cell. The cell lines, treatment, and the antibody used are represented in the column.
Figure 3b: Fluorescence intensity obtained from two rAbs dilutions (Volcano plot)*									Fig. 3c: AVG451P-G10			Figure 3d:							Figure 3 e
	Antibody dilution 1:500			Antibody dilution 1:100					Antibody dilution				AVG451P-G10			AVG453P-H11			AVG710P-B7					AVG713-B5					AVG709P1-E11					AVG457-G10
Antibody tested	Mean	SD	N	Mean*	SD	N			(1:500)	(1:100)			N2A	N2A PKCb KO		N2A	N2A PKCb KO		N2A		N2A PKCa KO			N2A		N2A PKCa KO			N2A		N2A PKCa KO			N2A		N2A PKCa KO
AVG481-C1	660.7	214.1	387	858.3	379.7	387			185.614	438.463			2969.73	3297.47		206.828	134.933		Control	PMA (60 min)	Control	PMA (60 min)		Control	PMA (30 sec)	Control	PMA (30 sec)		Control	PMA (30 min)	Control	PMA (30 min)		Control	PMA (30 min)	Control	PMA (30 min)
AVG461-G12	324.8	133.2	309	327.9	142.4	408			246.299	142.372			2800.72	3423.25		360.886	147.829		55.9599	61.4844	34.3585	32.4484		28.9366	72.3873	19.0033	21.4076		70.9634	121.533	92.295	131.011		205.894	263.864	363.825	189.895
AVG406-D8	2781	1019	250	2822	1140	349			222.344	356.036			2800.7	2350.6		394.579	266.77		92.0643	85.1352	38.3466	35.2585		30.2884	75.0681	20.7988	21.9077		77.6461	145.338	96.8815	132.677		236.711	726.271	422.134	419.41
AVG462-F4	2765	1143	300	3284	1503	349			380.372	4686.05			1648.7	2169.62		341.046	118.379		105.079	96.1312	40.4303	38.3169		30.6786	75.6949	20.9924	24.437		85.0444	159.057	110.935	146.757		238.132	733.762	438.766	460.468
AVG447-A12	436.8	156.9	362	558.5	218.9	304			229.341	2340.35			1768	1389.43		362.21	197.347		107.611	102.233	43.4131	38.3273		34.3896	93.9823	21.0915	36.009		85.5635	165.899	111.303	147.959		243.518	758.904	439.221	479.01
AVG410-G7	590.6	242.2	410	891.4	312.5	300			396.826	260.053			1011.76	5793.23		304.281	214.886		116.625	103.109	46.0812	40.0997		35.3222	109.847	21.6191	38.4089		86.167	167.084	112.456	149.809		258.132	784.27	498.24	485.475
AVG411-C11	1095	425.5	534	1694	626.8	355			303.567	352.615			1063.44	2866.39		971.219	274.801		117.165	107.92	47.8297	43.9722		36.4398	110.06	21.6574	38.6902		87.7895	171.063	113.072	153.007		310.397	802.302	502.925	492.389
AVG446-D2	811.9	285.7	403	1224	403.1	326			358.892	1193.39			4330.25	1029.62		263.185	185.894		119.494	110.787	48.3697	47.6007		37.6676	110.787	21.9628	38.74		89.038	180.471	114.777	157.119		311.267	826.155	510.214	495.509
AVG407-E5	294.1	120.6	524	325.2	148.9	308			182.043	447.631			1901.54	3064.17		253.879	146.339		127.934	117.218	49.2531	49.662		39.4972	112.567	22.9799	40.5195		89.8376	180.498	114.891	157.813		320.806	829.847	529.298	517.059
AVG463-A1	1720	724	422	2210	919.7	479			340.131	363.18			2756.79	3308.59		236.647	241.284		132.03	119.713	50.2932	50.683		39.6201	131.736	23.0923	41.2651		90.7539	183.353	116.336	158.981		345.062	837.52	530.485	583.599
AVG408-D3	736.5	296.4	421	1178	437.2	389			397.987	507.87			2429.2	820.975		252.084	171.426		134.064	124.622	53.3825	51.6544		40.4339	132.06	23.1012	41.3365		90.9078	185.586	117.517	161.262		345.733	859.059	557.047	598.307
AVG409-C10	1039	404.3	545	1493	582.9	277			194.462	812.153			2577.41	2614.73		281.288	243.26		134.394	127.31	53.5091	51.8805		41.5196	132.149	23.5983	43.1386		91.6219	187.496	117.761	163.315		356.899	934.049	593.838	604.271
AVG448-C1	1367	512.3	253	1824	703.6	355			307.826	519.819			2422.44	6141.03		209.775	221.652		140.868	134.262	54.5122	52.5017		41.9524	132.644	23.8391	43.3805		93.6726	189.207	117.964	165.743		359.196	970.602	605.71	610.819
AVG474-F8	1331	482.5	294	1871	723.3	512			356.9	622.289			1457.3	1929.86		347.885	276.748		145.037	137.156	55.2985	53.1631		42.5741	133.86	24.2332	44.3368		94.3225	191.391	121.168	170.135		364.621	995.116	643.179	634.122
AVG475-B6	419	180	368	458.8	159.4	437			368.228	595.211			2748.25	2785.8		770.883	180.089		147.779	140.664	55.3471	53.4552		44.3969	134.63	24.6266	45.9684		94.7964	193.835	128.207	172.602		371.242	1065.6	681.817	640.359
AVG468-E7	432.1	185.1	511	606.8	269.1	471			246.767	253.651			4559.59	1396.84		329.746	205.464		152.267	147.443	56.1159	53.973		44.5663	135.87	24.6508	48.1236		95.0284	194.638	128.291	174.186		376.369	1158.72	688.352	640.414
AVG477-E6	905	368	692	878.8	389.2	488			176.411	373.741			2014.83	3624.19		272.635	228.113		152.577	147.71	57.0877	54.6595		44.7784	139.05	25.464	48.7901		95.5581	195.211	130.937	176.373		388.357	1166.07	719.119	676.502
AVG478-C8	1579	560.8	566	2271	851.8	501			298.599	495.915			2390.55	951.734		308.819	341.572		153.637	150.713	58.3611	56.2324		44.9524	142.712	25.5259	49.649		96.8472	197.459	132.899	178.659		402.046	1187.01	742.206	679.353
AVG479-A7	677.6	288.5	590	1066	735.7	383			309.737	271.948			1946.15	3148.77		354.834	151.636		155.946	154.946	58.4122	57.0271		45.0195	145.646	25.973	49.916		97.1523	200.719	133.319	179.195		405.807	1222	747.04	685.447
AVG414-A4	378.1	153	723	549	215	461			360.834	710.849			1818.78	1487.05		362.797	298.51		159.574	157.931	58.4843	57.5534		45.0347	147.688	26.9224	51.2238		98.9146	202.09	134.42	179.981		417.259	1222.67	764.295	708.946
AVG465-B7	379.2	146.4	552	748.8	299.3	515			360.947	631.799			2175.96	1407.31		364.556	180.57		160.054	159.368	59.9297	57.6498		45.1823	152.809	27.1303	51.9595		99.2555	203.531	135.025	183.821		419.83	1287.9	775.268	710.857
AVG466-G1	607.1	257.3	570	927.8	346.4	524			315.483	808.67			2232.72	2934.48		200.925	263.097		161.261	160.656	60.2973	58.1117		45.2182	163.217	27.5427	52.2941		99.2652	209.455	135.112	183.908		424.826	1473.34	785.883	729.748
AVG415-H1	628.5	234.4	432	930	392.5	338			256.381	661.023			2820.27	2637.36		324.044	141.951		161.425	163.016	60.3444	58.4836		45.2432	168.587	27.6863	53.7242		99.8278	215.208	135.43	186.225		431.554	1477.92	794.258	730.582
AVG497-B7	1793	652.2	312	2109	770	370			257.672	601.36			2032.08	1826.29		208.994	192.342		162.618	173.723	60.929	58.9229		45.2894	168.681	28.6007	54.5018		100.317	216.502	137.849	186.528		436.108	1498.86	805.824	747.776
AVG497P-A2	2258	887.8	216	2854	1487	417			385.531	236.725			7876.85	1536.13		403.65	105.834		162.731	185.967	61.7053	58.9324		47.2278	170.997	28.914	55.5411		100.576	217.3	139.696	193.406		437.897	1561.88	826.59	774.239
AVG497DP-H11	696.6	317.6	363	963	453.2	528			385.961	519.547			4113.25	2770.25		268.689	86.9609		164.828	192.938	62.3063	59.2706		47.3996	173.473	28.9366	55.7936		101.002	217.578	141.11	193.895		447.673	1563.69	841.74	781.289
AVG498-B11	840.2	328.1	531	1372	494.4	682			330.05	546.086			4630.21	2988.47		283.759	201.326		165.224	193.574	62.4138	59.6577		47.409	173.852	29.1187	55.9754		101.323	219.058	141.797	193.946		450.552	1572.41	855.417	790.577
AVG498DP-G6	736.2	288.4	592	1098	392.9	699			374.631	867.254			5932.34	2083.05		233.546	311.554		165.432	197.866	63.6266	61.5471		47.4288	174.636	29.1678	56.4105		101.485	221.732	142.216	194.283		460.4	1609.83	896.643	813.968
AVG486-F8	530.2	176.1	468	759.6	275.9	630			196.333	621.462			4361.07	5378.55		98.8193	244.259		165.671	206.633	64.1881	62.29		49.5333	174.742	29.7597	56.4608		102.39	222.512	142.417	197.408		465.05	1617	915.565	845.014
AVG491-B2	599.3	216	607	930	351.8	593			166.242	632.617			3192.56	3373.99		210.067	137.114		166.054	207.788	64.3965	62.3875		49.5775	174.911	29.9175	56.7031		102.547	225.802	144.083	197.852		470.385	1632.68	942.866	905.37
AVG492-C11	1316	476.5	608	2001	823.2	685			310.522	880.858			2240.33	1684.95		243.218	122.344		171.958	211.171	64.4727	62.7006		49.6956	176.356	30.2884	56.7503		102.749	225.954	144.208	202.186		476.926	1647.63	964.088	925.151
AVG715-G7	1263	478	676	1975	785.7	660			317.834	657.388			7373.89	5710.4		183.549	175.361		174.441	211.261	64.788	62.8151		49.718	180.525	30.3661	57.2708		102.909	229.668	144.287	203.371		480.958	1674.32	964.158	936.672
AVG714-C10	323.9	114.1	618	379.3	140.4	806			311.404	780.663			2194.43	3739.42		392.209	396.146		174.999	213.559	65.0672	63.086		49.863	181.57	30.6464	57.4257		103.886	231.08	145.905	205.067		484.039	1676.5	976.239	937.973
AVG425-A11	453.6	193.1	454	627.9	234	457			292.568	564.086			2228.71	1512.8		237.75	156.594		175.125	214.308	65.4429	63.5332		50.1491	182.593	30.6786	57.7917		104.392	231.93	146.121	205.664		484.46	1686.6	980.115	992.006
AVG426-H3	291.2	115.3	466	337.8	141.5	318			345.439	522.089			5889.42	2382.27		271.546	308.139		175.645	214.629	65.5462	63.7208		50.5782	184.617	30.7252	57.8133		104.413	237.909	146.868	205.684		487.47	1756.99	998.135	992.542
AVG467-H10	499	198	263	664.2	247.5	394			352.343	407.721			8384.41	1530.89		1003.32	245.186		176.379	215.978	66.0168	64.131		50.8264	184.965	30.7279	57.9693		104.637	245.661	147.291	205.784		498.551	1757.35	1006.06	999.514
AVG428-F11	838.2	707.7	772	1922	849.3	605			237.906	637.132			7668.74	1086.39		280.783	339.343		178.588	219.958	66.1617	64.1881		51.3263	185.384	30.9348	58.1389		105.319	245.868	148.029	208.177		500.574	1765.52	1013.76	1003.27
AVG427-1-H5	513.3	197.9	467	733.2	272.6	706			576.38	406.576			5974.54	998.96		179.744	83.4423		178.699	223.216	66.3299	64.5952		51.3721	187.964	31.0132	58.5965		106.134	246.587	148.407	209.787		502.339	1795.55	1014.24	1035.57
AVG427-2-G6	877.5	321.4	606	1361	581.5	528			278.79	1878.74			7093.19	1290.96		290.951	135.062		178.881	224.542	67.7448	65.2217		51.3897	189.313	31.476	59.0625		106.324	251.26	148.513	210.825		504.284	1926.47	1016.17	1056.28
AVG429-C1	1521	582	621	2049	780	571			395.378	805.359			5836.55	1226.02		527.627	187.413		179.479	225.606	68.1175	65.5999		52.2527	189.935	32.2264	59.1476		107.789	255.255	149.297	210.905		507.69	1969.95	1016.77	1080.74
AVG437-H3	334.6	117.9	596	447.3	160.4	714			255.287	1525.61			6353.73	1158.36		332.032	99.2052		179.714	226.088	68.2618	66.1843		52.5753	191.195	32.4313	59.4329		108.309	256.634	154.492	212.069		508.486	1992.55	1059.58	1100.66
AVG472-D12	284.8	98.88	607	315.4	122.4	519			428.639	4357.67			7585.13	1881.91		370.192	180.341		180.142	228.132	68.8353	66.4416		52.6687	193.157	32.9588	59.5776		109.096	258.803	155.094	212.415		509.459	2016.94	1063.47	1101.07
AVG438-E6	319.8	108.6	615	396.6	142.2	759			304.821	1008.5			3335.87	2204.81		586.415	173.667		182.262	229.306	68.8795	66.8515		53.3309	193.97	33.2567	60.3524		109.292	259.481	157.35	213.944		529.609	2018.29	1064.82	1109.62
AVG436-A10	352.9	139	672	459.8	166.7	645			249.014	1136.93			2376.27	608.628		307.38	337.46		186.197	231.452	69.1322	67.0938		53.3535	195.779	33.2946	60.3641		109.764	265.867	160.018	215.371		533.353	2022.85	1072.75	1113.32
AVG449-H5	1059	393.8	548	1539	563.5	623			294.911	1707.01			1986.44	749.219		578.442	256.155		186.601	233.472	69.332	67.9573		53.3789	197.31	33.3848	60.376		110.169	266.936	160.438	216.431		534.912	2039.83	1083.94	1122.23
AVG493-E4	2248	924.5	451	2448	1030	398			414.314	1935.78			2246.65	1549.44		413.606	140.335		187.359	234.555	69.8043	68.6348		53.5347	197.504	33.4711	60.5181		110.176	267.163	161.103	217.682		535.481	2046.51	1087.1	1154.15
AVG434-E3	654.4	250.2	331	916.2	357.3	388			328.378	2583.65			1438.91	1359.8		234.324	116.71		187.405	235.444	70.1883	68.6489		53.7346	198.034	33.7316	60.6219		110.323	270.103	161.322	218.471		540.023	2080.44	1098.67	1195.64
AVG470-F6	682.5	279.5	295	1008	416.4	364			366.909	892.526			4599.37	732.287		779.219	56.5573		189.188	237.433	70.5332	68.6691		53.8289	199.955	33.8967	61.7831		111.094	270.909	161.514	218.698		541.33	2104.99	1108.82	1218.69
AVG471-G4	584.5	208.8	248	789.8	284.5	507			492.362	980.101			3430.73	1420.47		455.942	270.612		190.545	237.787	70.5557	68.7659		54.4219	200.565	34.1009	62.547		111.99	270.97	162.61	220.845		543.309	2130	1138.9	1244.81
AVG435-D7	478.6	205.3	459	614.4	210.4	587			174.557	1745.33			7002.96	612.819		597.465	187.358		191.518	238.898	71.0989	69.1451		54.4973	204.881	34.2335	62.964		112.593	277.846	164.451	222.937		546.119	2149.04	1140.73	1246.96
AVG495-C11	1117	419.9	594	1580	604.6	640			305.986	822.169			3992.08	896.231		578.87	300.287		191.939	240.793	71.2882	69.3773		54.7719	205.132	34.3896	63.2959		113.229	278.728	164.47	222.953		552.64	2179.9	1144.09	1275.54
AVG487-A1	1674	615.8	523	2264	929.5	671			232.113	662.54			1288.05	1027.04		524.358	178.413		192.001	241.878	71.537	69.8112		54.8852	209.308	34.4992	63.3449		113.274	279.844	165.785	223.414		553.076	2194.39	1146.9	1285.63
AVG488-C3	1284	473.2	607	1899	799.1	565			415.455	990.018			7318.74	3116.42		556.542	160.722		195.947	242.872	71.8656	69.8698		54.8895	210.902	34.7721	64.3201		113.326	280.775	166.515	224.299		553.697	2232.65	1158.23	1289.58
AVG489-C11	1225	465.5	709	2043	852.5	585			364.568	328.92			688.802	1600.31		365.055	132.372		196.794	245.816	71.9478	70.0115		55.0651	211.139	34.8065	64.6482		113.652	281.548	167.698	225.03		555.035	2244.99	1162.7	1291.64
AVG490-B12	2599	1089	585	3176	1240	591			129.952	305.746			6241.57	915.054		611.051	195.916		198.671	247.712	71.9664	70.3856		55.1873	212.547	35.1501	64.6783		113.665	281.681	167.928	227.973		561.883	2252.3	1163.74	1296.26
AVG702-A11	2221	835.5	483	2796	1145	456			276.19	424.045			4740.51	1220.95		318.509	276.95		198.816	248.21	72.0179	70.7872		55.5295	213.233	35.2105	64.6995		113.868	281.771	169.292	228.699		564.454	2261.3	1169.11	1301.86
AVG702P-G11	1505	770.8	374	2408	860.8	391			451.57	395.497			2445.76	611.127		402.44	175.451		199.999	250.29	72.2438	71.4718		55.869	214.013	35.3222	65.8962		114.676	282.55	169.921	228.748		568.455	2265.54	1207.43	1302.13
AVG702P-A2 (DP)	3079	1646	261	3084	1575	471			378.058	392.973			5833.9	895.277		513.046	205.297		200.27	251.977	72.8886	71.6542		55.9942	214.849	35.344	66.2068		114.801	282.814	170.982	232.445		573.445	2270.64	1208.42	1303.51
AVG703P-E3	936.5	478.8	180	1168	450.5	576			275.982	582.137			2152.85	2227.55		519.373	418.524		200.295	252.767	73.1644	71.9981		56.034	214.995	35.6714	66.2123		114.933	284.977	171.675	232.915		575.539	2279.01	1215.26	1303.92
AVG703P-E12	3203	1283	395	3344	1248	593			284.323	460.349			2968.78	1253.75		665.558	266.338		201.348	255.942	73.2338	72.0118		56.2898	217.823	35.8319	66.3489		115.002	285.263	172.044	235.008		580.474	2287.63	1232.02	1324.09
AVG704-F10	1818	930	586	2159	946.4	614			520.026	382.716			1245.36	5682.29		671.562	170.799		203.331	256.937	73.2625	72.4145		56.7566	217.873	35.8535	66.4191		115.272	286.887	172.97	237.639		580.932	2294.49	1243.68	1349.34
AVG704P-B9	1646	707.1	388	1926	833.3	590			575.521	399.125			1890.25	884.87		443.344	243.951		204.323	260.832	73.4119	72.516		56.775	218.908	36.03	66.5742		115.79	288.007	173.681	246.199		581.803	2326.7	1270.37	1356.93
AVG704P-E5-DP	1663	776.1	483	1965	857.3	657			445.795	282.551			2181.57	1115.32		380.58	183.285		205.392	262.97	73.5555	72.8952		56.9692	220.767	36.0644	66.8568		115.861	289.281	174.066	246.969		582.459	2349.15	1276.61	1365
AVG705-B3	1907	640	588	1863	654.6	258			356.197	616.582			1094.23	1537.94		679.605	175.614		207.472	263.73	74.0487	73.165		57.0425	221.558	36.3623	66.8982		115.96	291.247	174.504	247.335		586.046	2408.88	1277.46	1371.15
AVG705-B7	2751	1174	442	2706	1126	344			443.402	529.054			1940.21	1292.05		364.675	156.378		207.859	264.225	74.5332	73.2029		57.4887	224.565	36.4398	67.1145		116.086	292.002	176.187	247.387		587.771	2454.36	1278.7	1378.45
AVG705P-G12	1504	623.9	526	1605	697.3	273			485.967	489.402			2101.36	956.267		333.94	160.673		208.866	265.442	74.7344	73.3128		57.5521	224.8	36.4489	67.216		116.667	295.82	176.546	248.017		595.791	2481.6	1292.29	1408.04
AVG706-B12	240.9	89.77	473	267.6	170.9	522			234.552	408.959			5212.2	1128.23		128.79	250.25		209.468	267.612	74.8893	73.568		57.8187	224.86	36.5628	67.5062		116.682	297.845	178.293	248.406		605.079	2490	1303.22	1436.87
AVG706P-C11	2464	873.1	538	2838	1119	495			456.824	186.499			1257.55	1330.68		231.722	164.583		210.304	273.073	74.9033	73.5912		57.863	225.394	36.6933	67.5145		117.094	302.925	179.759	252.491		610.816	2495.3	1338.89	1438.64
AVG706P-A11	1789	1118	313	2597	1017	390			257	484.767			2851.28	822.182		603.344	256.173		210.392	273.445	75.5591	73.5999		58.5964	226.469	36.9127	67.5307		117.102	303.011	181.39	253.393		617.976	2497.42	1346.35	1439.33
AVG485-F5	3038	1102	249	3656	1707	313			330.149	631.794			2309.53	853.525		564.418	134.057		210.84	275.518	75.7391	73.6577		58.7074	227.723	36.9913	68.2251		117.452	303.092	183.513	253.718		621.032	2503.81	1349.59	1451.75
AVG494-D9	2690	1231	366	2940	1169	456			319.279	387.299			1822.6	1532.89		215.878	77.8505		211.038	275.598	76.7576	74.5778		58.7081	228.02	37.4075	68.2394		117.574	304.39	184.937	254.376		621.044	2506.36	1359.32	1485.41
AVG457-G10	278.4	106.9	482	240.3	99.79	656			211.959	484.054			1996.87	1021.84		140.611	81.1339		211.334	276.05	76.8584	74.8359		58.92	228.876	37.435	68.7453		117.596	305.624	186.455	256.95		621.842	2510.87	1364.1	1504.66
AVG457-F4 (DP)	962.7	414.3	423	1534	619.3	376			406.662	491.586			2000.96	585.705		211.065	357.84		211.343	279.58	76.8871	74.837		59.1563	229.102	37.4472	69.2291		119.383	310.244	187.413	256.96		624.757	2537.23	1366.76	1508.5
AVG402-1-D11	365.2	142.9	372	423.2	145.3	434			298.545	688.12			1549.81	1129.15		762.123	206.147		211.471	282.375	77.6632	74.8489		59.2224	230.563	37.5887	69.3779		119.39	310.307	188.125	259.332		630.612	2547.17	1367.32	1514.57
AVG403-2H9	307.1	137.1	425	278.6	101.4	482			320.652	700.382			2159.5	1670.7		417.744	230.76		211.624	282.467	78.1526	75.3		59.3973	231.592	37.6676	69.4163		119.616	313.92	189.277	260.435		631.9	2550.47	1368.32	1521.76
AVG405-B11	388	156.6	330	433.7	176.4	424			344.315	490.288			1744.79	278.978		210.973	97.287		211.711	283.375	78.4486	75.3794		59.6185	231.622	37.6827	69.5773		120.113	316.641	189.352	261.377		635.453	2551.16	1371.65	1528.17
AVG400-1-G2	352.9	157.5	431	445.8	166	532			372.864	338.174			2095.03	554.976		583.419	161.982		211.761	284.739	78.5683	75.4456		59.6929	232.934	37.7245	69.8924		120.328	320.622	189.523	265.224		637.707	2558.39	1387.08	1553.16
AVG401-1-A6	322.3	119.4	489	376.4	133.9	512			276.334	526.681			3298.73	594.483		483.184	430.257		211.873	287.587	78.6289	75.9595		59.7363	234.061	37.9046	70.2336		120.852	321.158	189.903	265.388		638.65	2570.89	1389.38	1556.84
AVG401-2-A12	446.1	249.8	305	491.9	179.2	410			434.416	720.988			1098.34	485.856		244.295	88.5772		212.218	290.29	78.9332	76.3591		59.8312	234.683	37.9248	70.4847		121.017	325.345	190.198	265.915		639.447	2582.97	1399.29	1578.84
AVG476-D8	302.5	118.7	531	351.9	137.7	514			413.908	455.983			2142.33	1542.21		667.057	123.352		213.361	290.781	79.2661	76.4032		59.9074	236.099	37.9577	70.6273		121.14	325.761	190.664	266.049		640.349	2583.31	1399.44	1588.55
AVG473-F7	1311	511	396	1797	780.8	483			422.097	388.313			2739.33	648.886		730.967	157.727		213.41	290.959	79.3162	76.4506		59.9899	242.588	38.0246	70.9601		121.162	326.664	192.654	269.01		641.82	2585.05	1400.09	1590.53
AVG710-G11 (DP)	821.9	394.5	288	1388	532.6	395			464.033	715.021			2256.07	1768.24		730.681	130.156		214.388	291.517	79.4837	76.4649		60.1512	244.83	38.0907	71.0976		121.253	326.826	193.093	270.716		642.765	2618.72	1401.09	1600.02
AVG710P-B7	625.3	224.9	287	961.4	358.3	369			366.529	586.942			2190.4	210.756		703.25	127.198		215.066	292.796	79.5749	76.5706		60.1994	246.116	38.1084	71.2853		121.565	331.17	195.632	271.991		645.593	2627.15	1413.42	1615.33
AVG711P-B6 (DP)	353.8	151	365	371.8	137.7	541			619.471	702.041			5862.73	3336.62		289.474	117.653		215.773	299.426	79.6932	76.6365		60.2798	246.523	38.4067	71.3168		121.664	333.613	196.053	275.82		647.81	2643.54	1414.11	1636.93
AVG711-G11	391.3	160.5	534	539.7	221.4	690			426.081	484.179			3604.05	2082.34		337.313	89.4277		215.788	299.877	80.0819	76.6851		60.4578	246.914	38.4243	71.3669		121.699	334.354	196.971	278.172		655.079	2652.49	1432.89	1670.24
AVG712-C10	2683	1332	152	3092	1461	462			269.34	752.428			2913.18	767.374		416.904	261.295		216.017	300.159	80.4016	76.8395		60.7778	246.991	38.7361	71.5208		122.08	334.781	200.145	278.322		664.962	2672.99	1434.84	1674.27
AVG712P-H2(DP)	1500	596.1	333	2091	869.4	549			257.108	484.448			1922.66	2465.02		648.373	70.816		216.211	300.814	80.8922	77.0178		61.1421	247.337	38.8613	71.7876		122.687	336.552	200.178	279.169		666.705	2675.29	1438.78	1675.15
AVG712P-G10	343.9	169.4	343	324	121.8	503			417.546	467.836			1722.64	1726.71		426.145	183.142		217.44	304.752	80.9773	77.2386		61.3271	249.587	38.9968	72.0702		123.549	338.702	201.171	280.153		666.916	2675.48	1445.39	1677.55
AVG713-B5	760.1	322.5	356	1360	497.5	539			220.252	392.97			2970.59	1595.23		627.146	173.754		218.436	306.608	80.9901	77.5621		61.3484	250.506	39.0696	72.2138		123.945	339.52	201.917	282.916		681.846	2690.52	1448.9	1681.23
AVG480-C2	383.1	152.2	399	470.6	170.3	511			449.376	667.445			2211.89	800.921		353.913	203.56		218.535	308.628	81.0963	78.2333		61.4438	252.686	39.0799	72.3198		124.205	340.503	202.37	283.32		682.455	2696.63	1450.13	1681.81
AVG403-B6	382.4	220.6	340	375	138.9	612			331.216	572.205			2499.66	1727.32		386.768	100.851		219.238	310.365	81.1829	78.3979		61.6011	254.122	39.1195	72.3949		124.705	341.205	202.587	285.15		687.166	2700.68	1457.89	1686.22
AVG404-A12	2441	1096	221	2432	996.5	497			276.316	311.897			1801.28	2570.68		593.889	346.345		219.682	316.115	81.4182	79.125		61.6394	255.028	39.1427	72.7879		124.823	342.166	204.162	285.814		689.804	2711.88	1459.49	1689.2
AVG451P-G10	340.5	174.4	439	1183	577.3	941			274.198	392.629			3983.82	697.078		569.36	59.2208		221.032	316.385	81.5675	79.3053		61.6787	256.819	39.3325	73.4006		125.098	343.466	204.451	286.217		695.558	2713.5	1500.07	1708.98
AVG452-A10 (DP)	1235	514	643	1496	731.9	669			255.374	253.343			1391.42	2319.39		554.505	103.975		221.798	317.719	81.9954	79.3162		62.2536	257.391	39.4972	73.5089		125.297	343.759	206.015	286.288		697.736	2743.02	1504.3	1712.06
AVG453P-H11	351.5	121.4	703	363.6	130.3	855			420.226	489.463			3171.6	3413.51		463.773	187.997		222.106	319.436	82.1305	80.1208		62.379	257.436	39.5937	73.597		126.018	353.596	206.439	287.398		701.846	2753.22	1506.44	1744.19
AVG453P-D2 (DP)	363.2	137.5	867	438.9	159.7	832			302.244	383.958			4315.53	1772.67		409.484	217.262		222.225	320.595	82.2838	80.3751		62.4631	257.89	39.6201	73.694		126.073	355.781	206.611	288.36		708.159	2757.28	1510.99	1754.09
AVG454-F3	1764	709.3	815	2215	1113	967			325.778	496.872			3582.47	2183.72		543.825	99.5406		222.329	322.183	82.6084	80.4977		62.8076	257.906	39.6466	73.8399		126.157	358.647	206.828	289.173		710.72	2771.33	1513.58	1755.52
AVG707-B9	337.7	138.4	748	386.1	134.5	781			404.09	352.234			2359.27	1120.71		223.642	136.917		223.739	330.952	82.6759	80.5877		63.0236	258.784	39.7293	73.8523		126.365	359.029	207.061	289.22		710.819	2780.1	1523.12	1759.55
AVG459-D4	786.2	261.8	861	1283	467.5	1027			197.315	242.465			2950.17	1514.52		660.568	229.637		224.299	338.885	82.7622	80.5986		63.0711	264.224	40.0511	74.0518		126.37	360.458	207.765	291.396		711.487	2797.51	1523.38	1765.76
AVG708-G7	865.7	403.4	893	1416	530.6	766			407.943	337.525			1123.62	1883.59		558.002	56.0119		225.431	338.999	83.031	80.619		63.1312	265.291	40.1099	74.4489		126.416	360.982	207.949	292.061		712.344	2820.39	1525.26	1782.89
AVG709-D10	1078	416.2	1065	1855	736.6	919			259.348	597.894			1276.35	1863.71		777.987	261.009		225.713	348.425	83.2027	80.9375		63.3317	266.898	40.2831	74.491		126.54	361.439	208.537	293.257		712.615	2835.38	1535.57	1791.48
AVG709-A11(TP)	1054	457.9	884	1525	671.3	924			222.166	589.32			3992.27	1649.98		627.911	8.29429		226.089	349.106	83.238	81.5377		63.486	267.27	40.3284	74.6752		127.036	365.383	210.457	293.32		716.008	2850.29	1545.98	1793.44
AVG709P1-E11	3814	2572	443	36663	2653	617			245.285	493.868			3937.55	770.189		545.725	61.1201		226.609	354.06	83.4614	81.7717		63.8672	268.364	40.3765	74.9662		127.517	368.597	211.371	295.526		716.953	2865.59	1554.96	1795.99
AVG709P2-C6	2072	1089	744	2967	1265	730			211.983	577.63			1040.26	989.226		456.522	344.719		227.433	354.412	83.4784	81.8871		64.0872	270.343	40.4339	74.9978		128.144	368.678	211.887	296.867		726.949	2866.08	1556.93	1816.12
AVG430-E5	322.1	123.5	831	361	137.3	658			268.01	259.562			3350.48	1291.78		452.717	35.8439		228.348	356.09	83.7234	81.9618		64.2475	271.566	40.7652	75.2437		128.292	368.79	212.341	297.737		729.671	2869.96	1557.26	1823.1
AVG422-B12	238.6	65.4	832	243.6	68.64	675			439.766	206.696			8017.3	2427.01		613.539	162.19		229.205	358.205	83.8317	82.0337		64.674	273.209	40.8674	75.2733		128.358	371.993	212.827	297.812		730.054	2871.18	1568.02	1844.79
AVG423-D8	247.9	74.42	735	278.9	77.64	778			347.863	484.034			2790.49	1715.64		295.397	19.0963		229.619	360.143	84.0068	82.1364		64.8524	275.132	41.0765	75.3121		128.48	374.796	212.945	298.12		732.91	2876.81	1571.92	1858.32
AVG424-G12	300.3	81.28	795	389	128.3	606			299.507	438.867			2137.68	1259.29		540.894	88.008		229.946	366.772	84.0313	82.1982		64.8974	275.39	41.0958	75.3292		128.503	375.456	213.204	298.511		735.672	2879.64	1573.81	1862.13
AVG431-A6	330.2	103.3	671	394.8	135	747			204.71	527.83			2947.25	1779.5		693.687	112.687		232.781	369.68	84.0715	82.4613		65.2547	275.719	41.1007	75.6498		128.684	376.248	213.206	299.266		736.604	2888.79	1574.76	1871.39
AVG432-D10	663	262.1	599	761.1	373.3	564			171.476	540.289			4444.5	1503.38		319.988	149.954		233.516	377.764	84.0785	82.5995		65.4319	275.853	41.1739	75.82		128.706	382.627	213.583	303.111		742.793	2910.46	1587.57	1877.8
AVG433-A11	607.4	172.4	769	701	293.2	738			266.158	433.12			6325.42	2496.31		525.695	135.394		233.879	380.703	84.2386	83.2194		65.9148	277.904	41.192	75.9124		129.601	387.492	214.03	304.011		745.461	2915.36	1607.3	1917.48
AVG496-E10	777.8	254.3	711	1105	421.2	113			252.463	515.452			2905.74	1048.33		582.204	167.124		233.94	384.977	84.5407	83.876		65.9157	278.818	41.409	76.1529		129.808	388.693	214.348	306.087		747.016	2920.68	1608.91	1925.93
AVG418-H7	228	65	1225	256.4	97	796			367.284	510.161			2200.1	1158.86		641.911	78.6719		234.047	387.025	84.6468	84.2225		66.0275	280.682	41.452	76.4294		130.227	388.839	214.574	310.447		749.103	2933.89	1613.8	1951.75
AVG421-D10	336.5	98.57	955	415.6	151.5	934			193.099	342.299			6297.62	1167.43		903.878	218.502		234.483	387.234	84.8946	84.2622		66.123	283.658	41.5196	76.4333		130.592	389.916	214.858	310.857		751.742	2936.85	1615.98	1979.33
AVG460-F6	593.9	257.7	1044	910	542.5	907			244.231	371.245			3254.81	1280.15		593.34	183.872		234.85	393.403	85.0587	84.3621		66.5878	283.772	41.5419	76.4723		131.012	390.37	215.468	311.459		752.865	2938.17	1636.37	1983.97
AVG419-F8	497.8	208.1	1040	658.7	267.5	777			434.19	562.702			5126.89	1519.7		528.986	141.378		235.309	396.735	85.1544	84.392		66.5979	284.747	41.6217	76.4802		131.327	392.001	215.484	312.814		754.785	2996.17	1659.66	1989.55
AVG420-H10	244.2	90.48	776	238.2	71.18	689			306.424	567.181			4966.14	1377.9		687.649	148.843		235.6	401.115	85.4957	84.6796		67.1035	286.756	41.6537	76.5642		131.394	392.776	216.95	312.963		756.728	2997.38	1661.11	1991.11
AVG439-H2	335.8	133	621	463.6	165.7	200			427.161	1694.58			1829.33	1153.38		433.791	66.38		236.935	402.349	85.9992	84.8775		67.2418	287.244	41.6768	76.5767		132.147	394.079	217.468	313.479		757.743	3001.41	1666.9	2000.89
AVG442-D1	230.3	65.48	874	233.5	68.08	619			495.978	466.019			3009.48	1608.46		680.534	515.88		237.703	403.612	86.151	84.9271		67.296	287.872	41.7778	77.077		132.596	397.915	219.499	313.646		760.203	3005.12	1669.77	2025.61
AVG443-H8	597.1	192.6	631	619.7	220.9	454			269.799	263.938			2958.61	1858.29		527.894	143.829		238.854	418.637	86.2751	85.3063		67.3164	291.515	41.8582	77.6071		132.69	400.097	220.338	315.24		761.024	3007.85	1670.76	2048.15
AVG444-H4	322.7	96.22	726	394.2	114.8	1016			350.537	636.377			3032.99	2249.64		777.09	59.4266		238.992	422.624	86.3004	85.3069		67.3986	294.321	41.901	77.6872		132.911	403.576	220.544	317.474		763.344	3026.23	1671.69	2077.37
AVG445-G8	402.1	110.1	977	500.2	154	1070			466.941	766.916			4034.24	1485.51		604.684	64.5408		239.248	425.019	86.3057	85.4446		67.8444	294.532	41.9247	77.9052		132.991	403.864	220.638	317.676		769.848	3043.55	1672.6	2082.31
AVG482-G4	260.8	66.82	882	320.2	94.15	698			305.137	901.223			1499.21	3464.63		578.781	60.4433		239.918	430.248	86.321	85.9049		67.855	294.87	41.9524	78.2312		133.021	404.057	221.236	317.879		773.187	3045.31	1685.86	2102.58
AVG483-G7	533.9	169.9	1140	630.7	214.7	806			380.6	510.956			1771.88	901.043		622.082	451.838		240.685	432.893	86.4996	85.9983		68.0779	295.138	41.9875	78.4801		133.154	409.308	222.885	319.578		775.045	3059.29	1688.94	2105.23
AVG499P-H11 (DP)	775.8	403	980	853.3	416.5	418			280.494	716.917			1278.84	3921.56		1119.9	116.054		241.397	432.941	86.5273	86.0607		68.1958	296.224	42.0791	78.5722		134.265	410.145	222.997	319.738		776.006	3064.07	1691.34	2111.31
AVG499P-E4	749.1	366.8	695	1183	726.7	455			374.871	688.566			2326.14	3312.55		660.275	84.8253		241.856	438.73	86.6601	86.6222		68.2665	299.635	42.1043	78.6578		134.543	412.852	223.302	328.461		778.671	3065.16	1701.8	2124.63
AVG417-H5	612.4	247.6	945	621.2	328.2	904			421.1	2574			707.333	3182.77		719.631	949.656		243.149	441.503	86.7312	86.9479		68.4705	303.295	42.4541	78.79		135.162	413.055	224.43	328.614		782.636	3069.26	1701.8	2125.52
AVG416-E2	250.5	88.84	790	278	96.99	733			251.966	383.718			947.895	3031.46		668.344	195.137		243.733	443.534	86.845	87.3007		68.6197	303.716	42.5741	79.0291		135.504	415.839	225.179	329.352		782.934	3071.96	1705.48	2128.37
AVG484-D11	289.6	127.6	865	276.5	104.3	729			461.802	368.963			1454.19	3019.91		644.834	27.2419		245.082	453.975	86.9145	87.8056		68.6341	305.95	42.6218	79.1022		135.811	419.396	226.427	329.625		783.704	3073.54	1705.51	2130.28
AVG412-H7	259.4	82.64	907	285	78.63	705			373.81	330.166			2004.56	2591.4		641.337	65.1018		246.273	461.154	87.0696	87.8664		68.9356	306.101	42.8727	79.1126		136.603	419.687	226.939	329.796		789.842	3075.06	1706.9	2131.53
AVG413-G8	398.5	124	734	411.2	143	637			1085.62	382.299			2112.11	2229.39		936.675	106.575		246.554	462.964	87.1283	87.887		69.0463	307.424	42.8846	79.2434		136.669	422.233	227.197	329.972		795.107	3075.51	1722.9	2136.66
AVG464-A6	594.1	211.7	756	863.5	256.8	116			350.211	245.347			1436.84	2919.52		706.92	178.128		247.019	466.209	87.2246	88.1092		69.057	307.452	42.9182	79.269		136.674	422.966	227.379	331.61		797.386	3076.47	1731.17	2146.99
AVG469-B12	500.8	142.3	615	600.9	189.3	793			453.298	305.264			2679.06	3405.83		230.74	717.259		248.964	467.419	87.3222	88.1687		69.1424	307.687	43.0925	79.534		137.086	423.961	227.45	331.707		797.915	3082.23	1731.57	2169.87
									237.514	385.156			2307.11	38.1395		625.204	161.005		250.258	473.927	87.3707	88.233		69.1853	307.707	43.1678	79.6638		137.099	424.455	229.387	333.593		799.085	3095.08	1732.36	2194.31
									636.605	479.117			2674.8	5708.08		707.946	97.0474		250.472	480.261	87.4562	88.2516		69.2014	307.915	43.1692	79.6746		137.73	425.363	229.655	334.794		807.562	3118.35	1732.66	2201.96
									374.826	459.6			3229.8	2282.57		949.663	110.583		250.484	483.798	87.4923	88.7313		69.3314	307.947	43.1707	79.7015		137.793	428.874	229.745	335.025		808.893	3122.63	1733.17	2202.88
									299.392	406.406			1870.09	1032.03		15.549	378.076		252.169	495.427	87.5128	88.8988		69.3848	311.29	43.1983	79.8906		137.804	430.019	229.767	335.308		817.652	3125.52	1733.7	2207.22
									364.582	364.017			2664.08	2579.94		12.1365	381.073		252.625	525.002	87.6956	89.001		69.4131	311.753	43.2753	79.9114		138.061	434.548	229.794	335.373		822.512	3125.55	1735.21	2221.36
									362.081	403.296			4957.22	2924.35		12.3405	528.64		253.252	545.25	87.7801	89.1647		69.416	312.097	43.3714	80.1294		138.847	436.163	229.93	337.784		822.611	3131.47	1756.3	2225.5
									504.41	340.838			2571.83	3828.53		12.4845	333.857		256.628	547.936	87.8092	89.213		69.658	312.116	43.3861	80.2888		139.171	438.231	230.466	338.112		826.275	3185.18	1757.68	2234.14
									564.796	567.407			3155.69	1799.7		170.105	366.297		258.237	549.417	87.9934	89.4582		69.6902	312.574	43.3993	80.3233		139.276	438.49	230.854	338.668		827.334	3193.43	1765.49	2237.6
									268.265	491.01			2373.7	3100.54		334.537	278.842		258.643	555.51	88.0811	89.4874		69.6983	315.529	43.4723	80.5663		139.383	438.657	232.081	339.456		827.769	3199.34	1766.99	2241.55
									451.507	522.87			2438.59	4967.58		378.067	536.361		259.95	558.065	88.3112	90.2202		69.8618	323.126	43.4863	80.7236		139.642	438.859	232.763	340.6		831.99	3199.45	1772.33	2242.22
									357.261	534.848			2254.87	86.6605		560.305	379.771		260.553	560.583	88.4989	90.2208		69.9579	324.958	43.548	80.8498		140.001	439.634	233.393	341.315		837.106	3214.31	1774.79	2242.55
									2381.79	469.242			1259.3	1018.24		321.543	439.249		260.804	560.648	88.7695	90.2424		69.9925	325.175	43.6411	80.9566		140.463	440.298	235.695	342.27		838.393	3220.54	1777.65	2243.39
									502.008	565.623			2974.15	103.915		481.613	357.79		260.84	566.917	88.777	90.2573		70.0266	325.724	43.8366	81.13		140.82	441.603	235.753	343.661		840.324	3223.44	1779.06	2250.42
									377.382	447.916			1843.68	574.163		333.375	404.967		261.517	572.755	88.9057	91.11		70.0592	325.898	43.8636	81.2742		141.011	443.297	236.596	344.552		848.577	3244.28	1783.55	2252.4
									251.362	545.228			3615.78	481.868		403.46	420.882		262.247	572.848	89.4492	91.4125		70.2387	327.051	43.8988	81.4407		141.218	446.293	237.17	344.795		851.021	3262.61	1783.7	2263.61
									461.092	556.854			2139.13	2179.88		366.831	161.723		262.489	582.482	89.7781	91.474		70.2567	327.063	43.9146	81.7641		141.362	447.12	239.253	345.01		866.906	3269.82	1786.22	2276.58
									375.779	710.64			2076.49	229.654		470.382	272.946		262.795	615.491	89.8422	91.5793		70.4863	329.2	43.9878	81.7913		141.478	447.88	240.115	345.138		867.091	3274.01	1797.83	2277.2
									323.98	458.819			2503.71	94.3078		195.578	223.056		263.384	620.507	90.0643	92.2211		70.7095	336.037	44.0024	81.9513		141.682	449.41	240.316	346.77		878.733	3303.38	1798.33	2281.53
									335.369	441.673			6369.72	1178.79		489.371	225.025		264.183	659.072	90.185	92.4435		70.7695	339.306	44.0817	82.0642		141.795	450.938	241.594	346.85		880.385	3304.72	1798.72	2282.99
									305.926	394.472			1404.17	163.668		309.17	385.48		265.277	673.475	90.4868	92.5072		71.7207	345.411	44.1557	82.2808		141.897	454.286	242.079	347.997		880.974	3331.87	1812.01	2288.51
									395.1	421.413			1521.89	1833.79		45.7214	208.778		266.781	687.723	90.5256	92.9366		72.3637	349.685	44.1859	82.4215		142.043	455.761	243.096	348.179		882.817	3347.95	1816.85	2294.4
									386.822	578.585			4711.31	134.969		545.671	230.791		267.951	702.922	90.5787	92.9633		72.576	349.867	44.2073	82.4798		143.407	455.836	243.95	348.221		885.68	3350.93	1822.23	2301.2
									443.204	621.053			1892.49	472.352		1107.33	209.268		268.2	793.898	90.7696	93.0848		72.6733	349.869	44.3131	82.4965		143.455	456.981	244.673	348.739		888.08	3351.94	1825.68	2301.58
									419.741	442.035			2114.65	984.693		448.641	190.412		270.131		90.7918	93.2787		72.7914	350.252	44.3969	82.5712		143.466	457.337	244.761	349.478		888.109	3358.42	1836.84	2327.56
									218.081	436.613			2579.96	472.005		907.158	223.251		270.481		91.4595	93.3145		72.7943	352.946	44.4322	82.8313		143.85	460.421	246.299	350.314		889.423	3368.63	1837.43	2334.77
									264.135	481.413			2591.15	208.508		154.851	284.291		271.35		91.5016	93.3521		73.1125	362.774	44.4576	82.9258		143.905	461.002	247.552	354.631		900.472	3369.52	1839.06	2346.1
									435.142	563.857			2621.87	2890.45		153.265	175.18		271.426		91.6386	93.5155		73.4001	366.26	44.4801	82.9486		144.36	461.116	248.426	355.154		904.84	3373.38	1840.27	2368.79
									208.728	579.724			897.587	1054.64		445.833	227.784		272.585		91.7085	94.024		73.7082	374.498	44.4896	83.0008		145.074	461.657	248.911	355.189		905.034	3390.97	1843.38	2369.93
									1353.69	259.974			1409.82	600.588		65.6826	249.047		275.064		91.9602	94.0513		73.8545	378.344	44.5519	83.2265		145.225	467.499	249.044	355.851		905.126	3406.82	1847.69	2374.37
									208.832	542.796			1036.33	4587.82		475.267	245.607		275.777		92.6994	94.0811		74.0734	379.38	44.5551	83.6143		145.453	467.655	249.287	356.206		907.576	3416.03	1850.19	2380.65
									237.88	574.676			2140.74	1780.52		123.835	286.903		277.487		92.7869	94.0972		74.228	382.508	44.5663	84.0433		145.675	468.905	249.622	356.483		908.535	3422.43	1861.65	2386.74
									473.498	451.543			1580.27	388.971		425.098	463.267		278.636		92.8206	94.3268		74.239	388.556	44.7784	84.0907		145.728	469.735	249.663	358.156		912.223	3441.22	1864.98	2398.31
									461.252	406.704			2825.8	693.565		194.284	139.278		278.664		92.8217	94.5401		74.5993	399.61	44.952	84.1015		145.821	470.262	250.497	358.324		912.44	3467.76	1872.09	2402.27
									446.36	181.597			1295.88	304.305		124.688	460.403		278.757		92.8325	95.3614		74.8536	403.129	44.9524	84.2784		146.124	470.712	251.119	361.501		914.512	3476.57	1879.63	2406.51
									579.652	763.652			881.855	889.919		496	318.426		279.367		92.9371	95.7314		74.9239	426.967	44.9683	84.3313		146.403	471.304	253.759	362.194		920.36	3481.32	1889.58	2412.12
									254.3	381.571			5906.85	2160.82		311.533	156.459		280.276		92.9558	96.1483		75.0402	429.446	45.0195	84.4125		146.423	472.052	253.762	364.041		921.399	3511.54	1892.94	2433.72
									657.064	422.901			1409.43	298.409		655.144	64.7377		286.778		92.9768	96.5403		75.0597	434.478	45.0347	84.5178		146.773	472.336	254.322	364.39		923.15	3523.08	1898.47	2433.87
									639.517	326.16			3196.93	646.753		775.013	498.587		287.539		93.0675	96.5665		75.2867	442.598	45.0358	84.5902		147.232	472.412	257.436	364.988		932.874	3524.25	1902.19	2449.36
									327.314	429.274			5222.27	529.504		26.6146	134.451		287.732		93.1643	96.5824		75.555	447.217	45.0904	84.5953		147.544	475.042	260.609	365.694		933.18	3550.78	1904.83	2453.84
									240.344	361.522			1274.86	1256.02		191.304	100.892		288.261		93.7459	96.6508		75.6623	462.742	45.1823	84.6523		147.652	476.166	260.653	365.728		934.213	3554.06	1907.18	2457.7
									423.028	427.32			1542.27	612.693		120.132	160.098		288.546		93.8148	96.9645		75.715	463.59	45.1955	85.2771		147.842	479.514	261.658	368.97		935.013	3574.03	1907.33	2487.06
									427.955	453.724			5067.2	3030.56		688.473	188.721		289.963		93.8409	97.2464		76.0633	481.814	45.2182	85.2956		147.964	479.57	261.79	369.271		935.99	3601.16	1909.76	2504.92
									669.876	444.213			3479.21	1832.72		384.735	164.993		290.507		94.1211	97.4208		76.111	484.724	45.2404	85.4336		148.025	479.897	262.41	370.261		939.291	3614.27	1918.33	2513.58
									361.195	380.246			2088.77	830.419		57.9155	528.56		291.745		94.205	97.5022		76.1315	487.183	45.2432	85.7355		148.338	481.49	262.488	370.848		941.734	3615.46	1923.52	2539.81
									440.363	533.485			2162.6	5111.23		851.839	112.406		292.668		94.2404	97.606		76.2029	489.281	45.2894	85.8422		148.652	481.745	262.809	370.891		942.63	3660.62	1924.83	2545.18
									465.929	483.792			4800.66	1742.7		408.727	222.881		295.144		94.241	97.6838		76.2882	490.731	45.3454	85.8489		148.68	483.422	263.497	372.709		944.185	3666.86	1928.88	2575.56
									350.997	1211.05			2451.43	1901.53		983.998	197.98		295.609		94.3931	97.7115		76.2915	494.423	45.4522	85.9438		148.717	485.733	263.792	373.925		945.128	3667.06	1932.66	2577.42
									302.962	827.54			2294.43	905.584		1034.65	235.999		296.472		94.3988	97.8613		76.4348	512.662	45.4756	86.0103		149.096	486.439	265.172	374.433		946.629	3674.32	1937.68	2584.01
									318.386	919.429			1884.7	1653.44		637.5	265.133		297.134		94.5864	97.8799		76.5841	517.81	45.4798	86.1958		149.193	486.478	265.73	375.019		960.713	3690.43	1942.05	2584.55
									296.895	1359.51			5067.78	799.819		504.079	207.978		297.584		94.8074	98.0469		76.8066	518.443	45.5569	86.3791		149.236	494.058	265.786	376.141		964.469	3704.46	1943.31	2594.71
									424.292	856.719			1421.6	1700.98		1089.26	107.668		299.417		94.9827	98.3372		76.818	519.868	45.6162	86.4546		149.348	494.15	266.273	376.379		967.026	3709.79	1946.49	2597.61
									308.93	1087.27			2006.85	2109.92		547.18	157.776		299.678		95.3433	98.4505		76.8181	533.182	45.7081	86.4867		149.508	495.454	266.42	377.08		971.25	3726.37	1954.07	2600.8
									433.18	775.385			2849.63	985.187		535.59	92.2368		302.843		95.3468	98.549		76.8415	546.365	45.76	86.6098		149.613	495.841	266.956	377.117		972.836	3728.03	1956.37	2615.47
									486.76	1251.09			1167.04	2075.58		525.428	118.748		308.908		95.3855	98.7982		76.9113		45.8102	86.8202		149.647	495.876	267.583	378.096		976.31	3736.72	1960.82	2624.27
									440.887	1691.37			5042.09	1194.48		216.378	252.558		309.37		95.4485	99.2281		76.9662		45.9168	86.929		149.694	495.966	268.273	379.815		982.161	3743.72	1971.39	2624.93
									428.513	1005.21			976.006	1769.22		228.788	296.374		312.562		95.5157	99.7411		77.0171		46.0012	86.9838		150.095	496.101	270.273	379.999		990.616	3764.68	1979.87	2625.55
									438.574	914.768			1447.4	1083.26		277.088	258.583		313.175		95.553	99.789		77.263		46.1011	87.1255		150.234	509.207	270.609	380.231		999.052	3770.95	1983.54	2630.47
									272.57	1528.17			2123.5	1529.57		234.975	264.079		314.472		95.6343	99.9448		77.3488		46.1242	87.3963		150.526	512.113	270.851	380.331		1006.67	3808.73	1984.68	2639.9
									433.338	1134.6			2335.12	1042.88		369.893	242.215		316.681		95.7198	100.055		77.6425		46.13	87.5152		150.617	514.267	273.294	381.354		1008.24	3816.53	1990.18	2649.6
									1421.6	1159.71			1164.22	1780.5		161.681	321.765		318.886		95.9365	100.096		77.8068		46.1787	87.803		150.95	520.68	274.101	385.422		1009.95	3817.91	1997.48	2653.71
									419.897	1157.17			1438.72	1172.31		570.462	125.578		319.716		96.2392	100.354		77.8994		46.2193	88.0343		151.087	522.949	274.61	385.55		1010.56	3822.08	2000.7	2661.04
									412.767	1231.43			1686.35	1088.92		231.503	212.435		319.981		96.2526	100.821		77.9352		46.2294	88.1839		151.124	523.748	274.92	385.553		1010.88	3822.24	2004.7	2662.66
									346.901	1077.22			1442.07	2054.72		203.185	531.821		321.848		96.4444	100.915		77.9828		46.379	88.2408		151.752	524.249	276.37	389.746		1011.41	3829.65	2005.09	2682.66
									570.79	1314.62			1105.56	3448.3		307.14	101.58		322.405		96.4814	100.938		78.1237		46.5073	88.3902		152.159	526.25	277.05	390.85		1015.63	3831.37	2018.65	2687.61
									511.514	1459.69			3353.3	1064.46		214.804	52.4007		323.621		96.5962	101.089		78.143		46.5555	88.3908		152.26	528.308	278.032	391.015		1017.47	3847.72	2028.27	2688.29
									395.119	1062.74			1766.19	1807.26		354.92	252.411		326.583		96.6607	101.434		78.2092		46.5689	88.5069		152.384	530.653	279.775	392.859		1022.6	3853.77	2036.03	2696.6
									330.308	1157.47			2240.63	943.544		256.856	122.788		328.344		96.948	101.507		78.2316		46.588	88.529		153.002	532.083	281.605	394.481		1024.09	3888.28	2036.75	2702.74
									462.834	987.411			2165.56	2265.25		295.639	455.61		328.584		97.2801	101.573		78.5215		46.5917	88.6302		153.013	532.134	281.62	396.458		1025.93	3889.57	2057.27	2703.44
									334.158	1581.73			1196.12	2738.18		303.393	321.675		328.767		97.3372	101.789		78.63		46.6069	88.724		153.178	532.453	282.06	397.195		1030.04	3892.59	2063.93	2712.46
									259.578	1103.41			2701.14	799.338		384.474	90.7689		329.162		97.3431	101.848		78.7033		46.6119	88.7306		153.571	536.413	282.569	399.014		1033.41	3906.81	2066.26	2743.48
									269.411	1479.17			2094.73	931.57		359.702	41.5874		330.876		97.4585	101.953		78.9214		46.8662	88.8381		153.591	538.994	283.052	399.284		1039.67	3913.3	2068.73	2755.8
									95.3764	1984.6			2930.85	1001.09		393.114	289.146		331.343		97.5028	102.015		78.9597		46.9098	89.16		153.966	544.251	284.218	400.756		1042.25	3923.39	2069.7	2759.09
									197.431	1617.52			2022.21	851.979		339.094	289.174		332.712		97.6112	102.213		79.017		46.9299	89.2647		154.08	544.804	287.339	401.23		1042.62	3932.38	2075.64	2765.39
									230.022	1993.03			1328.16	1066.65		429.839	195.222		334.264		97.7422	102.536		79.1682		46.9507	89.2992		154.153	547.713	288.727	401.683		1042.73	3936.33	2078.7	2769.37
									143.202	1543.7			2887.65	1402.89		331.396	157.873		338.463		97.8099	102.757		79.2014		47.0363	89.4359		154.36	552.348	288.732	401.828		1051.4	3940.95	2078.81	2772.31
									155.807	1273.14			1259.96	749.539		362.325	212.094		338.58		97.9592	103.126		79.2299		47.0518	89.4702		154.367	553.14	289.151	401.836		1053.75	3963.77	2086.7	2772.9
									305.054	1831.97			2159.41	1505.32		303.936	78.5557		339.016		98.0938	103.254		79.4786		47.0542	89.5665		154.722	555.806	289.294	403.539		1056.49	3986.68	2087.9	2788.39
									178.557	1132.81			2825.03	2390.31		380.978	168.382		340.957		98.1093	103.292		79.6438		47.2278	89.6301		154.905	556.042	289.565	404.49		1060.59	4006.42	2094.24	2795.89
									254.937	1290.75			1405.59	1362.31		351.45	116.726		342.388		98.1191	103.338		79.7617		47.2349	89.6499		155.014	560.389	290.376	404.677		1062.09	4031.31	2130.11	2797.99
									264.544	2169.18			1678.03	1337.81		213.08	116.689		342.792		98.1267	103.554		79.9722		47.3232	89.7704		155.047	562.231	291.038	405.373		1067.31	4033.53	2136.97	2805.61
									348.068	993.247			3698.37	2841.15		292.794	349.038		344.612		98.2423	103.788		80.1256		47.3421	90.1913		155.728	563.246	291.33	405.781		1070.34	4064.88	2140.62	2816.93
									389.828	1679.48			1615.19	2000.24		802.245	177.268		344.773		98.7562	104.016		80.297		47.3996	90.1982		155.756	565.12	292.148	406.199		1073.47	4072.38	2144.3	2822.31
									364.249	1486.38			1874.55	603.553		406.512	268.206		346.378		98.7748	104.505		80.4901		47.409	90.2536		156.145	565.586	292.289	407.258		1074.9	4078.06	2154.59	2825.75
									253.26	776.876			1622.13	769.971		277.281	297.149		350.015		98.8502	104.931		80.6209		47.4288	90.4063		156.286	567.463	292.48	407.488		1080.51	4096.65	2159.3	2829.27
									266.361	1265.73			1670.83	1008.64		366.57	418.253		352.875		98.8542	104.99		80.7946		47.6041	90.4322		156.404	571.042	294.028	407.806		1082.98	4102.23	2159.86	2833.89
									296.207	1033.77			2613.45	835.137		284.231	200.162		353.201		98.9002	105.137		80.9437		47.7202	90.8018		156.725	571.118	295.006	407.996		1089.57	4105.36	2161.43	2846.29
									245.938	1511.58			2313.44	1597.6		406.047	1104.23		353.908		98.9007	105.445		80.9768		47.7722	90.8629		156.801	571.742	295.668	408.256		1090.21	4111.86	2177.96	2884.19
									293.097	1121.83			2004.25	2630.44		317.42	49.0917		355		99.0767	105.468		80.9775		47.8032	90.9248		157.107	571.856	296.65	410.519		1094.93	4146.39	2179.87	2887.9
									337.546	1308.58			1856.89	748.51		346.055	285.387		357.399		99.3536	105.63		81.0514		47.8459	90.9333		157.286	573.745	296.673	410.559		1100.29	4209.43	2181.67	2890.9
									231.449	939.846			3877.13	609.578		389.953	329.61		360.255		99.3851	106.172		81.0682		47.8462	90.948		157.329	573.968	297.383	410.833		1109.58	4212.6	2186.29	2898.78
									227.389	844.128			1441.82	136.909		301.825	59.8596		362.81		99.5347	106.851		81.3079		47.9724	90.9971		157.395	575.54	297.71	410.949		1110.46	4212.65	2189.2	2910.23
									325.764	1011.05			1447.68	106.606		322.194	202.711		364.453		99.5609	106.918		81.3758		48.2329	91.0241		157.527	576.829	297.998	410.989		1113.72	4212.8	2192.74	2911.84
									587.726	608.295			1105.7	103.853		275.273	167.53		365.52		99.639	106.939		81.4205		48.2544	91.134		158.052	581.722	298.607	411.642		1114.92	4214.5	2193.16	2917.48
									353.09	1630.44			2379.71	58.9142		383.787	316.234		367.464		99.7669	107.19		81.4381		48.3481	91.2495		158.145	585.704	299.23	411.895		1114.98	4235.68	2195.56	2957.21
									163.151	1170.28			3357.94	96.1441		382.122	89.4508		368.051		99.8732	107.3		81.5566		48.3689	91.515		158.165	590.608	299.403	413.301		1121.03	4246.03	2197.29	2959.81
									653.251	1467.49			2038.15	290.732		307.573	429.024		369.372		100.025	107.493		81.6127		48.4329	91.8347		158.272	590.867	299.862	414.086		1123.23	4261.88	2198.17	2959.88
									498.633	1537.36			3147.13	282.828		397.556	403.326		373.041		100.077	107.525		81.8654		48.6873	91.8975		158.414	591.954	299.937	414.288		1131.3	4340.87	2201.49	2982.24
									385.929	786.038			2067	290.483		394.912	324.286		375.42		100.124	107.658		81.9932		48.6894	91.9382		158.632	592.467	300.345	416.459		1138.18	4342.47	2202.76	2986.61
									768.632	563.362			2062.45	122.798		390.87	357.319		377.131		100.177	107.702		82.0948		48.6905	92.063		158.728	593.544	302.404	416.738		1149.76	4343.82	2203.5	3006.51
									337.187	460.028			2777.04	334.026		456.674	110.283		385.246		100.191	107.946		82.2333		48.6906	92.2538		158.835	596.432	304.436	418.936		1151.2	4349.88	2207.27	3008.93
									404.597	792.715			4097.12	135.155		325.177	133.354		385.565		100.195	108.037		82.2654		48.7009	92.3649		159.119	598.392	305.408	420.685		1155.18	4356.47	2210.75	3033.1
									413.23	727.541			3109.17	209.276		484.738	304.228		385.971		100.28	108.555		82.2733		48.7133	92.4128		159.252	598.44	305.511	420.856		1172.45	4363.26	2219.99	3068.94
									376.419	759.865			2216.86	372.161		290.034	108.608		387.415		100.304	108.576		82.3082		48.7151	92.504		159.256	601.171	308.243	421.746		1175.06	4472.19	2231.73	3094.51
									302.72	794.654			3226.2	94.7518		238.816	350.255		387.565		100.426	108.925		82.7736		48.7963	92.7624		159.311	605.634	308.632	421.889		1180.18	4478.46	2235.98	3108.56
									1466.31	1243.72			4285.14	352.179		292.688	301.651		390.248		100.472	109.104		83.124		48.8117	93.1358		159.704	607.335	310.124	425.155		1184.72	4488.14	2247	3114.12
									509.368	822.505			4467.99	203.108		374.055	182.948		391.656		100.483	109.168		83.1442		48.8424	93.1827		159.755	608.677	310.428	427.885		1187.93	4491.31	2258.56	3116.71
									386.028	1710.29			5286.44	259.167		171.826	186.284		394.38		100.774	109.301		83.2351		48.8502	93.2165		160.29	610.328	311.094	428.263		1197.38	4491.32	2264.96	3148.74
									406.265	880.475			5731.02	186.796		488.329	435.605		394.985		100.828	109.315		83.9068		48.8505	93.315		160.429	612.352	311.68	428.381		1198.13	4492.95	2275.39	3156.45
									329.032	987.563			3628.62	206.274		316.602	101.225		397.43		100.849	110.247		83.9632		48.8701	93.3549		161.365	614.174	313.299	428.408		1199.14	4546.23	2275.97	3157.34
									414.803	1076.19			5015.23	1443.89		504.557	110.32		399.73		101.025	110.358		83.9922		48.8978	93.6136		161.975	618.044	314.975	428.622		1203.56	4564.75	2278.28	3172.79
									598.043	996.255			4319.74	77.0909		296.949	273.402		400.56		101.107	110.547		84.1677		48.9263	93.7076		162.226	619.012	318.62	428.851		1205.14	4565.27	2281.27	3211.5
									223.558	2545.06			4241.89	976.21		383.854	231.242		401.747		101.208	110.766		84.1934		48.9841	93.8714		162.774	619.916	319.213	431.246		1206.5	4579.84	2283.72	3220.77
									241.141	1552.12			4258.24	225.4		450.357	1124.5		403.964		101.219	110.923		84.2735		48.9883	94.0129		162.938	625.975	320.581	431.578		1207.22	4608.06	2288.64	3224
									380	1193.7			2484.83	121.398		339.366	129.759		407.163		101.49	110.984		84.4112		49.1185	94.073		163.077	627.979	321.789	433.983		1210.15	4635.32	2288.87	3227.12
									238.759	738.148			2933.94	122.172		245.738	98.7432		410.279		101.532	111.276		84.4224		49.2978	94.1962		163.11	628.533	322.135	434.895		1210.65	4649.53	2293.34	3227.16
									371.26	787.744			4885.72	299.432		401.093	348.449		425.477		101.535	111.55		84.5603		49.4649	94.2436		163.532	632.139	324.027	435.255		1212.98	4684.21	2307.66	3245.75
									344.707	1363.3			1417.23	954.994		402.224	179.512		433.288		101.565	111.849		84.593		49.4689	94.3288		164.029	632.872	324.528	436.01		1214.89	4693.35	2308.16	3254.46
									273.203	1033.15			2516.72	34.5709		356.423	287.94		435.394		101.599	111.882		84.681		49.5333	94.4384		164.247	639.699	326.199	437.112		1237.64	4717.55	2316.22	3257.04
									153.608	1724.89			4416.8	397.941		656.771	461.244		438.561		101.6	112.053		84.7458		49.5775	94.6604		164.44	640.178	326.814	444.624		1239.43	4809.45	2324.11	3265.11
									160.695	970.127			3991.55	319.473		420.359	370.618		453.395		101.703	112.421		84.9497		49.5967	94.668		164.478	642.647	327.079	445.538		1241.78	4810.96	2324.57	3270.85
									244.711	1782.52			3052.97	982.068		482.242	388.718		458.974		101.723	112.565		85.1572		49.6306	94.6797		164.706	643.027	327.769	445.649		1244.61	4851.3	2329.99	3317.92
									248.042	1138.07			1777.13	655.511		424.877	343.637		459.463		101.813	112.663		85.3189		49.6654	95.0737		164.721	651.178	328.595	445.74		1246.65	4878.5	2331.7	3326.98
									335.559	781.068			958.483	713.851		250.092	93.3952		460.893		101.967	112.953		85.4016		49.6956	95.1975		164.795	651.224	329.065	446.182		1248.14	4892.33	2331.92	3336.07
									306.27	946.82			900.079	770.635		509.355	150.567		461.03		102.172	113.075		85.4708		49.718	95.2482		165.011	652.381	330.125	447.027		1248.83	4910.58	2335.12	3353.56
									97.9245	1289.57			1390.56	269.278		710.895	267.517		480.923		102.241	113.108		85.4976		49.8362	95.2689		165.758	653.147	330.526	447.26		1253.75	4941.57	2335.6	3366.39
									747.71	933.15			3562.71	345.27		283.139	241.218		482.572		102.248	113.148		85.5109		49.863	95.3945		165.947	656.58	331.209	449.209		1260.33	4960.72	2339.76	3369.9
									432.24	1153.3			981.736	503.18		192.328	501.951		488.096		102.335	113.334		85.586		49.8733	95.6883		166.255	657.542	331.279	449.291		1264.47	4970.35	2343.57	3376.87
									229.463	1315.4			4747.06	353.428		480.835	351.556		489.157		102.345	113.44		85.7955		50.0299	95.7464		166.262	662.652	331.699	450.152		1264.76	4977.71	2350.03	3382.31
									227.898	1540.02			2983.25	583.357		616.921	209.905		493.492		102.404	113.464		85.8157		50.0467	96.0693		166.297	663.226	332.41	450.776		1266.82	5007.07	2359.45	3429.09
									315.27	1158.54			4515.41	1180.98		702.25	117.939		502.947		102.543	113.481		85.8699		50.0761	96.1316		166.99	667.814	333.596	450.916		1268.04	5056.65	2361.07	3441.15
									263.972	864.588			4563.75	437.941		180.087	152.457		536.763		102.559	113.511		85.9144		50.1491	96.2743		167.246	675.42	335.15	455.641		1270.17	5117.44	2362.98	3451.76
									242.544	1139.81			7314.18	168.774		633.122	198.502				102.656	113.955		86.0447		50.1801	96.2743		167.562	675.448	335.428	455.811		1280.94	5188.49	2363.83	3463.79
									172.906	654.885			7537.89	318.63		506.723	131.579				102.926	114.179		86.2108		50.2154	96.6326		167.717	677.122	335.45	457.871		1282.71	5228.91	2365.76	3464.65
									389.455	781.852			6290.37	388.268		578.321	371.884				103.086	114.446		86.2889		50.2237	96.8414		167.782	677.748	335.524	458.216		1283.52	5373.85	2370.68	3467.81
									323.877	1185			7017.84	1133.66		478.692	244.829				103.102	114.67		86.3095		50.2449	97.042		167.803	679.332	338.277	461.054		1297.9	5598.83	2401.33	3471.96
									267.798	1452.6			7756.73	1339.87		523.052	245.185				103.127	114.716		86.4806		50.274	97.0994		167.874	681.083	339.587	463.469		1302.14	5622.84	2402.9	3484.96
									281.427	1060.15			5169.13	221.662		486.854	196.743				103.133	114.749		86.5836		50.3314	97.2419		168.292	683.352	340.907	464.151		1308.71	5801.77	2405.97	3490.69
									175.355	1151.67				393.158		325.441	104.497				103.339	114.766		86.5926		50.3994	97.3358		168.537	685.844	341.271	464.642		1314.47	5846.45	2414.19	3511.85
									368.044	1518.06				1024.27		286.314	295.46				103.381	115.081		86.9096		50.5782	97.3869		168.94	689.015	342.764	464.71		1316.28	5854.47	2418.09	3514.63
									240.974	840.024				587.631		419.377	212.05				103.448	115.122		86.9408		50.5998	97.5657		168.979	692.097	342.862	464.808		1318.03	5868.86	2420.3	3520.07
									587.683	1008.58				544.171		405.097	170.373				103.575	115.423		87.005		50.6098	97.6318		169.042	698.686	344.403	466.846		1319.25	5905.94	2421.33	3523.21
									234.063	975.977				182.048		330.369	163.796				103.666	115.426		87.1391		50.6274	97.6635		169.076	706.708	344.72	467.755		1319.32	6121.02	2426.03	3528.98
									237.717	980.466				324.014		410.295	232.997				103.699	115.475		87.1584		50.7436	97.8998		169.298	707.578	344.868	475.901		1325.13	6256.37	2426.34	3564.85
									321.111	839.708				152.69		515.515	136.106				103.735	115.597		87.1587		50.7463	97.9164		170.38	708.545	344.888	476.918		1332.16	6357.99	2426.63	3613.37
									522.75	1287.19				683.175		332.554	347.624				103.745	115.609		87.2019		50.786	98.0187		170.751	713.671	346.075	482.916		1340.4	6360.06	2439.56	3624.18
									307.171	1107.81				145.593		392.583	329.203				103.918	115.755		87.258		50.7978	98.062		170.926	715.543	346.286	484.801		1346.23	6403.53	2447.41	3672.06
									310.981	768.443				279.315		222.155	206.336				103.927	115.798		87.3948		50.8264	98.3496		171.099	720.624	347.311	484.934		1363.64	6584.71	2460.13	3677.32
									320.053	896.024				331.714		325.404	601.775				103.984	115.857		87.8408		50.8629	98.5219		171.244	721.058	347.432	485.932		1366.77	7235.04	2465.38	3716.69
									274.887	1064.28				565.551		749.087	257.643				104.126	115.97		87.8884		50.8773	98.5736		171.486	726.682	347.632	486.077		1371.07	7242.19	2470.82	3746.99
									180.838	1307.8				148.484		189.354	187.723				104.147	116.001		87.9055		50.8875	98.6054		171.569	731.504	348.825	487.158		1373.33	7257.1	2472.11	3755.37
									223.462	1541.86				598.318		522.141	96.5727				104.17	116.098		88.1327		50.9204	98.7808		171.658	732.438	349.241	489.016		1376.21	7499.01	2478.06	3767
									295.863	1556.48				427.875		451.095	113.315				104.18	116.148		88.1412		50.9881	99.1395		171.658	733.557	350.784	489.15		1382.7	7501.68	2483.02	3788.98
									206.669	1321.29				203.252		209.866	163.94				104.213	116.381		88.2003		51.0413	99.1933		172.137	739.649	351.372	489.942		1382.78	7733.33	2488.22	3801.81
									251.016	866.016				1669.94		306.87	65.9505				104.214	116.389		88.2153		51.0694	99.2105		172.465	742.015	352.942	490.346		1385.97	7741.23	2492.34	3807.07
									360.581	1867.84				101.995		415.066	260.847				104.225	116.619		88.266		51.0771	99.2799		172.76	745.187	353.509	490.84		1390.9	7813.11	2495.65	3828.57
									403.062	1157.35				191.685		237.967	136.231				104.313	116.633		88.3939		51.1013	99.5283		172.822	746.384	353.839	492.998		1392.82	7816.17	2497.93	3834.82
									284.68	1773.7				438.952		196.939	216.256				104.354	117.136		88.4281		51.1715	99.5963		173.713	748.176	353.936	495.506		1394.93		2499.27	3890.1
									234.872	1214.32				233.012		141.233	161.339				104.399	117.986		88.6895		51.2028	99.7131		173.728	748.333	354.564	497.656		1399.89		2511.52	3896.61
									316.755	1229.94				364.575		319.138	105.99				104.579	118.35		88.7113		51.3201	99.7371		174.025	755.695	355.123	498.73		1402.6		2522.07	3910.16
									296.302	1181.19				971.422		377.266	232.367				104.664	118.415		88.7306		51.3263	99.9164		174.162	761.416	355.349	499.569		1403.27		2530.5	3939.61
									340.823	950.803				302.227		228.868	161.228				104.678	118.583		88.863		51.354	99.9722		174.214	761.437	355.915	499.775		1408.16		2531.35	3944.45
									326.194	923.048				526.079		275.244	271.452				104.814	118.709		88.8728		51.3721	100.278		174.261	764.322	356.752	505.15		1408.26		2537.62	3971.98
									353.841	2139.42				640.538		189.774	276.643				104.973	118.917		88.9003		51.3788	100.353		174.293	765.796	357.66	505.162		1412.25		2541.04	3989.96
									340.413	1280.24				366.312		192.784	222.568				104.985	119.524		88.9074		51.3846	100.47		174.347	766.823	357.685	505.303		1415.65		2547.35	4002.83
									241.189	1704.95				354.953		247.952	30.4166				105.183	119.551		88.9205		51.3897	100.603		174.725	773.79	359.564	505.998		1417.48		2547.47	4033.65
									268.266	1139.29				922.896		508.434	145.537				105.584	119.565		88.9611		51.456	101.12		174.843	779.07	359.721	507.161		1428.68		2551.8	4033.85
									273.284	1332.59				454.395		232.728	178.082				105.747	119.686		89.1032		51.4682	101.174		174.888	779.399	360.371	511.289		1431.1		2555.04	4048.78
									355.162	1200.97				291.881		196.828	274.007				105.756	119.82		89.1306		51.5208	101.221		175.112	780.416	360.441	511.814		1437.58		2557.21	4080.61
									321.402	1438.94				1677.92		197.509	547.039				105.775	120.002		89.1675		51.5218	101.26		175.179	785.863	360.568	513.604		1446.2		2558.3	4101.94
									382.123	1260.47				1463.61		302.767	140.654				105.795	120.121		89.3153		51.5391	101.262		175.201	787.443	361.364	518.79		1451.97		2562.15	4107.29
									258.469	1230.49				435.999		153.974	106.28				105.942	120.247		89.3394		51.6492	101.266		175.256	798.742	362.006	521.243		1453.87		2564.49	4143.97
									375.859	772.085				285.887		257.411	118.552				105.964	120.449		89.4675		51.7005	101.367		175.355	802.452	363.489	521.507		1456.69		2564.53	4184.27
									276.084	1525.63				448.338		483.556	321.556				106.011	120.549		89.4698		51.7223	101.462		175.62	806.44	363.854	523.392		1456.7		2565.06	4215.13
									371.578	1391.54				468.617		218.397	239.98				106.012	120.765		89.6293		51.7319	101.599		175.792	806.491	364.737	524.044		1460.37		2568.53	4234.88
									332.26	1220.67				659.244		183.043	53.3917				106.104	120.844		89.6445		51.7868	101.688		176.267	808.094	364.854	525.039		1460.52		2580.42	4287.35
									349.746	1831.93				690.548		248.771	121.691				106.138	120.916		89.886		51.8162	101.839		176.367	816.323	366.535	530.064		1462.6		2584.46	4301.61
									286.336	626.394				979.758		435.819	117.234				106.15	121.397		89.9379		51.8178	102.138		176.388	820.056	366.893	530.643		1464.81		2594.49	4449.75
									219.118	270.219				644.973		207.512	26.3519				106.173	121.411		90.3297		51.831	102.247		176.907	823.68	367.325	533.976		1469.71		2599.42	4580.73
									309.19	1012.82				342.101		170.222	93.0176				106.227	121.572		90.5099		51.8365	102.271		177.001	824.695	370.089	537.097		1472.25		2612.76	4585.51
									351.438	1588.89				304.239		163.192	100.475				106.229	121.581		90.5302		51.8498	102.303		177.104	827.967	370.749	537.658		1473.36		2614.33	4664.51
									291.754	1511.87				1137.38		201.685	44.3068				106.341	121.821		90.5648		51.9422	102.336		177.144	829.27	371.195	539.174		1476.36		2624.57	4677.19
									378.541	1362.94				961.705		345.114	39.8047				106.506	122.159		90.7652		52.0373	102.421		177.241	831.079	371.742	539.503		1481.73		2626.59	4874.34
									284.711	1467.43				585.155		238.99	73.555				106.548	122.189		90.7859		52.1342	102.988		177.461	839.93	372.181	540.902		1481.96		2627.85	4876.63
									332.323	1689.58				674.694		495.377	163.835				106.616	122.304		90.7956		52.2527	103.041		177.82	841.915	372.941	542.738		1485.39		2632.15	4881.7
									250.901	1799.76				616.96		401.647	160.818				106.644	122.474		90.8052		52.3081	103.084		177.867	842.914	373.298	545.953		1491.51		2639.5	4932.18
									339.597	1236.08				165.294		308.61	42.6589				106.657	122.574		90.9115		52.4083	103.269		177.963	845.296	373.852	546.137		1496.37		2641.38	5040.12
									325.598	1663.15				599.553		364.35	155.141				106.723	122.621		90.9379		52.4179	103.275		178.013	850.24	373.876	546.84		1496.72		2646.64	5062.14
									319.56	1269.64				1328.47		219.531	76.5592				107.007	122.745		91.0541		52.4197	103.731		178.829	853.303	373.9	547.8		1500.91		2647.79	5150.83
									274.487	1980.08				329.285		249.853	151.633				107.028	123.162		91.0599		52.4944	103.891		179.295	884.131	374.129	547.99		1510.71		2650.24	5254.21
									246.4	1964.45				283.713		605.385	87.7669				107.056	123.331		91.0791		52.4962	103.913		179.35	891.773	374.42	548.944		1524.96		2666.52	5308.64
									361.286	1919.41				692.632		467.976	132.808				107.129	123.373		91.1932		52.5417	104.01		179.419	896.05	374.624	551.95		1526.39		2680.08	5414.21
									209.129	1786.24				311.255		288.257	71.4907				107.287	123.373		91.2522		52.5753	104.197		179.624	896.599	375.27	552.007		1529.19		2687.22	5515.15
									395.773	1546.04				614.126		339.65	91.7512				107.314	123.787		91.3295		52.6168	104.28		179.645	913.645	376.37	552.053		1533.38		2692.47	5609.74
									290.155	1703.43				390.912		634.918	129.541				107.566	123.996		91.4744		52.6351	104.513		179.671	918.966	377.277	552.65		1536.45		2698.25	5672.01
									247.524	2472.28				598.213		223.709	63.9346				107.59	124.008		91.5357		52.6687	104.6		179.839	923.79	378.158	553.044		1537.89		2698.88	5676.26
									301.622	1150.43				664.445		312.457	51.7624				107.636	124.096		91.6576		52.6727	104.68		179.864	932.292	379.005	555.13		1538.48		2705.05	5842.43
									289.907	1016.68				165.361		339.337	120.334				107.685	124.112		91.6982		52.6765	104.91		179.9	933.967	380.894	555.383		1541.65		2709.11	6123.54
									360.953	1115.93				771.943		331.447	57.1411				107.812	124.378		91.8067		52.6805	104.961		180.017	938.367	381.45	555.459		1544.07		2714.97	6179.56
									270.128	1590.62				201.477		292.324	93.2959				107.963	124.4		91.8226		52.7329	105.469		180.121	939.869	381.729	555.588		1549.4		2717.78	6378.97
									384.959	1226.15				384.783		383.632	60.3145				108.018	124.402		91.9627		52.7454	105.609		180.452	950.182	381.776	556.629		1550.43		2722.72	6954.82
									200.623	495.887				213.485		259.749	234.118				108.031	124.472		91.9888		52.7898	105.64		180.858	955.039	382.489	559.192		1555.11		2727.88
									254.896	1102.24				1299.92		426.682	43.2557				108.303	124.481		92.0811		52.8684	105.642		181.299	956.352	383.326	559.197		1562.39		2731.35
									315.038	1701.52				271.391		829.558	83.2676				108.332	124.699		92.1222		52.9172	105.68		181.869	957.179	384.483	559.394		1564.24		2733.79
									229.459	1257.45				176.484		723.834	110.386				108.657	124.781		92.3094		52.9596	105.705		182.12	958.918	385.642	561.689		1568.89		2739.97
									387.707	1778.91				215.299		456.896	133.406				108.933	124.888		92.3493		52.9784	105.752		182.872	977.114	386.277	561.701		1572.99		2741.01
									260.517	1711.09				976.786		356.693	135.143				109	124.995		92.5318		52.999	105.863		184.006	984.599	386.281	561.93		1577.32		2748.07
									480.055	1763.82				218.725		344.918	182.634				109.028	125.184		92.6304		53.002	106.173		184.546	987.234	387.837	565.258		1585.38		2751.95
									291.719	997.469				479.175		701.269	156.445				109.079	125.305		92.6762		53.1024	106.242		184.616	993.43	388.14	566.605		1597.86		2752.18
									414.334	2315.96				398.39		483.829	188.355				109.322	126.087		92.6852		53.3309	106.309		184.773	994.609	388.456	569.101		1598.22		2759.78
									273.485	1482.44				419.452		337.324	100.204				109.423	126.155		92.7786		53.3436	106.358		185.175	996.692	390.367	572.283		1607.49		2785.66
									188.09	1736.42				1295.54		554.474	65.265				109.575	126.245		92.8389		53.3535	106.362		185.202	1004.69	390.488	573.884		1607.7		2794.41
									236.293	1467.12				245.868		566.04	28.8431				109.588	126.246		92.8403		53.3789	106.419		185.472	1011.47	390.936	577.514		1608.92		2807.86
									297.043	1079.52				589.061		330.28	210.44				109.674	126.307		92.8581		53.4023	106.562		185.491	1018.14	391.006	579.112		1609.39		2819.69
									134.671	1868.7				2138.49		551.046	26.4527				109.708	126.72		92.8769		53.4127	106.659		185.521	1039.7	392.051	579.158		1620.95		2819.72
									317.094	987.375				356.76		441.021	108.026				109.77	127.409		92.8771		53.5347	106.748		185.706	1055.52	392.358	579.183		1637.88		2832.2
									299.533	1395.26				923.301		310.316	159.367				109.838	127.434		92.9832		53.5899	107.099		185.791	1061.51	393.209	580.1		1643.93		2832.51
									371.539	1599.78				589.324		494.862	142.002				109.948	127.549		93.0245		53.646	107.277		185.911	1070.34	393.51	581.654		1647.54		2841.31
									201.569	1843.57				773.372		540.863	343.604				109.978	127.614		93.2965		53.6519	107.37		186.151	1087.46	393.549	582.595		1650.63		2847.63
									297.169	1070.31				511.764		277.883	114.594				110.24	127.802		93.3135		53.6524	107.506		186.234	1118.61	393.663	583.922		1656.54		2865.29
									401.036	1464.14				287.547		476.11	218.111				110.257	127.873		93.314		53.67	107.758		186.271	1134.13	394.021	583.973		1659.54		2865.66
									228.318	999.594				842.551		384.503	91.0097				110.313	127.985		93.3219		53.7208	108.068		186.338	1140.92	395.785	584.343		1685.5		2881.94
									350.981	808.386				559.454		408.632	144.099				110.378	128.144		93.3507		53.7346	108.542		186.651	1158.9	396.066	585.239		1689.89		2911.66
									237.569	1059.56				294.689		405.525	257.023				110.478	128.241		93.5747		53.7351	108.712		186.832	1167.73	398.118	585.319		1696.38		2912.22
									184.816	686.55				798.133		457.653	447.899				110.755	128.641		93.5898		53.7922	108.767		186.844	1168.74	398.62	585.81		1696.71		2917.28
									320.73	696.723				604.51		200.12	377.29				110.929	128.702		93.6413		53.8289	108.797		187.01	1199.21	399.487	586.651		1702.09		2925.47
									251.293	1866.47				299.6		349.608	195.661				111.085	128.815		93.8558		53.8751	108.815		187.058	1225.44	399.796	589.012		1702.92		2934.91
									363.467	1357.76				314.648		590.884	109.427				111.147	128.96		93.899		53.9216	108.947		187.858	1259.32	400.191	591.366		1716.01		2941.03
									237.4	1356.14				822.784		379.285	12.7028				111.276	129.149		93.9525		53.924	109.265		188.04	1261.51	404.082	592		1716.51		2945.75
									267.917	800.928				243.567		529.466	70.1805				111.325	129.154		94.1024		53.9427	109.323		188.437	1301.55	405.738	592.936		1729.28		2945.93
									155.551	1061.76				697.261		702.432	106.164				111.405	129.414		94.1855		53.9436	109.475		188.788	1385.15	405.958	594.776		1729.92		2947.37
									216.774	843.023				2407.98		838.476	369.507				111.423	129.724		94.3585		53.9702	109.642		189.126		406.76	598.137		1731.13		2950.8
									303.643	1209.48				890.884		628.876	70.7547				111.446	129.734		94.3658		54.0356	109.781		189.528		408.304	601.988		1738.19		2955.58
									198.342	1119.71				582.031		421.142	123.117				111.454	130.169		94.5171		54.1001	109.847		189.692		408.797	602.803		1740.69		2965.08
									523.943	1005.85				797.044		582.614	105.355				111.454	130.345		94.5647		54.1046	109.881		189.914		409.019	604.439		1746.07		2971.86
									235.198	1585.23				509.631		518.892	161.035				111.476	130.457		94.6406		54.1271	109.917		189.981		409.369	608.755		1748.69		2977.34
									342.851	1062.46				1284.86		500.812	115.349				111.529	130.473		94.7725		54.1323	110.09		190.13		410.088	611.133		1753.25		2983.02
									268.275	788.932				760.04		713.232	118.528				111.716	130.594		94.7782		54.2261	110.12		190.372		410.61	612.856		1753.81		2994.42
									511.087	1378.44				805.257		883.001	195.476				111.803	130.725		94.7836		54.319	110.234		190.554		411.029	613.577		1760.39		3001.25
									280.325	1290.48				744.957		634.202	193.025				111.841	130.836		94.8247		54.4219	110.275		190.614		411.289	615.156		1767.91		3003.39
									290.035	776.113				236.189		727.785	254.263				111.932	130.848		95.0176		54.441	110.346		190.779		411.723	615.725		1768.76		3007.42
									228.386	1274.23				813.363		556.772	279.219				112.07	131.307		95.0733		54.4738	110.404		190.895		412.844	616.511		1782.91		3008.11
									220.554	878.648				967.38		899.13	172.083				112.08	131.333		95.1128		54.4973	110.412		191.036		414.451	618.509		1783.69		3012.96
									227.299	1230.11				1313.86		534.781	237.884				112.146	131.395		95.168		54.5014	110.768		191.469		414.674	620.11		1792.43		3014.94
									267.627	1186.31				1081.42		730.306	156.43				112.268	131.549		95.3588		54.5353	110.819		192.538		415.143	620.682		1794.95		3021.59
									487.293	669.742				658.715		1027.86	286.054				112.414	131.588		95.3849		54.6342	110.828		192.828		416.116	624.101		1795.56		3022.13
									256.976	934.512				505.086		508.791	140.308				112.627	131.647		95.3974		54.7719	110.911		193.677		416.116	625.244		1795.58		3027.86
									612.597	717.073				285.408		498.293	374.205				112.711	131.955		95.45		54.8527	110.927		193.682		417.148	629.618		1795.89		3030.14
									270.253	980.543				287.737		825.899	235.488				112.82	132.024		95.4528		54.8583	110.928		193.926		418.081	629.85		1800.94		3031.64
									336.356	1342.46				675.182		440.701	389.564				112.95	132.07		95.5762		54.8816	111.018		194.208		418.959	631.986		1805.05		3050.22
									294.69	1017.04				679.77		796.976	215.617				112.969	132.222		95.5817		54.8852	111.086		194.377		419.523	634.188		1819.98		3056.19
									252.155	1156.96				951.921		735.199	404.594				113.049	132.373		95.6532		54.8895	111.308		194.393		421.378	634.916		1820.52		3074.25
									246.48	1224.72				1339.35		1142.2	185.68				113.091	132.765		95.6685		55.0113	111.476		194.751		421.481	637.413		1827.04		3075.27
									269.482	1440.62				1061.09		1482.19	99.7005				113.152	132.774		95.7615		55.0119	111.683		194.752		421.564	637.779		1831.81		3078.19
									252.624	926.48				428.286		1344.88	202.273				113.387	132.881		96.0249		55.0131	111.991		194.769		422.006	639.851		1841.92		3080.31
									314.262	847.235				298.677		1228.67	176.5				113.456	132.914		96.1405		55.0651	112.094		195.086		422.151	640.762		1849.44		3080.81
									226.701	558.378				1088.34		1072.03	232.469				113.514	132.936		96.4455		55.0799	112.281		195.339		422.252	644.809		1861.54		3102.35
									314.192	424.429				406.689		604.004	125.346				113.573	132.939		96.7101		55.0953	112.371		195.693		422.486	645.825		1868.33		3102.75
									238.161	1233.29				708.599		758.774	305.741				113.683	134.762		96.7407		55.1319	112.957		195.762		423.035	645.992		1871.76		3144.64
									270.539	1461.75				875.931		598.054	128.904				113.693	136.007		96.7812		55.1873	112.968		195.802		425.102	646.437		1872.18		3175.99
									298.03	613.436				827.665		651.613	89.3267				113.711	136.272		96.8782		55.2526	113.055		196.2		427.615	648.005		1875.38		3192.27
									374.564	1888.26				318.47		672.421	125				113.78	136.393		96.8874		55.2758	113.132		196.322		428.277	648.356		1875.93		3204.02
									330.341	541.972				830.517		1058.92	486.865				113.933	136.485		96.8923		55.309	113.603		196.652		429.147	648.358		1877.88		3204.81
									149.212	840.432				161.571		1300.45	219.412				113.987	136.5		97.0787		55.5295	113.622		196.779		429.86	651.984		1881.82		3206.66
									302.065	968.935				1049.4		1136.63	244.481				114.011	136.702		97.083		55.5972	113.745		197.037		429.976	652.052		1892.33		3225.65
									194.836	1069.11				691.738		229.24	304.959				114.024	137.332		97.3208		55.6222	113.787		197.653		431.886	653.766		1892.73		3227.61
									269.575	905.808				451.274		336.892	176.629				114.142	138.153		97.3936		55.7071	113.875		197.66		432.107	654.847		1909.79		3231.13
									446.583	818.078				384.991		311.692	426.418				114.186	138.298		97.4026		55.7299	113.905		198.003		432.163	658.204		1912.95		3234.13
									491.401	566.149				486.894		201.285	338.424				114.241	138.393		97.4363		55.7994	113.984		198.168		432.306	658.598		1914.27		3246.44
									178.321	1104.04				856.314		367.875	126.484				114.243	138.438		97.6668		55.8465	114.319		198.305		432.839	665.672		1915.5		3251.53
									246.644	694.543				584.658		338.986	314.861				114.281	138.882		97.6996		55.869	114.396		198.388		432.958	666.473		1917.76		3251.97
									155.838	959.406				602.124		279.734	251.233				114.353	138.895		97.7674		55.9401	114.405		198.478		433.623	669.803		1927.64		3273.32
									179.255	1279.56				379.597		488.865	219.926				114.395	139.081		97.91		55.9729	114.465		198.493		433.977	675.412		1927.91		3281.15
									313.294	1100.53				524.948		290.188	265.871				114.506	139.28		97.9181		55.9942	114.543		198.821		435.089	682.219		1932.4		3282.82
									247.302	868.21				378.166		291.788	564.006				114.571	139.361		98.0319		56.034	114.778		199.369		435.734	686.139		1932.98		3331.5
									122.559	927.517				765.188		287.444	427.55				114.913	139.583		98.0984		56.0436	115.256		199.398		435.935	686.407		1948.24		3341.43
									353.369	550.292				432.871		272.709	270.928				114.925	139.584		98.2427		56.0493	115.31		199.52		435.936	690.045		1952.91		3343.15
									319.046	898.289				416.312		252.648	350.215				114.933	140.063		98.3049		56.0501	115.432		199.563		435.957	691.704		1969.03		3348.04
									341.584	1184.36				368.733		184.146	200.988				115.04	140.332		98.3397		56.0656	115.479		199.746		437.062	692.315		1973.01		3369.69
									165.669	1193.03				523.519		294.247	273.624				115.231	140.522		98.3634		56.0809	115.719		199.854		437.076	693.521		1977.64		3387.46
									344.641	1420.12				630.447		330.351	334.314				115.261	140.833		98.4305		56.2898	115.738		200.349		437.57	696.671		1977.76		3394.27
									248.389	1286.54				410.683		344.283	242.592				115.263	141.51		98.5266		56.3142	116.755		200.449		438.394	700.008		1982.37		3411.8
									511.381	1934.43				367.205		347.077	61.8739				115.264	141.572		98.6838		56.3299	116.998		200.567		439.322	700.889		1999.87		3416.59
									315.439	1181.62				583.465		221.885	240.945				115.444	141.599		98.9207		56.3395	117.283		200.909		439.864	701.921		2002.77		3417.32
									183.511	515.923				486.582		279.617	294.499				115.515	142.078		98.9415		56.3722	117.434		201.536		440.206	703.568		2012.51		3451.91
									342.776	945.72				696.53		227.683	115.608				115.613	142.189		99.0416		56.4075	117.439		201.663		440.542	704.413		2020.35		3453.01
									241.396	1073.87				761.454		538.495	223.184				115.753	142.232		99.2637		56.409	117.678		201.858		441.413	706.267		2020.89		3465.93
									245.233	1221.8				1210.35		268.13	594.156				115.922	142.343		99.3346		56.4685	117.74		201.956		441.445	706.523		2023.58		3471.26
									387.914	1609.29				395.559		251.464	328.757				115.929	142.435		99.3667		56.5225	117.745		202.171		441.45	707.688		2026.91		3493.45
									262.113	1289.65				652.598		453.038	198.373				116.025	142.637		99.5443		56.5306	117.99		202.47		441.933	712.854		2030.7		3500.37
									125.512	651.55				1281.42		433.094	237.542				116.214	142.828		100.01		56.5614	118.314		202.489		442.457	713.012		2032.11		3525.96
									266.155	954.087				217.522		185.306	340.744				116.351	142.901		100.075		56.6184	118.371		202.684		442.765	717.629		2037.39		3535.92
									250.822	759.15				1311.67		339.354	249.878				116.366	142.945		100.523		56.6231	118.412		202.761		442.835	718.802		2042.81		3543.61
									304.156	554.608				608.741		309.94	249.391				116.546	143.11		100.707		56.6514	118.443		203.01		443.115	719.992		2050.77		3563.87
									214.35	857.574				475.506		314.657	150.364				116.62	143.125		100.74		56.7295	118.484		203.094		443.552	720.306		2052.53		3570.82
									386.401	1712.48				468.8		238.281	277.348				116.828	143.551		100.945		56.7448	118.615		203.879		444.341	722.974		2059.68		3577.44
									807.08	1148.74				550.754		372.483	316.459				116.877	143.571		101.12		56.7566	118.971		203.991		444.398	727.985		2068.37		3579.79
									274.636	1062.33				539.623		283.942	259.777				116.899	143.572		101.284		56.775	119.147		204.066		445.156	729.575		2079.83		3585.39
									324.16	1224.43				245.06		553.923	257.896				117.056	143.773		101.31		56.8163	119.426		204.07		445.273	743.524		2084.57		3589.54
									329.492	881.069				680.568		258.646	211.084				117.105	143.799		101.314		56.8266	119.428		204.259		445.446	743.923		2086.7		3592.02
									229.933	1469.35				275.885		346.064	165.696				117.131	144.445		101.694		56.8333	119.576		204.481		445.789	744.58		2086.85		3597.48
									265.132	1400.8				832.141		361.578	145.898				117.143	145.424		101.774		56.9398	119.635		204.589		446.249	745.826		2101.15		3607
									250.208	1046.69				429.149		381.844	304.656				117.161	145.613		101.843		56.9692	119.681		204.642		446.406	748.853		2105.21		3641.03
									497.502	1011.23				877.578		506.689	393.708				117.164	145.807		101.861		57	119.69		204.86		448.09	749.779		2107.78		3642.01
									218.055	1853.87				353.127		408.402	223.053				117.229	146.087		102.315		57.0055	119.762		204.992		449.095	757.445		2107.83		3650.15
									340.537	484.001				381.246		488.698	141.856				117.23	146.509		102.387		57.0083	119.792		205.432		449.954	758.497		2108.39		3687.4
									244.914	720.532				532.566		211.977	192.873				117.336	146.681		102.523		57.0155	120.027		205.595		451.003	764.848		2111.73		3687.88
										1158.39				685.649		620.27	212.175				117.343	146.722		102.625		57.0172	120.07		205.597		452.531	765.071		2113.28		3689.12
										970.997				340.047		411.915	330.477				117.361	147.321		102.631		57.0425	120.09		205.653		452.848	765.297		2122.96		3699.49
										1243.07				777.635		132.038	301.952				117.366	147.397		102.68		57.0787	120.268		206.137		453.126	766.055		2124.84		3711.51
										959.349				253.945		250.694	139.114				117.414	147.398		102.727		57.0833	120.29		206.312		454.6	769.215		2130.53		3762.53
										1139.62				618.117		495.146	264.115				117.438	147.422		103.002		57.0965	120.695		206.413		454.68	769.365		2134.1		3767.78
										1741.22				390.572		173.602	237.23				117.459	147.88		103.024		57.1173	121.082		206.664		455.601	778.855		2140.54		3778.01
										1335.34				394.087		233.884	137.31				117.739	147.979		103.179		57.1573	121.209		206.804		455.688	779.818		2145.45		3801.87
										1880.98				370.81		269.192	167.161				117.747	148.165		103.331		57.1732	121.271		207.433		455.689	780.225		2147.33		3807.36
										1566.14				343.572		177.681	232.825				117.875	148.174		103.413		57.2002	121.379		208.304		455.886	781.103		2162.67		3836.95
										1150.15				544.631		179.554	169.19				117.884	148.253		103.546		57.2215	121.42		208.445		457.466	784.269		2164.32		3848.9
										628.003				474.31		199.648	381.861				117.92	148.698		103.833		57.3074	121.446		208.462		458.512	786.209		2164.71		3852.08
										1362.36				296.213		517.649	432.009				117.921	148.708		103.937		57.4589	121.488		208.872		461.087	788.954		2167.13		3861.61
										1404.94				2174.71		341.953	289.542				117.981	149.055		103.948		57.4887	121.711		209.194		461.77	791.541		2169.89		3864.56
										1471.15				741.256		215.1	212.828				118.313	149.122		104.064		57.4971	121.732		209.364		461.962	794.773		2174.02		3884.71
										1480.29				624.85		674.118	320.55				118.54	149.154		104.095		57.5152	121.813		209.392		461.981	797.172		2177.5		3893.45
										1439.28				395.897		386.347	109.286				118.647	149.237		104.101		57.5405	122.22		209.578		462.263	799.268		2178.71		3894.37
										1584.06				177.948		686.213	127.705				118.899	149.526		104.135		57.5475	122.499		209.603		462.831	804.506		2181.84		3908.25
										1539.88				245.032		430.456	147.69				119.08	149.557		104.202		57.5521	122.55		209.955		463.279	805.299		2181.94		3913.48
										1639.68				168.257		268.652	135.872				119.2	149.598		104.391		57.5815	122.577		209.993		463.511	806.673		2182.41		3940.72
										1540.41				507.129		1195.04	238.745				119.556	149.802		104.558		57.627	122.685		210.07		464.926	807.973		2191.26		3962.01
										979.877				1013.65		261.819	105.685				119.646	149.898		104.606		57.641	122.8		210.136		466.518	810.038		2191.46		3996.64
										1255.44				354.694		241.661	231.548				119.741	149.981		104.767		57.6534	122.947		210.175		467.677	812.048		2201.96		4037.72
										1243.66				572.391		363.59	138.059				119.743	150.069		104.768		57.6962	123.008		210.301		467.81	815.826		2204.64		4042.49
										1835.97				313.366		203.814	340.954				119.804	150.292		104.875		57.7608	123.117		210.715		468.248	816.167		2217.24		4045.45
										1235.59				448.79		286.796	368.426				119.884	150.439		105.039		57.8187	123.127		210.955		469.52	822.01		2217.45		4087.15
										794.379				156.784		427.593	263.404				119.998	150.457		105.204		57.8324	123.292		211.238		469.833	822.338		2219.79		4107.06
										787.686				388.407		316.613	301.288				120.053	150.46		105.22		57.863	123.31		211.356		470.356	823.645		2220.91		4127.23
										1333.24				717.271		297.175	403.336				120.077	150.518		105.264		57.9264	123.402		211.411		470.569	827.549		2231.48		4157.24
										978.603				392.241		500.149	238.975				120.148	150.607		105.27		57.949	123.407		211.48		470.874	827.622		2234.15		4176.28
										942.862				636.176		397.673	832.42				120.342	150.68		105.279		57.981	123.56		211.653		471.558	849.666		2243.45		4185.87
										1190.34				321.891		181.727	409.456				120.627	150.833		105.325		57.9848	123.642		211.79		473.245	850.284		2247.45		4187.69
										1067.59				213.126		270.224	220.072				120.776	151.014		105.436		58.0494	123.827		212.389		473.965	851.054		2254.15		4201.3
										1953.16				520.634		307.429	312.372				121.057	151.546		105.46		58.0496	124.296		212.566		474.316	856.029		2254.86		4277.52
										1370.07				533.576		308.732	352.05				121.243	151.807		105.502		58.1202	124.346		212.846		475.479	863.377		2255.67		4290.19
										729.359				363.692		179.621	335.511				121.647	151.858		105.656		58.1313	124.374		213.068		477.761	877.112		2256.9		4316.04
										1335.13				566.336		158.474	283.022				121.736	152.182		105.688		58.146	124.608		213.888		478.205	881.772		2257.05		4318.05
										1570.35				238.484		180.414	353.005				121.821	152.205		105.707		58.2363	125.123		213.985		478.854	886.323		2261.24		4347.06
										2807.71				189.828		450.214	234.434				121.859	152.895		105.756		58.2463	125.356		214.196		479.371	887.302		2263.17		4456.08
										671.217				829.444		180.181	359.277				121.9	152.939		105.817		58.2464	125.593		214.398		479.392	889.714		2266.19		4459.06
										1197.94				625.883		98.4047	432.155				121.918	153.343		105.939		58.252	125.69		214.529		480.263	891.93		2267.46		4467.35
										1285.15				510.108		249.324	421.788				121.969	153.52		105.973		58.3764	125.731		214.723		480.733	903.778		2270.54		4471.56
										846.873				343.687		155.129	437.147				122.002	153.867		106.063		58.4872	125.777		214.836		481.596	911.792		2271.01		4477.68
										1170.18				492.13		340.357	238.877				122.092	153.921		106.071		58.5102	125.82		215.647		481.965	918.266		2273.98		4486.52
										1024.79				302.578		322.316	632.101				122.142	153.925		106.077		58.5879	125.993		215.769		482.215	929.962		2276.78		4500.5
										1313.36				618.932		491.018	366.907				122.163	154.146		107.136		58.5964	126.274		215.901		482.361	984.068		2280.31		4515.35
										836.731				300.165		434.574	504.822				122.201	154.555		107.137		58.6122	126.301		216.064		483.096	995.468		2280.71		4531.36
										1487.66				1473.49		218.091	653.631				122.215	154.786		107.173		58.6143	126.315		216.382		484.266	1001.93		2281.77		4531.43
										1452.32				804.997		218.888	650.617				122.319	154.972		107.266		58.6721	126.347		217.314		484.415	1006.03		2282.03		4577.45
										1028.07				745.846		285.616	209.706				122.408	155.507		107.29		58.6974	126.491		217.742		485.249	1006.56		2283.73		4609.4
										999.439				569.755		347.571	538.701				122.43	156.095		107.363		58.7074	126.519		218.267		486.197	1011.19		2283.75		4609.54
										1362.88				932.689		187.254	74.8698				122.451	156.264		107.539		58.7081	126.697		218.321		486.511	1032.19		2284.21		4617.65
										945.682				1652.99		154.666	182.433				122.551	156.271		107.779		58.7148	126.713		218.649		486.709	1069.74		2284.6		4624.52
										1031.54				1162.95		355.963	303.153				122.729	156.37		107.791		58.7205	126.732		218.722		487.199	1095.41		2287		4643.04
										1662.5				435.966		389.016	611.242				122.778	156.502		107.843		58.7722	127.173		218.777		488.228	1131.38		2296.43		4672.71
										1307.95				333.014		359.492	318.398				122.857	156.879		108.101		58.7762	127.278		219.014		488.296	1175.49		2300.74		4716.08
										1752.92				1778.67		242.909	406.623				122.861	157.114		108.108		58.92	127.343		219.337		488.834	1195.77		2305.26		4759.12
										1631.26				652.806		235.684	287.045				123.016	157.403		108.326		58.9292	127.42		219.408		490.212	1205.99		2315.27		4763.44
										821.589				630.538		444.278	677.7				123.042	157.641		108.372		58.9406	127.591		219.493		490.38			2318.92		4786.92
										777.013				457.478		184.377	428.418				123.246	157.912		108.38		58.946	127.728		219.549		491.129			2319.78		4787.97
										1393.2				383.648		258.475	639.792				123.298	158.107		108.402		59.1038	127.784		219.825		491.287			2321.45		4795.27
										1098.18				278.333		1194.72	498.727				123.439	158.554		108.627		59.1563	127.894		220.232		494.955			2327.65		4812.88
										1153.98				600.106		662.288	388.247				123.518	158.687		108.644		59.1716	128.136		220.486		495.326			2331.08		4844.8
										1201.38				647.033		201.353	242.462				123.521	159.041		108.686		59.1842	128.201		220.814		496.884			2331.95		4971.59
										1223.07				432.709		496.677	319.32				123.618	159.063		108.718		59.1852	128.242		220.859		497.117			2337.49		5013.71
										1294.43				545.853		221.11	104.781				123.691	159.075		108.735		59.1943	128.258		220.896		499.667			2348.37		5537.81
										1387.64				595.447		201.688	121.656				123.916	159.313		108.93		59.2224	128.353		221.125		500.475			2348.87		5672.62
										1342.23				368.393		361.76	140.475				123.94	159.585		108.989		59.2224	128.434		221.188		500.603			2355.02		5690.6
										840.287				757.14		646.452	120.494				124.005	160.177		109.162		59.2298	128.5		221.402		500.61			2356.08		6013.54
										682.208				254.427		213.755	97.6966				124.096	160.828		109.214		59.3028	128.524		221.413		501.65			2358.78		6037.14
										1856.12				521.081		186.233	187.633				124.12	161.218		109.253		59.3145	128.812		222.221		502.396			2361.91		6038.84
										883.711				802.613		232.874	89.5494				124.14	162.101		109.299		59.344	129.022		222.678		502.546			2373.24		6072.93
										598.593				788.514			153.823				124.146	162.233		109.308		59.355	129.253		222.714		502.729			2374.32		6077.2
										946.994				172.098			325.625				124.303	162.378		109.431		59.3624	129.262		222.748		503.085			2375.27		6117.86
										1480.64				702.986			192.523				124.457	162.465		109.537		59.3973	129.552		222.824		503.781			2379.13		6131.52
										1358.5				807.554			586.965				124.58	162.737		109.619		59.4016	129.651		222.986		506.389			2385.12		6398.84
										957.935				338.981			211.49				124.602	162.906		110.006		59.4064	129.653		223.096		507.392			2387.34		6415.23
										1039.21				311.643			197.947				124.607	162.926		110.166		59.5046	129.689		223.138		508.068			2387.42
										947.902				547.581			154.713				124.66	163.251		110.305		59.5531	130.006		223.407		509.006			2392.25
										993.42				691.086			141.257				124.834	163.258		110.448		59.6185	130.19		223.549		509.457			2395.04
										1462.22				620.689			138.602				124.853	163.627		110.462		59.6229	130.422		223.825		510.705			2402.24
										1738.56				509.896			81.6613				125.118	163.803		110.5		59.6497	130.445		224.381		512.332			2403.6
										1251.31				524.681			108.977				125.158	164.05		110.522		59.6698	130.455		224.508		512.517			2403.62
										1442.08				260.219			159.452				125.277	164.064		110.905		59.6784	130.566		224.867		512.73			2403.87
										1086.41				395.523			258.847				125.338	164.217		110.925		59.6885	130.761		225.291		513.256			2405.49
										1266.27				1310.08			292.968				125.343	164.218		111.006		59.6929	130.774		225.73		514.349			2411.82
										908.241				669.839			138.397				125.354	164.235		111.02		59.6981	130.861		225.839		514.936			2411.9
										992.653				868.809			115.939				125.581	164.248		111.162		59.7363	130.987		225.996		515.26			2419.73
										973.842				215.075			125.647				125.635	164.588		111.367		59.7725	131.134		226.138		516.049			2420.08
										972.332				718.406			132.248				125.729	164.769		111.455		59.7936	131.388		226.256		516.198			2423.35
										917.804				457.537			115.256				125.792	164.936		111.502		59.8312	131.601		226.315		516.454			2431.41
										982.929				683.386			84.525				126.176	165.462		111.549		59.8453	131.791		226.617		516.614			2437.3
										1088.34				266.099			105.334				126.194	165.508		111.823		59.8588	131.828		227.456		516.615			2439.29
										1077.16				483.309			191.154				126.25	165.832		111.884		59.9074	132.025		227.592		517.341			2443.55
										1069.14				654.643			268.534				126.295	165.896		112.031		59.9114	132.054		227.652		517.451			2445.91
										1067.53				499.363			199.216				126.302	166.066		112.184		59.9422	132.055		227.887		518.179			2446.02
										1283.11				502.877			46.3678				126.395	166.368		112.359		59.9769	132.118		228.25		518.814			2450.49
										768.122				125.302			98.52				126.398	166.389		112.411		59.9899	132.729		228.589		519.512			2457.52
										3154.75				1449.69			191.751				126.44	166.411		112.572		60	132.847		228.666		520.654			2461.14
										2419.48				334.264			175.709				126.448	167.413		112.716		60.0051	132.9		229.543		523.331			2468.35
										847.225				510.961			220.575				126.466	167.555		112.729		60.0551	133.024		229.681		525.42			2473.14
										1885.5				456.768			192.957				126.573	167.61		112.838		60.085	133.323		229.694		526.193			2474.96
										794.734				867.471			166.515				126.765	167.642		112.934		60.136	133.502		229.809		528.74			2480.6
										816.462				2162.45			141.45				126.877	167.755		113.711		60.1512	133.512		229.812		528.804			2486.44
										667.56				450.497			281.537				126.97	167.77		113.769		60.1579	133.645		230.201		530.989			2495.76
										1062.12				405.211			144.646				126.984	168.232		113.892		60.1994	133.767		231.191		534.007			2496.1
										906.404				339.937			233.136				127.131	168.249		113.901		60.2306	133.882		231.279		534.292			2512.31
										1542.65				721.408			304.568				127.158	168.451		113.96		60.2375	134.008		231.745		534.624			2528.82
										1562.69				598.423			350.06				127.227	168.566		113.975		60.2409	134.102		231.839		535.142			2531.59
										1286.48				253.293			378				127.304	169.341		114.065		60.2798	134.156		231.981		535.422			2534.49
										861.585				107.517			200.024				127.334	169.63		114.288		60.2927	134.416		232.167		537.283			2536.36
										2093.86				2037.41			173.185				127.346	170.68		114.324		60.4394	134.709		232.389		537.428			2552.05
										967.368				288.441			261.111				127.357	171.062		114.343		60.4435	134.746		232.418		537.695			2553.48
										1102.83				705.14			195.971				127.364	171.767		114.38		60.4578	134.842		232.502		538.479			2553.74
										1143.99				978.309			357.064				127.377	171.801		114.738		60.4881	134.865		232.577		538.783			2554.75
										1086.22				332.138			213.724				127.406	172.248		114.829		60.5001	135.062		232.709		539.182			2555.61
										769.3				573.656			288.32				127.552	173.054		114.854		60.5355	135.187		233.197		539.253			2558.08
										1071.81				579.692			163.197				127.605	174.245		115.283		60.5816	135.187		233.274		542.519			2565.31
										2031.83				899.112			199.973				127.613	174.298		115.344		60.6097	135.513		233.865		544.252			2565.74
										1029.91				603.54			311.856				127.626	174.656		115.45		60.6208	135.677		234.014		545.514			2568.22
										1646.96				1913.95			285.046				127.706	174.971		115.471		60.647	135.977		234.161		545.917			2571.42
										1128.21				221.382			171.486				127.724	175.716		115.54		60.7587	136.158		234.182		546.563			2573.18
										1090.16				200.973			220.441				127.739	176.18		115.595		60.7778	136.216		234.229		546.79			2573.6
										736.386				259.446			146.495				127.822	178.207		115.734		60.8296	136.245		234.308		547.551			2574.36
										1101.21				226.048			157.228				127.868	179.097		115.844		60.9564	136.256		234.574		548.238			2580.03
										1780.61				189.383			127.937				128.02	179.619		115.859		61.1421	136.391		234.726		549.579			2581.35
										852.673				821.442			163.288				128.126	179.65		116.235		61.1467	136.665		234.781		550.779			2584.32
										1869.57				629.714			270.636				128.186	179.744		116.332		61.2319	136.673		234.782		551.083			2585.22
										1034.98				684.882			138.264				128.317	180.398		116.354		61.2448	136.703		234.817		551.461			2601.72
										1534.63				463.547			175.963				128.334	180.469		116.87		61.3031	136.919		234.968		551.753			2607.2
										1442.38				414.69			201.217				128.412	181.218		116.886		61.3112	136.986		235.268		553.064			2609.25
										1728.13				711.708			333.246				128.637	181.354		116.984		61.3271	137.027		235.405		553.507			2610.77
										1162.53				516.194			161.841				128.665	182.461		117.064		61.3283	137.028		235.539		553.655			2612.05
										787.669				354.25			202.664				128.669	182.51		117.283		61.3499	137.094		235.546		555.163			2612.89
										1168.88				519.295			173.91				128.68	182.539		117.48		61.3661	137.12		235.71		555.296			2630.23
										595.877				310.419			108.268				128.77	183.023		117.618		61.3667	137.317		235.806		555.51			2630.35
										813.473				580.238			215.906				128.847	183.297		117.637		61.3668	137.367		235.882		555.739			2636.13
										1159.62				375.391			237.237				128.927	183.807		117.86		61.3785	137.508		236.057		556.098			2636.73
										1971.67				650.626			175.773				128.94	184.461		117.896		61.3864	137.551		236.24		557.375			2642.89
										720.197				655.852			156.728				129.043	184.588		118.198		61.4077	137.811		236.274		557.524			2646.98
										918.757				619.133			84.3949				129.127	186.368		118.267		61.4438	137.849		236.275		558.183			2648.44
										915.222				582.559			103.667				129.152	186.803		118.34		61.447	138.549		236.349		561.42			2650.24
										1707.62				452.003			289.193				129.175	187.022		118.435		61.4471	138.662		236.56		561.981			2652.78
										718.614				591.774			418.97				129.19	187.69		118.5		61.465	138.735		236.793		562.647			2656.61
										1622				595.923			222.505				129.376	187.77		118.591		61.4688	138.964		237.274		565.968			2661.9
										1017.24				262.339			337.283				129.377	187.773		118.765		61.4754	139.12		237.333		566.142			2676.84
										851.348				715.247			322.778				129.584	187.794		118.857		61.6011	139.437		237.861		566.325			2683.17
										1180.49				1006.3			124.946				129.618	187.946		118.86		61.6304	139.502		238.131		569.021			2685.47
										1129.15				358.606			190.178				129.824	188.688		119.024		61.6394	139.636		238.284		569.319			2686.57
										1523.27				446.982			251.188				130.03	188.898		119.053		61.6787	139.714		238.418		569.459			2693.1
										1015.04				546.992			266.727				130.06	189.149		119.152		61.7289	139.805		238.532		570.163			2696.89
										793.548				733.569			235.898				130.177	189.594		119.599		61.7297	139.917		239.068		570.917			2699.24
										822.794				938.786			308.945				130.179	189.999		119.886		61.8562	139.928		239.26		571.204			2701.66
										1473.02				633.639			595.031				130.298	190.424		119.92		61.9145	139.936		239.487		571.228			2716.1
										842.183				464.667			117.847				130.309	190.592		120.02		61.958	139.991		240.084		571.671			2717.5
										1209.69				533.261			285.033				130.353	190.739		120.057		61.9883	140.174		240.291		571.846			2727.01
										2037.64				626.616			238.11				130.353	191.465		120.367		61.9956	140.225		240.348		573.312			2730.97
										1704.86				658.076			213.284				130.453	192.64		120.468		62.0754	140.231		240.815		573.647			2742.9
										942.95				357.087			242.161				130.456	193.433		120.495		62.0765	140.314		241.014		574.798			2744.99
										1290.58				576.516			242.12				130.503	193.869		120.504		62.1033	140.325		241.023		575.389			2745.24
										973.48				488.571			141.452				130.668	194.771		120.514		62.1236	140.814		241.181		577.491			2746.81
										1155.51				446.29			203.721				130.72	194.833		120.707		62.14	140.856		242.237		578.009			2755.01
										1082.84				430.763			320.719				130.84	194.991		120.991		62.1453	140.939		242.861		578.045			2763.76
										1414.11				475.574			147.86				130.957	195.147		121.011		62.1733	141.014		243.061		578.243			2764.93
										2008.57				445.471			229.72				131.008	196.063		121.309		62.2467	141.284		243.118		579.159			2773.83
										1192.93				423.072			233.557				131.283	196.774		121.377		62.2536	141.306		243.537		580.08			2777.61
										973.374				369.5			239.424				131.355	196.822		121.708		62.2574	141.411		243.658		580.764			2782.03
										1134.5				282.096			260.823				131.393	197.448		121.775		62.2865	141.699		244.463		581.809			2783.7
										720.184				453.127			220.459				131.557	198.119		121.899		62.2929	141.701		244.621		583.397			2787.76
										1172.51				572.179			711.091				131.828	199.789		121.924		62.3204	141.708		244.647		583.474			2789.57
										996.208				763.302			233.195				131.862	199.798		122.14		62.3267	141.724		244.809		585.84			2790.36
										1232.57				632.526			184.48				131.899	200.104		122.241		62.3531	141.727		244.86		585.951			2792.43
										735.796				363.174			230.242				131.969	200.461		122.289		62.379	141.77		244.989		587.558			2792.54
										2057.53				523.775			549.912				131.97	201.399		122.338		62.4037	142.089		245.003		587.73			2803.19
										888.742				415.788			314.435				131.994	201.82		122.381		62.4631	142.176		245.071		588.002			2809.8
										794.771				638.859			218.723				132.316	202.771		122.413		62.5382	142.217		245.276		588.034			2815.38
										826.054				346.839			370.496				132.388	202.949		122.45		62.5976	142.231		245.648		588.369			2820.26
										1293.98				273.474			224.397				132.467	203.073		122.742		62.6031	142.607		245.759		588.527			2823.67
										1613.2				418.528			170.355				132.536	203.41		123.272		62.6076	142.632		245.784		589.409			2823.79
										1204.83				202.519			167.311				132.538	203.781		123.365		62.6096	142.64		246.437		589.626			2829.62
										2881.05				503.362			183.572				132.554	204.974		123.626		62.6173	142.772		246.808		591.41			2829.64
										955.705				2588.95			297.736				132.585	205.368		123.661		62.6501	142.867		246.855		592.294			2834.94
										811.537				2127.74			319.483				132.654	205.459		123.918		62.6668	142.869		247.09		592.949			2841.75
										878.067				1406.29			105.004				133.025	205.815		124.042		62.6669	143.043		247.093		593.524			2850.14
										1303.89				1044.17			200.98				133.036	207.06		124.094		62.6842	143.145		247.487		593.774			2862.54
										931.334				3247.91			350.475				133.096	207.336		124.096		62.7131	143.227		247.568		594.38			2864.46
										1071.66				730.679			271.787				133.366	208.694		124.186		62.7649	143.288		247.633		597.083			2869.4
										2395.05				1543.87			193.581				133.433	208.975		124.217		62.7932	143.431		247.988		597.466			2883.77
										628.593				3498.21			329.335				133.519	209.415		124.409		62.8076	143.443		248.051		598.622			2894.14
										956.908				1958.25			175.166				133.635	209.683		124.478		62.8154	143.466		248.138		598.932			2897.31
										1521.95				1308.16			105.892				133.851	210.061		124.559		62.8578	143.538		248.331		599.572			2907.74
										2084.48				949.89			186.8				133.985	210.346		124.695		62.9177	143.606		248.413		599.738			2917.01
										1180.32				4136.98			211.641				133.99	210.564		124.714		62.928	143.629		248.474		600.819			2923.41
										802.613				766.255			302.426				133.998	212.501		124.873		62.9625	143.836		248.524		600.823			2945.78
										1141.91				1428.59			219.949				134	212.62		124.981		62.9759	143.89		248.667		600.945			2963.11
										809.021				1388.52			157.988				134.183	212.719		125.01		63.0141	144.503		249.389		604.083			2970.23
										1236.85				2140.03			231.087				134.203	213.391		125.362		63.0218	144.512		249.401		604.232			2971.46
										1644.26				2916.41			242.149				134.335	213.415		125.416		63.0236	144.516		250.151		605.304			2974.57
										1496.89				4038.5			252.251				134.403	213.64		125.54		63.0342	144.942		250.434		605.345			2976.38
										2133.61				1129.47			206.404				134.586	213.666		125.696		63.0711	144.964		250.772		606.283			2981.19
										1653.25				2269.18			336.659				134.618	213.907		125.767		63.0713	145.056		250.906		607.62			2987
										3684.56				839.59			154.53				134.869	215.678		125.772		63.0717	145.244		251.151		608.106			2989.87
										1169.12				1314.65			265.805				134.881	215.713		125.779		63.1312	145.246		251.273		609.963			2995.01
										1109.42				1893.69			136.155				134.911	215.81		126.001		63.1371	145.28		251.516		610.555			2999.89
										1116.99				3625.16			147.816				135.08	216.557		126.057		63.1378	145.283		251.703		611.121			3003.48
										1246.63				4845.48			299.985				135.309	217.677		126.095		63.2656	145.34		251.888		615.211			3009.93
										1490.04				1760.69			537.616				135.43	218.497		126.117		63.2709	145.383		251.937		615.892			3011.1
										638.941				2000.43			156.421				135.465	218.605		126.131		63.3095	145.492		252.694		617.654			3016.71
										2109.85				1744.84			114.976				135.668	219.751		126.162		63.3142	145.677		252.855		618.217			3017.92
										1104.79				1521.66			289.024				135.718	219.79		126.458		63.3317	145.797		253.321		618.836			3027.07
										1778.67				2063.02			446.878				135.882	219.884		126.605		63.4288	145.833		253.504		622.189			3027.36
										1608.46				2353.85			170.177				135.912	220.96		126.689		63.4422	145.905		253.756		624.054			3027.47
										1460.66				2070.54							136	221.844		126.912		63.4813	145.909		254.08		624.125			3030.54
										581.767				5143.25							136.093	221.898		127.19		63.486	146.049		254.155		624.219			3039.83
										855.845				2959.73							136.14	225.125		127.397		63.5394	146.791		254.547		627.125			3042.12
										1518.4				2085.83							136.182	226.367		127.438		63.5475	146.988		254.632		628.323			3051.76
										3505.34				1628.38							136.235	226.602		127.913		63.5566	147.119		254.681		629.586			3060.43
										1464.11				1062.28							136.311	228.591		127.962		63.5651	147.221		254.807		630.086			3062.95
										1297.93				1293.23							136.359	232.068		128.377		63.5779	147.75		254.874		630.223			3064.21
										1731.88				2985.57							136.395	234.266		128.435		63.5876	148.094		255.059		632.651			3092.4
										748.966				1752.71							136.484	234.549		128.575		63.5949	148.15		255.286		632.87			3097.17
										1248				6027.25							136.58	235.194		128.647		63.5954	148.163		255.435		634.484			3109.62
										981.434				1203.38							136.705	235.388		128.65		63.6137	148.313		255.688		634.652			3123.14
										1475.9				1205.52							136.716	235.49		128.728		63.6394	148.363		256.091		637.142			3123.34
										1207.07				4273.89							136.774	239.477		128.85		63.6592	148.381		256.124		641.832			3144.28
										943.613				1718.91							136.854	239.597		128.899		63.6726	148.605		256.129		644.059			3145.4
										3089.14				2937.65							136.944	240.123		128.994		63.7168	149.024		256.265		645.294			3146.46
										1131.75				1310.86							137.234	240.216		129.033		63.8672	149.046		256.579		646.428			3162.75
										1156.7				772.064							137.45	240.293		129.046		63.8909	149.433		256.6		647.735			3174.01
										1002.47				2427.01							137.617	241.844		129.061		63.8953	149.47		257.09		648.082			3179.61
										767.644				2295.18							137.661	242.804		129.178		63.9362	149.654		257.215		648.628			3187.35
										982.378				761.214							137.735	244.144		129.204		63.9783	149.818		257.321		648.628			3189.32
										748.193				1198.66							137.742	245.048		129.231		64.0124	149.836		257.367		651.25			3196.81
										1470.17				454.253							137.896	245.405		129.337		64.0147	149.847		257.715		659.281			3197.08
										513.73				832.616							138.012	245.595		129.421		64.0872	149.866		258.01		661.038			3197.99
										1692.15				1863.07							138.027	245.695		129.544		64.1052	149.875		258.116		661.183			3199.84
										1680.16				1639.02							138.213	246.031		129.614		64.1594	149.958		258.428		662.431			3205.23
										524.832				746.783							138.442	246.998		129.66		64.173	150.044		258.948		663.012			3213.41
										1668.17				888.905							138.54	247.358		129.707		64.2282	150.278		259.033		663.204			3216.49
										965.672				1741.59							138.58	248.463		130.247		64.2464	150.303		259.094		663.906			3217.26
										1468.76				2134.33							138.632	250.182		130.457		64.2475	150.336		259.124		666.629			3253.28
										1077.42				1164.58							138.663	250.861		130.533		64.2899	150.35		259.519		670.512			3266.44
										1231.7				968.581							138.756	253.227		130.625		64.3273	150.526		259.534		671.27			3270.04
										1093.87				786.77							138.773	254.39		130.648		64.3549	150.616		259.967		672.522			3271.04
										1286.79				1779.98							138.907	257.447		130.917		64.3663	150.84		260.254		673.128			3271.99
										1053.37				1418.18							138.916	258.765		131.122		64.4012	150.93		260.554		673.653			3278.11
										1180.72				1045.16							139.025	259.84		131.139		64.4031	151.13		260.825		674.22			3280.94
										1244.19				1334.43							139.046	260.458		131.168		64.408	151.204		260.872		674.955			3290.27
										994.899				1353.96							139.074	261.139		131.308		64.4976	151.289		260.904		676.389			3291.03
										2013.07				1348.43							139.1	261.535		131.566		64.508	151.407		260.94		678.495			3309.73
										1057.42				1907.49							139.272	261.818		131.579		64.5165	151.694		261.226		679.154			3314.6
										1669.94				1949.42							139.345	262.474		131.624		64.5177	151.795		261.272		679.169			3329.08
										1520.14				1995.7							139.496	263.137		131.639		64.526	151.868		262.054		682.387			3329.13
										1988.21				659.055							139.803	263.212		131.653		64.5544	151.973		262.204		683.681			3329.29
										1118.63				1078.21							139.837	263.736		131.682		64.6003	151.981		262.596		686.148			3340.34
										944.659				979.715							139.895	264.458		131.775		64.6036	152.03		262.707		689.986			3353.44
										1289.55				1527.05							139.91	265.401		131.994		64.6087	152.076		262.823		693.938			3364.98
										1172.1				1898.34							139.954	266.596		132.191		64.6349	152.273		262.831		696.614			3369.31
										913.025				2114							140.022	268.263		132.2		64.6568	152.286		263.116		697.765			3374.93
										1840.1				1728.97							140.052	268.43		132.25		64.674	152.354		263.239		697.855			3377.02
										931.79				430.191							140.293	273.193		132.695		64.7393	152.61		263.347		700.023			3383.56
										864.883				635.646							140.33	274.475		133.074		64.7955	152.635		263.463		701.707			3384.28
										1887.08				1950.57							140.346	276.199		133.348		64.8226	152.722		263.463		701.745			3399.38
										1281.64				394.837							140.436	280.246		133.407		64.85	152.887		263.477		702.286			3404.06
										894.224				1102.75							140.458	280.307		133.469		64.8524	152.916		263.669		705.003			3405.18
										3955.67				871.55							140.463	281.635		133.627		64.8974	152.966		263.687		709.703			3409.87
										729.816				5205.65							140.604	285.558		133.688		64.8992	152.97		263.948		709.747			3413.55
										1152.2				634.104							140.609	286.848		133.719		64.9039	152.972		263.962		713.213			3426.76
										1389.64				1903.57							140.626	287.941		133.739		64.9046	153.284		264.157		713.544			3431.41
										1152.36				249.8							140.946	294.122		133.771		64.9138	153.301		264.28		713.576			3440.27
										1344.26				257.634							141.011	294.325		133.909		64.9527	153.367		264.326		715.093			3441.11
										1108.07				818.391							141.026	297.782		133.959		64.955	153.443		264.392		715.319			3450.55
										924.93				3526.73							141.145	300.633		133.965		64.9715	153.502		264.494		716.069			3457.66
										1713.1				2153.33							141.257	302.564		134.179		64.9789	153.637		264.534		716.218			3467.49
										1108.22				1746.99							141.319	317.953		134.3		65.0668	153.787		264.839		717.522			3473.88
										1162.85				311.119							141.396	323.426		134.302		65.0673	153.953		264.945		721.471			3476.91
										1444.63				796.901							141.411	325.657		134.572		65.0916	154.116		265.325		722.511			3478.35
										801.563				967.536							141.437			134.602		65.103	154.32		265.392		729.773			3493.79
										959.253				342.442							141.457			134.665		65.1372	154.329		265.426		737.244			3495.93
										1158.01				288.473							141.529			134.719		65.1454	154.364		265.808		737.79			3507.97
										743.911				539.039							141.695			134.74		65.1463	154.407		265.843		739.453			3519.44
										2648.53				3486.7							141.934			134.777		65.1982	154.535		266.29		741.041			3522.06
										1174.83				520.915							141.94			134.898		65.2434	154.541		266.407		741.595			3544.32
										1039.82				1191.6							141.969			134.921		65.2519	154.57		266.525		751.493			3544.93
										907.552				189.949							142.101			134.927		65.2545	154.604		266.659		752.51			3560.06
										1334.11				597.66							142.138			135.05		65.2547	154.705		267.033		753.249			3570.03
										1490.76				220.246							142.148			135.068		65.3172	154.751		267.443		753.863			3581.2
										2877.23				441.265							142.328			135.136		65.3569	154.845		267.468		754.693			3588.91
										1531.75				2507.41							142.412			135.221		65.3679	155.211		267.807		756.154			3589.18
										1637.07				321.793							142.819			135.275		65.4057	155.237		267.869		761.582			3597.3
										1498.81				1564.68							142.88			135.336		65.4319	155.503		267.957		762.802			3597.83
										1714.12				665.634							142.89			135.476		65.4515	155.622		268.176		763.777			3603.01
										1587.38				4844.77							142.91			135.489		65.4541	155.744		268.309		767.194			3613.1
										1316.42				678.342							143.04			135.572		65.4611	155.835		268.624		767.205			3626.73
										2029.4				461.908							143.107			135.606		65.4729	155.967		269.489		774.122			3630.12
										1287.25				244.103							143.126			135.987		65.5038	156.038		269.556		777.567			3640.48
										2197.46				669.071							143.156			136.173		65.5755	156.042		269.921		777.686			3650.04
										1705.71				4934.93							143.349			136.194		65.5975	156.126		270.062		784.236			3651.9
										1572.57				1255.3							143.354			136.465		65.6418	156.38		270.077		786.005			3658.54
										1750.33				1487.05							143.506			136.534		65.6787	156.437		270.473		792.315			3663.25
										1475.38				1051.26							143.731			136.633		65.6815	156.703		270.611		797.352			3691.75
										1880.38				2351.87							144.076			136.728		65.7728	156.784		270.706		799.422			3695.7
										1366.68				620.184							144.204			137.289		65.7758	156.88		271.422		803.423			3711.78
										814.888				1395.1							144.213			137.298		65.8484	157.472		271.43		804.774			3719.17
										1404.24				499.393							144.391			137.475		65.8676	157.495		271.431		809.986			3731.19
										1904.85				2516.15							144.911			137.796		65.8889	157.815		272.017		810.275			3734.55
										1605.07				1032.18							144.988			137.804		65.9148	158.08		272.069		811.339			3741.29
										558.141				3110.97							145.026			137.837		65.9157	158.225		272.212		811.611			3745.49
										1205.18				1073.94							145.267			137.873		65.948	158.327		273.14		812.022			3746.09
										1770.38				3105.96							145.317			137.89		65.9557	158.373		273.456		823.832			3746.85
										1472.03				3781.32							145.616			137.918		65.9562	158.384		273.491		826.783			3748.19
										1066.91				5262.86							145.642			138.018		65.9646	158.391		274.01		829.674			3779.69
										886.513				1723.05							145.655			138.047		65.9687	158.817		274.102		830.367			3799.82
										1347.55				1390.49							145.698			138.078		65.9761	158.887		274.175		831.903			3803.37
										1108.59				3912.85							145.816			138.136		66.0095	159.225		274.237		833.194			3811.35
										1660.28				2793.93							145.936			138.314		66.0182	159.341		274.694		833.473			3815.19
										2289.08				1706.07							145.952			138.401		66.019	159.527		274.791		834.258			3817.34
										1254.99				1748.42							146.033			138.711		66.0228	159.556		274.86		836.523			3818.77
										1039.33				6362.62							146.106			138.729		66.0275	159.625		274.961		839.966			3828.97
										638.968				2160.12							146.64			138.965		66.0407	159.661		275.047		840.955			3833.48
										1009.38				2332.06							146.708			139.037		66.0443	159.672		275.571		846.772			3844.55
										853.326				2197.95							146.857			139.064		66.064	159.729		275.725		847.203			3845.28
										1410.75				1841.29							147.064			139.181		66.1168	159.749		276.1		849.174			3850.53
										709.099				2761.36							147.097			139.231		66.123	159.892		276.848		856.291			3855.74
										3179.18				3233.2							147.161			139.301		66.1291	159.903		276.903		873.697			3872.78
										1142.1				2769.33							147.308			139.437		66.2018	159.928		277.015		875.772			3893.43
										1875.35											147.585			139.77		66.2044	159.963		277.324		878.364			3905.42
										1148.39											147.685			139.835		66.2258	160.131		277.5		878.572			3930.47
										1569.92											147.823			139.853		66.2587	160.142		277.731		882.491			3957.98
										1874.67											147.935			139.922		66.3044	160.283		278.195		885.072			3972.04
										1320.45											148.053			139.989		66.3371	160.55		278.643		904.022			3993.9
										1049.23											148.181			140.011		66.3382	160.802		278.858		909.074			4013.63
										846.247											148.32			140.096		66.3454	160.962		278.996		929.408			4030.57
										912.741											148.618			140.114		66.366	160.979		279.375		929.716			4040.06
										475.484											148.82			140.135		66.4076	161.069		279.856		943.061			4059.38
										2057.63											148.854			140.228		66.453	161.278		279.862		945.368			4078.22
										1232.63											149.039			140.344		66.4727	161.314		279.904		971.269			4079.39
										1980.6											149.103			140.355		66.5756	161.841		280.084		993.06			4082.11
										1700.82											149.12			140.391		66.5878	161.94		280.539		1006.36			4098.44
										691.852											149.202			140.442		66.5979	162.129		280.581		1014.71			4149.63
										2491											149.342			140.512		66.6416	162.168		280.711		1036.98			4180.41
										640.568											149.378			140.641		66.6741	162.609		280.786		1047.17			4197.82
										1238.73											149.692			141.136		66.7218	162.867		280.786		1115.92			4221.5
										1262.01											149.752			141.367		66.7295	162.942		280.893		1126.12			4251.83
										1491.19											150.171			141.396		66.7721	163.285		281.192		1126.61			4253.82
										964.157											150.233			141.437		66.8441	163.471		281.449		1135.74			4258.68
										398.854											150.259			141.456		66.9238	163.548		281.466		1138.94			4264.04
										761.561											150.395			141.643		66.9676	163.889		281.687		1144.54			4266.27
										1985.01											150.551			141.72		66.9738	164.042		282.128		1150.52			4291.08
										984.783											150.591			141.76		67.0188	164.156		282.756		1155.17			4305.75
										2131.14											150.683			141.853		67.025	165.202		283.43					4313.27
										795.386											151.261			142.069		67.0627	165.318		283.433					4321.44
										789.431											151.392			142.163		67.1035	165.46		283.434					4332.56
										874.742											151.413			142.324		67.1035	165.703		283.558					4389.72
										1391.46											151.647			142.452		67.1044	165.801		283.687					4432.07
										1509.15											151.903			142.512		67.135	166.117		284.226					4444.93
										2619.44											151.962			142.64		67.1516	166.184		284.384					4478.86
										764.052											151.997			142.934		67.2071	166.375		284.508					4523.74
										2349.47											152.006			143.498		67.2418	166.454		284.944					4544.02
										957.1											152.023			143.717		67.2422	166.604		285.353					4585.75
										2257.88											152.17			143.784		67.2764	166.86		285.438					4636.29
										2564.23											152.215			143.815		67.296	167.021		285.475					4656.25
										1870.19											152.238			143.832		67.3048	167.068		285.703					4667.37
										957.722											152.265			143.906		67.3159	167.451		285.774					4670.89
										851.163											152.346			143.955		67.3164	167.491		286.264					4703.94
										2093.42											152.38			144.134		67.3986	167.588		286.786					4716.74
										1042.64											152.558			144.156		67.4456	167.812		286.971					4736.16
										1378.55											152.566			144.289		67.4487	168.352		286.999					4749.23
										1156.62											152.62			144.399		67.4632	168.484		287.478					4772.94
										948.355											152.718			144.433		67.4716	168.978		287.727					4786.06
										971.615											152.805			144.835		67.5388	169.149		288.09					4805.05
										1396.12											152.827			144.904		67.549	169.168		288.799					4836.63
										1252.34											152.841			145.006		67.5778	169.302		289.101					4930.21
										1560.4											153.349			145.126		67.6134	169.344		289.151					4969.48
										888.299											153.668			145.194		67.6354	169.365		289.556					5018.56
										1368.53											153.727			145.199		67.6761	169.621		290.037					5106.6
										754.813											153.883			145.305		67.7248	169.827		290.054					5107.15
										2038.67											153.953			145.363		67.7255	170.13		290.129					5139.45
										945.863											154.449			145.408		67.8057	170.631		290.233					5148.95
										862.604											154.628			145.541		67.8169	170.799		290.537					5219.81
										1263.46											154.882			145.622		67.8444	171.11		290.581					5237.44
										716.882											155.105			145.721		67.855	171.153		290.706					5316
										1211.65											155.201			145.763		67.8775	171.169		290.987					5344.48
										1131.2											155.754			145.776		67.9251	171.207		291.169					5406.66
										1035.46											155.881			145.791		67.9394	171.26		291.433					5450.09
										1656.24											156.071			146.107		67.9511	171.301		291.834					5523.63
										898.46											156.112			146.115		67.9782	171.667		292.669					5552
										1019.34											156.132			146.209		67.9862	171.713		292.86					5563.3
										1400.22											156.343			146.243		67.9981	172.203		293.26					5674.76
										1217.83											156.703			146.526		68.0779	172.313		293.345					5774.49
										1611.95											156.799			146.702		68.0813	172.324		293.948					5778.37
										593.071											157.069			146.879		68.0938	172.428		294.064					5815.74
										688.939											157.157			146.894		68.1544	172.431		294.772					5836.81
										641.089											157.48			146.954		68.175	172.573		295.015					5841.48
										1251.97											157.651			147.032		68.1958	172.695		295.172					5885.12
										1588.81											157.816			147.083		68.197	172.859		295.232					5969.18
										1368.13											158.153			147.446		68.2504	172.909		295.307					6010.71
										1710.27											158.182			147.613		68.2559	173.056		295.498					6497.56
										1678.98											158.295			147.888		68.2665	173.598		295.838					6499.31
										1347.79											158.468			148.132		68.274	173.607		295.982					6541.02
										1803.34											158.636			148.183		68.2744	173.827		296.043
										1389.14											158.638			148.371		68.2846	173.843		296.066
										1776.93											158.8			148.376		68.2891	174.11		296.108
										1197.68											158.947			148.533		68.2952	174.342		297.31
										1980.36											159.031			148.581		68.3135	174.642		298.086
										1510.1											159.171			148.676		68.326	174.822		298.432
										1609.07											159.179			149.021		68.3545	175.392		298.94
										1308.32											159.336			149.075		68.3957	175.719		298.993
										2205.86											159.404			149.294		68.4035	175.844		299.249
										1967.59											159.889			149.449		68.4199	176.01		299.434
										1187.32											159.907			149.502		68.461	176.116		299.69
										1138.06											160.163			149.519		68.4705	176.199		300.19
										2191.76											160.404			149.699		68.4853	176.274		300.252
										2599.6											160.53			149.721		68.5228	176.291		300.778
										923.113											160.532			149.926		68.5743	176.478		300.996
										1526.4											160.823			150.124		68.6176	176.556		301.404
										1892.8											160.93			150.279		68.6197	176.695		302.146
										1716.53											161.172			150.289		68.6341	177.034		303.552
										1492.51											161.582			150.455		68.7105	177.237		304.025
										1471.48											161.716			150.494		68.7193	177.259		304.095
										2457.52											161.747			150.503		68.7324	177.548		304.155
										1288.68											161.808			150.85		68.7562	177.573		304.249
										1148.04											161.975			150.863		68.7755	177.921		304.507
										2386.44											162.043			151.05		68.7819	178.171		304.551
										1203.72											162.116			151.074		68.7941	178.263		304.552
										2013.67											162.181			151.458		68.8401	178.757		304.99
										2224.05											163.071			151.809		68.8512	178.89		305.576
										1287.35											163.267			151.868		68.8591	179.367		306.458
										1903.4											163.365			151.925		68.8646	179.45		306.506
										1546.77											163.392			152.018		68.8668	179.485		306.509
										1390.49											163.505			152.103		68.8668	179.587		306.713
										2331.37											163.532			152.228		68.89	179.631		306.851
										2195.65											163.623			152.345		68.9044	179.767		307.228
										2574.11											163.743			152.398		68.9356	179.789		307.614
										2253.77											163.796			152.413		68.9507	179.98		308.129
										2003.99											164.191			152.538		68.9978	180.397		308.272
										2498.74											164.38			152.634		69.0463	180.992		308.639
										1447.62											164.425			152.645		69.0483	181.103		308.932
										1091.13											164.469			152.711		69.057	181.231		309.009
										1042.89											164.613			152.75		69.093	181.604		309.051
										1965.3											164.675			152.772		69.1424	181.779		309.49
										1540.28											164.791			153.304		69.1465	182.052		309.931
										1682.92											164.854			153.338		69.1853	182.078		310.049
										1299.62											164.996			153.913		69.2014	182.336		310.102
										1359.14											165.057			153.938		69.2685	182.498		311.192
										1217.27											165.182			154.013		69.2885	182.64		311.361
										1543.36											165.281			154.099		69.3059	182.802		311.994
										1145.97											165.289			154.11		69.3314	182.915		312.323
										1063.12											165.377			154.25		69.3681	183.129		312.361
										1185.85											165.969			154.755		69.3688	183.199		312.733
										1937.34											166.007			154.823		69.3771	183.364		312.955
										1459.32											166.05			154.908		69.3848	183.394		313.058
										1528.6											166.147			154.954		69.4131	183.86		313.081
										1802.48											166.147			154.967		69.416	184.136		313.31
										1414.29											166.4			155.107		69.4296	184.27		313.36
										1558.18											166.522			155.264		69.4743	184.457		313.47
										1841.07											167.014			155.279		69.4939	184.48		314.025
										1571.94											167.067			155.31		69.5097	184.756		314.132
										1772.93											167.249			155.348		69.5108	185.102		315.342
										1636.26											167.376			155.4		69.5459	185.126		315.75
										2058.01											167.469			155.484		69.5837	185.286		316.447
										1488.21											167.521			155.517		69.6018	185.654		316.624
										1910.94											167.596			155.52		69.6433	186.153		317.166
										2686.14											168.06			155.541		69.6553	186.718		317.209
										1786.45											168.437			155.628		69.658	186.739		317.361
										1553.45											168.519			155.631		69.6616	186.772		317.4
										1987.45											168.546			155.831		69.6902	186.78		317.614
										2053.17											168.938			155.969		69.6936	187.064		317.819
										2397.6											169.04			156.054		69.6983	187.098		317.895
										1501.87											169.083			156.143		69.7019	187.318		318.052
										1100.29											169.122			156.201		69.7236	187.999		318.136
										1955.46											169.146			156.239		69.775	188.094		318.164
										1771.87											169.36			156.316		69.8237	188.265		318.272
										2322.39											169.388			156.354		69.8323	188.336		318.331
										3349.65											169.698			156.374		69.8398	188.399		318.826
										1686.62											169.837			156.462		69.8453	188.553		319.904
										1471.45											170.067			156.554		69.8618	188.969		319.954
										1709.09											170.218			156.746		69.8808	189.194		320.037
										905.755											170.243			157.055		69.8808	189.643		320.29
										576.167											170.256			157.374		69.9194	189.806		320.978
										892.05											170.324			157.519		69.9347	189.906		321.034
										1780.19											170.532			157.546		69.9579	190.222		321.075
										721.16											171.024			157.601		69.968	190.743		321.306
										1513.19											171.717			157.932		69.9925	191.352		321.542
										885.045											171.946			158.023		70.0266	191.518		321.819
										1519.46											172.211			158.113		70.0317	191.622		321.931
										2407.88											172.461			158.143		70.0564	191.767		322.201
										1963.84											172.507			158.234		70.0592	192.123		323.885
										4056.06											172.702			158.305		70.0708	192.15		324.296
										1658.72											172.79			158.339		70.0789	192.246		325.205
										2172.97											173.646			158.382		70.1227	192.259		325.239
										1446.12											173.752			158.388		70.1466	192.369		325.528
										1904.13											174.025			158.391		70.1688	192.727		325.6
										1681.69											174.081			158.741		70.2123	192.842		325.749
										1350.54											174.155			158.902		70.214	193.112		325.87
										1745.06											174.176			159.169		70.226	193.265		325.927
										1302.5											174.348			159.217		70.2387	193.411		326.303
										1316.87											174.395			159.445		70.2567	193.465		326.868
										656.384											174.474			159.774		70.3161	194.076		327.074
										1550.96											174.55			159.798		70.4065	194.095		327.27
										1362.77											174.742			160.047		70.4353	194.695		327.453
										1889.67											175.1			160.172		70.4863	194.839		327.561
										839.562											175.142			160.218		70.5532	195.287		327.849
																					175.339			160.448		70.5538	195.614		328.493
																					175.429			160.478		70.5558	195.729		328.933
																					175.471			160.574		70.5637	195.853		329.274
																					175.487			160.608		70.572	195.908		329.469
																					175.641			160.672		70.5931	197.115		329.645
																					175.661			160.691		70.6376	197.545		329.662
																					176.138			160.949		70.6516	197.666		329.678
																					176.221			160.971		70.677	198.115		329.972
																					176.352			161.107		70.6799	198.181		330.037
																					176.535			161.354		70.6863	198.945		330.85
																					176.694			161.737		70.7059	199.818		330.93
																					176.931			161.744		70.7095	199.827		331.141
																					176.944			162.166		70.7098	200.005		331.245
																					177.08			162.272		70.7271	200.197		331.311
																					177.096			162.421		70.7426	200.653		331.489
																					177.137			162.664		70.7447	201.011		332.177
																					177.146			162.76		70.7567	201.035		332.446
																					177.272			163.003		70.7695	201.16		332.742
																					177.541			163.06		70.783	201.448		332.878
																					177.545			163.11		70.7896	201.489		333.192
																					177.634			163.433		70.8014	201.93		334.226
																					177.956			163.444		70.8332	201.979		334.316
																					178.171			163.881		70.8394	202.143		334.76
																					178.172			163.926		70.8666	202.157		335.486
																					178.31			164.21		70.9513	203.218		335.798
																					178.503			164.26		71.0116	203.926		336.237
																					178.512			164.657		71.036	204.114		336.386
																					178.71			164.712		71.0978	204.879		336.648
																					178.788			164.792		71.1079	205.085		336.821
																					178.853			164.911		71.1086	205.399		336.988
																					178.886			165.27		71.1304	205.61		337.092
																					179.034			165.483		71.273	207.037		337.369
																					179.034			165.493		71.302	207.387		338.123
																					179.093			165.64		71.3673	207.507		338.257
																					179.445			166.171		71.4028	207.568		338.421
																					179.482			166.241		71.4118	207.712		338.778
																					179.483			166.293		71.4366	207.727		339.274
																					179.984			166.477		71.4495	207.806		339.402
																					180.201			166.478		71.463	208.018		339.834
																					180.303			166.493		71.4825	208.107		340.941
																					180.604			166.508		71.4964	208.699		340.954
																					181.12			166.569		71.4982	209.057		340.975
																					181.197			166.876		71.5821	209.764		341.361
																					181.406			166.919		71.7145	209.976		341.54
																					181.689			167.01		71.7207	210.029		342.055
																					181.707			167.286		71.7495	211.068		342.221
																					181.835			167.311		71.763	211.555		342.481
																					181.965			167.349		71.7722	211.678		343.065
																					182.154			167.361		71.7743	211.894		343.317
																					182.273			167.423		71.7776	212.061		344.747
																					182.872			167.598		71.8063	212.528		344.772
																					183.007			167.619		71.8112	212.67		344.937
																					183.135			167.755		71.8319	212.942		345.557
																					183.236			167.793		71.8445	212.98		345.579
																					183.345			167.887		71.8469	214.063		346.739
																					183.44			168.308		71.9415	214.296		346.982
																					183.683			168.429		71.9808	214.338		347.276
																					184.099			168.556		72.004	214.447		347.376
																					184.149			168.647		72.0643	214.556		347.396
																					184.636			168.684		72.1245	214.716		347.443
																					184.896			168.967		72.1393	215.476		347.523
																					184.901			169.126		72.1451	215.616		348.047
																					185.104			169.173		72.1697	216.185		349.257
																					185.153			169.452		72.172	216.439		349.662
																					185.327			169.582		72.2015	217.837		351.264
																					185.422			169.76		72.2214	218.514		351.503
																					185.692			169.843		72.2372	218.542		351.533
																					185.903			170.067		72.2383	219.997		352.803
																					185.912			170.11		72.2579	220.707		352.811
																					185.914			170.135		72.2694	220.941		353.062
																					186.228			170.164		72.2702	221.055		353.109
																					186.406			170.19		72.3636	221.093		353.381
																					186.984			170.367		72.3637	221.959		353.608
																					187.158			170.498		72.3974	223.155		353.697
																					187.195			170.671		72.3985	223.722		353.818
																					187.607			170.732		72.4512	223.794		353.878
																					187.913			170.985		72.4956	224.384		354.08
																					188.078			171.069		72.5038	224.551		354.363
																					188.351			171.108		72.5249	225.787		354.375
																					188.99			171.422		72.576	226.279		354.704
																					189.734			171.423		72.6057	226.836		356.604
																					189.777			171.578		72.6144	228.354		356.964
																					189.856			172.128		72.646	229.274		357.056
																					189.899			172.235		72.6733	229.534		358.622
																					190.136			172.399		72.6889	229.713		358.749
																					190.422			172.51		72.6961	230.927		358.939
																					190.515			172.522		72.7439	231.04		359.167
																					190.548			172.736		72.7569	231.445		359.37
																					190.597			172.748		72.789	231.446		360.91
																					190.838			172.792		72.7914	231.881		361.5
																					190.912			172.842		72.7943	233.142		362.547
																					191.196			172.847		72.8088	233.974		362.733
																					191.574			172.976		72.8242	234.73		363.686
																					191.804			172.984		72.8622	235.415		363.948
																					191.923			173.104		72.9145	236.354		364.032
																					192.072			173.422		72.9362	236.437		364.217
																					192.506			173.905		72.9423	237.079		364.544
																					192.608			174.085		72.9431	237.13		365.454
																					192.66			174.277		73.036	238.125		365.892
																					192.984			174.369		73.0367	239.25		366.008
																					193.369			174.48		73.0385	240.786		366.249
																					193.646			174.735		73.042	240.798		366.901
																					193.677			174.745		73.0421	242.09		367.529
																					193.874			174.77		73.0459	242.206		367.938
																					194.138			174.989		73.0548	244.931		368.197
																					194.305			175.073		73.0919	245.551		368.865
																					194.416			175.415		73.1125	245.965		368.914
																					194.705			175.419		73.1345	245.986		369.704
																					195.277			175.448		73.1557	246.364		370.155
																					195.42			175.615		73.1688	246.579		370.677
																					195.793			175.68		73.1727	246.605		370.868
																					195.927			175.724		73.2503	246.613		370.966
																					196.023			175.758		73.2689	247.043		371.113
																					196.241			175.781		73.2866	248.754		371.343
																					196.373			175.836		73.3953	248.775		371.427
																					196.682			175.974		73.4001	249.615		371.705
																					196.917			176.035		73.4481	249.727		371.963
																					196.958			176.111		73.4811	250.592		372.001
																					197.033			176.132		73.5854	250.995		373.37
																					197.557			176.397		73.5913	251.579		373.4
																					197.609			176.412		73.6079	252.721		373.594
																					197.647			176.633		73.6447	253.787		373.619
																					197.807			176.671		73.6628	254.361		373.65
																					198.1			176.701		73.7082	255.819		373.755
																					198.492			176.897		73.7629	255.896		373.957
																					199.654			176.925		73.8506	256.874		374.047
																					199.657			177.023		73.8545	257.539		374.098
																					199.758			177.064		73.8662	258.825		374.133
																					200.1			177.292		73.9416	259.545		374.56
																					200.257			177.365		73.9777	260.155		374.765
																					200.462			177.676		73.9798	260.821		375.885
																					201.018			177.909		74.0325	261.455		375.905
																					202.246			178.34		74.0734	263.073		376.07
																					202.26			178.391		74.1525	263.153		376.979
																					202.388			178.402		74.228	263.816		377.354
																					202.659			178.442		74.233	265.332		377.389
																					203.52			178.446		74.239	270.44		378.443
																					204.298			178.461		74.2668	270.711		379.204
																					204.829			178.463		74.2754	270.785		379.212
																					205.98			178.625		74.2857	270.813		379.233
																					207.524			178.727		74.298	270.916		379.311
																					207.554			178.957		74.3387	270.925		380.215
																					207.789			179.459		74.3417	271.278		380.375
																					207.995			179.729		74.4292	271.361		380.867
																					208.146			179.824		74.5244	271.429		381.703
																					208.397			179.889		74.5993	271.803		382.159
																					208.613			179.914		74.6673	272.783		382.298
																					208.94			179.964		74.6688	275.645		382.38
																					209.022			179.982		74.6886	276.964		382.388
																					209.653			180.04		74.7205	277.187		382.683
																					212.565			180.278		74.7315	277.945		382.85
																					212.64			180.288		74.7498	278.17		383.328
																					212.97			180.319		74.8036	279.617		383.622
																					213.338			180.466		74.8088	280.779		383.707
																					213.867			180.646		74.8254	285.907		383.929
																					214.027			180.788		74.8339	287.389		383.954
																					214.505			180.792		74.8536	292.303		384.042
																					215.213			180.83		74.8632	295.129		384.34
																					215.836			180.98		74.9046	297.855		384.444
																					216.027			180.988		74.9095	298.585		384.514
																					216.781			181.097		74.9239	303.255		384.939
																					217.744			181.1		74.9391	304.578		385.452
																					217.871			181.167		74.9588	304.742		385.809
																					217.965			181.281		74.9931	305.541		385.856
																					218.064			181.295		74.9935	306.19		385.907
																					218.231			181.503		74.9981	306.937		385.926
																					218.792			181.563		75.0341	308.717		386.58
																					219.006			181.662		75.0341	312.135		387.123
																					219.864			181.703		75.0402	314.988		387.271
																					221.023			182		75.0544	316.644		388.029
																					221.113			182.104		75.0597	317.668		388.171
																					221.124			182.196		75.1751	318.254		388.209
																					221.893			182.262		75.2132	319.511		388.431
																					222.137			182.303		75.2159	319.887		388.707
																					223.245			182.439		75.2203	322.96		388.718
																					223.247			182.517		75.2425	324.844		388.861
																					223.585			182.563		75.2767	326.138		389.384
																					223.802			182.658		75.2867	327.049		389.547
																					224.094			182.729		75.2916	327.907		389.749
																					224.344			183.009		75.2929	328.938		389.79
																					224.813			183.391		75.3205	333.256		389.869
																					226.414			183.442		75.3696	333.433		389.977
																					226.749			183.638		75.3725			390.143
																					228.039			183.653		75.4021			390.739
																					228.365			183.985		75.4133			390.815
																					228.671			184.083		75.4287			390.857
																					229.965			184.167		75.4387			390.869
																					231.135			184.208		75.4577			390.968
																					231.773			184.226		75.5534			392.656
																					231.83			184.346		75.555			393.51
																					236.058			184.347		75.5854			393.916
																					236.106			184.524		75.6316			394.133
																					238.689			184.563		75.6323			394.172
																					239.096			184.78		75.6498			394.258
																					239.41			184.872		75.6623			394.687
																					239.476			185.007		75.667			395.219
																					239.632			185.122		75.6732			395.569
																					243.656			185.199		75.6793			395.7
																					244.81			185.218		75.715			396.605
																					244.952			185.309		75.7798			396.997
																					245.024			185.475		75.8484			397.321
																					245.525			185.48		75.8625			397.514
																					247.286			185.536		75.9405			397.604
																					248.906			185.572		75.96			397.857
																					249.144			186.009		76.0004			398.004
																					249.735			186.079		76.0633			398.154
																					250.482			186.269		76.0663			398.212
																					252.739			186.538		76.0735			398.362
																					254.737			186.687		76.0739			399.447
																					255.809			186.726		76.1027			399.796
																					255.919			186.785		76.111			400.134
																					257.467			186.827		76.1288			400.21
																					258.637			186.909		76.131			400.222
																					261.337			187.055		76.1315			400.33
																					263.045			187.192		76.135			400.975
																					264.334			187.206		76.1425			402.176
																					265.198			187.229		76.1649			402.403
																					266.995			187.365		76.2029			402.548
																					269.988			187.477		76.2295			402.789
																					270.002			187.509		76.2347			403.166
																					270.413			187.578		76.2441			404.378
																					271.351			187.608		76.2879			404.881
																					272.083			187.624		76.2882			404.918
																					273.85			187.695		76.2915			405.748
																					274.101			187.935		76.3295			406.446
																					274.388			188.06		76.3472			407.285
																					276.292			188.063		76.3772			407.49
																					276.808			188.095		76.3858			407.679
																					277.016			189.443		76.3871			407.697
																					277.24			189.527		76.3893			408.206
																					277.935			189.591		76.3969			408.391
																					280.356			189.747		76.4229			408.927
																					280.423			190.185		76.4348			408.988
																					282.864			190.292		76.4817			409.166
																					285.412			190.454		76.5127			409.345
																					285.53			190.486		76.5271			410.718
																					286.457			190.493		76.5346			410.858
																					286.677			191.332		76.544			410.948
																					286.803			191.379		76.5754			411.215
																					287.957			191.537		76.5841			411.358
																					288.046			191.608		76.6286			411.44
																					288.927			191.668		76.6455			411.561
																					292.998			191.709		76.6614			412.129
																					293.883			191.855		76.6656			413.537
																					294.112			191.933		76.6896			414.048
																					295.138			191.942		76.7267			414.067
																								192.081		76.7406			414.764
																								192.136		76.7596			415.304
																								192.351		76.7769			415.748
																								192.365		76.8066			416.361
																								192.39		76.8179			416.388
																								192.509		76.818			416.842
																								192.631		76.8181			416.976
																								192.843		76.8259			417.117
																								192.865		76.8415			417.237
																								193.042		76.8895			417.335
																								193.131		76.8925			417.362
																								193.228		76.8993			417.916
																								193.354		76.9113			418.946
																								193.501		76.9551			418.984
																								193.536		76.9662			419.313
																								193.58		77.0054			419.498
																								193.689		77.0171			419.62
																								193.844		77.0555			419.926
																								193.87		77.0967			420.158
																								193.974		77.1113			420.227
																								194.001		77.133			420.491
																								194.155		77.1468			420.669
																								194.184		77.1586			421.082
																								194.44		77.1642			421.584
																								194.461		77.2151			421.784
																								194.935		77.2325			421.867
																								194.947		77.263			422.551
																								195.065		77.2814			425.997
																								195.191		77.2836			426.384
																								195.242		77.2968			427.364
																								195.332		77.3488			427.765
																								195.37		77.3552			427.986
																								195.371		77.3619			429.202
																								195.861		77.3831			430.102
																								196.054		77.3996			430.449
																								196.104		77.4577			430.794
																								196.16		77.5473			431.273
																								196.745		77.5628			431.492
																								196.772		77.5789			432.096
																								196.884		77.5912			433.212
																								197.002		77.6425			433.636
																								197.381		77.6984			434.182
																								197.587		77.6993			435.604
																								197.593		77.7454			435.937
																								197.721		77.7538			436.165
																								197.799		77.7756			437.111
																								197.878		77.7772			437.25
																								197.894		77.7812			438.988
																								197.934		77.7867			439.101
																								197.967		77.8068			439.699
																								198.1		77.8639			440.053
																								198.112		77.8667			440.373
																								198.301		77.8765			440.388
																								198.435		77.8902			441.053
																								198.689		77.8965			441.06
																								198.751		77.8994			441.082
																								198.775		77.9346			441.468
																								198.79		77.9352			441.905
																								199.021		77.9381			442.757
																								199.122		77.9469			443.298
																								199.324		77.9488			443.802
																								199.326		77.9602			444.722
																								199.397		77.9828			444.727
																								199.449		78.0155			444.759
																								199.48		78.0214			445.725
																								199.718		78.0327			445.892
																								200.084		78.0486			447.406
																								200.22		78.0617			447.615
																								200.231		78.081			447.965
																								200.375		78.1227			448
																								200.378		78.1237			448.311
																								200.429		78.1398			449.03
																								200.59		78.143			449.321
																								200.645		78.2092			450.089
																								200.84		78.212			450.235
																								200.973		78.2293			450.256
																								201.047		78.2316			451.221
																								201.151		78.2358			451.51
																								201.238		78.2788			452.13
																								201.367		78.3252			453.081
																								201.901		78.3412			453.24
																								202.079		78.3696			453.575
																								202.113		78.3961			453.961
																								202.184		78.4613			454.334
																								202.267		78.4703			454.622
																								202.547		78.4913			455.246
																								202.573		78.5215			455.896
																								202.923		78.5496			456.145
																								202.981		78.575			456.573
																								203.017		78.6012			457.552
																								203.035		78.63			458.259
																								203.181		78.6417			458.707
																								203.311		78.6923			461.063
																								203.681		78.7033			461.324
																								203.825		78.7632			461.945
																								203.9		78.7819			462.505
																								204.173		78.7928			465.015
																								204.898		78.8378			465.866
																								205.027		78.8707			467.781
																								205.23		78.8856			468.515
																								205.429		78.8892			468.615
																								205.476		78.9006			469.072
																								205.644		78.9177			469.561
																								205.648		78.9214			469.65
																								205.865		78.9597			469.68
																								205.87		78.9955			469.764
																								206.054		79.0138			470.481
																								206.238		79.017			470.546
																								206.291		79.0364			471.612
																								206.371		79.0616			471.767
																								206.803		79.0629			472.156
																								206.807		79.1027			473.3
																								207.202		79.1124			473.797
																								207.356		79.1346			474.296
																								207.424		79.1682			474.298
																								207.463		79.1834			474.721
																								207.6		79.2014			474.875
																								207.692		79.2287			475.166
																								207.833		79.2294			476.493
																								207.9		79.2299			476.619
																								208.319		79.2876			476.662
																								208.411		79.3118			477.048
																								208.506		79.3263			477.142
																								208.63		79.3461			477.401
																								208.789		79.3563			477.509
																								208.812		79.3689			478.841
																								209.029		79.3732			479.785
																								209.11		79.3926			484.425
																								209.213		79.4219			484.93
																								209.289		79.4498			485.414
																								209.533		79.4568			485.882
																								209.689		79.4786			485.933
																								210.38		79.498			486.994
																								210.419		79.5433			487.33
																								210.595		79.5541			488.437
																								210.854		79.5661			488.818
																								210.947		79.6048			489.294
																								211.023		79.6102			490.037
																								211.061		79.6219			490.958
																								211.128		79.6411			491.579
																								211.17		79.6438			495.404
																								211.342		79.7023			495.43
																								211.429		79.7113			496.557
																								211.444		79.7133			497.282
																								211.647		79.7341			497.334
																								211.837		79.7353			497.367
																								212.034		79.7447			497.42
																								212.109		79.7508			497.59
																								212.371		79.7617			497.787
																								212.383		79.7618			499.371
																								212.445		79.7661			499.394
																								212.519		79.818			499.945
																								213.078		79.8269			499.984
																								213.232		79.8331			500.458
																								213.536		79.8664			500.511
																								213.55		79.8897			500.811
																								213.842		79.8982			501.991
																								213.913		79.9375			502.047
																								213.928		79.945			502.25
																								213.941		79.9722			504.021
																								214.121		80.0258			504.568
																								214.195		80.1256			504.743
																								214.353		80.1259			505.579
																								214.382		80.126			505.631
																								214.518		80.1918			505.813
																								214.702		80.2138			506.227
																								215.028		80.297			506.955
																								215.48		80.3005			506.976
																								215.72		80.3386			507.024
																								215.786		80.3818			507.786
																								216.009		80.4194			508.208
																								216.197		80.4308			508.432
																								216.211		80.4358			508.984
																								216.333		80.4461			509.145
																								216.51		80.4598			509.167
																								216.582		80.4598			509.769
																								216.688		80.4654			511.175
																								216.863		80.47			512.115
																								216.941		80.4782			513.377
																								217.117		80.4901			513.392
																								217.156		80.5348			515.228
																								217.189		80.5423			515.24
																								217.243		80.5588			516.521
																								217.357		80.5789			517.174
																								217.427		80.6061			517.312
																								217.472		80.6209			517.373
																								217.54		80.6444			517.441
																								218.531		80.7053			518.419
																								218.798		80.7475			518.563
																								218.908		80.7946			519.042
																								218.995		80.8007			519.749
																								219.28		80.8428			519.968
																								219.284		80.8695			520.029
																								219.479		80.8826			520.176
																								219.532		80.8906			520.23
																								219.679		80.9007			520.424
																								219.875		80.9381			520.672
																								220.447		80.9386			520.757
																								220.727		80.9398			521.161
																								221.178		80.972			522.054
																								221.356		80.9768			522.431
																								221.535		80.9775			522.715
																								221.609		80.9979			522.831
																								221.69		81.0104			522.89
																								221.9		81.0121			523.253
																								221.924		81.0348			524.204
																								221.982		81.0494			524.401
																								222.023		81.0514			524.55
																								222.05		81.0667			526.851
																								222.507		81.0682			528.771
																								222.65		81.0895			529.836
																								222.689		81.092			531.899
																								222.732		81.1191			532.077
																								223.002		81.1346			532.306
																								223.071		81.1444			532.805
																								223.087		81.1736			532.962
																								223.118		81.1998			533.39
																								223.197		81.2153			536.453
																								223.293		81.2263			537.573
																								223.463		81.2305			539.502
																								223.674		81.253			541.699
																								223.706		81.282			542.016
																								223.75		81.3018			542.679
																								224.261		81.3079			542.685
																								224.271		81.3144			543.07
																								224.412		81.3156			543.224
																								224.473		81.3393			543.493
																								224.542		81.3401			544.027
																								224.596		81.3432			544.106
																								224.69		81.352			545.059
																								224.721		81.3751			545.288
																								224.781		81.3758			546.348
																								224.878		81.4205			547.352
																								225.017		81.4309			547.842
																								225.664		81.4322			548.519
																								225.95		81.4381			548.578
																								226.14		81.455			548.868
																								226.15		81.4603			550.437
																								226.164		81.4654			552.538
																								226.167		81.4991			552.696
																								226.232		81.5566			552.949
																								226.614		81.5698			553.48
																								226.71		81.6003			553.583
																								226.967		81.6127			554.089
																								227.04		81.6183			554.182
																								227.758		81.6699			554.226
																								228.068		81.7174			555.085
																								228.531		81.7261			555.685
																								228.976		81.7764			555.695
																								229.524		81.8429			556.192
																								230.042		81.8654			556.363
																								230.197		81.9069			558.699
																								230.496		81.9167			560.543
																								230.521		81.9199			563.939
																								230.622		81.9225			564.214
																								231.205		81.9339			565.136
																								231.456		81.9745			565.346
																								231.738		81.9922			565.39
																								231.869		81.9932			565.753
																								232.593		82			568.498
																								232.628		82.0179			571.344
																								232.997		82.0777			576.016
																								233.025		82.0948			576.113
																								233.043		82.1049			579.066
																								233.064		82.1125			579.943
																								233.14		82.1175			580.31
																								233.247		82.1418			581.61
																								233.27		82.1457			582.783
																								233.717		82.1672			582.921
																								234.312		82.1745			583.155
																								234.715		82.2333			583.329
																								234.961		82.2422			584.352
																								235.166		82.2654			584.67
																								235.405		82.2733			585.42
																								235.644		82.3082			588.606
																								235.699		82.3165			589.78
																								235.7		82.3274			593.206
																								236.008		82.3368			594.355
																								236.115		82.3587			596.243
																								236.268		82.3686			596.304
																								236.318		82.3834			598.351
																								236.402		82.393			598.756
																								236.683		82.4			600.007
																								236.806		82.4127			601.351
																								237.254		82.4197			602.048
																								237.267		82.4596			607.32
																								238.574		82.4633			608.275
																								238.607		82.4959			610.597
																								238.657		82.5759			611.261
																								238.946		82.5786			612.006
																								239.016		82.5792			614.158
																								239.285		82.5909			614.817
																								239.535		82.6073			615.249
																								239.612		82.6388			616.604
																								239.657		82.6844			617.163
																								239.822		82.7386			617.276
																								239.891		82.7565			617.677
																								239.973		82.7736			618.487
																								240.057		82.8016			619.757
																								240.242		82.8277			620.97
																								240.341		82.8297			621.963
																								240.421		82.8326			622.665
																								240.999		82.8587			622.674
																								241		82.872			625.519
																								241.257		82.881			627.899
																								241.331		82.8938			628.648
																								241.352		82.9133			628.791
																								241.555		82.9228			629.048
																								242.416		82.928			629.824
																								242.627		82.9434			632.531
																								242.724		82.9637			633.021
																								242.87		82.9874			633.149
																								243.043		83.0379			633.303
																								243.23		83.0506			639.378
																								243.488		83.0644			641.169
																								243.918		83.0807			642.115
																								244.142		83.0938			642.615
																								244.263		83.1097			645.95
																								244.289		83.1209			646.105
																								244.482		83.1227			646.241
																								246.364		83.124			646.604
																								246.538		83.1336			646.94
																								246.611		83.1442			651.584
																								247.172		83.1557			651.776
																								247.409		83.1757			651.818
																								247.445		83.2055			652.826
																								247.46		83.2168			655.607
																								247.592		83.2329			656.665
																								247.713		83.2351			659.181
																								248.15		83.2925			659.325
																								248.427		83.3203			660.79
																								248.588		83.334			661.038
																								248.623		83.3356			662.263
																								248.753		83.3423			662.874
																								248.905		83.3508			663.877
																								249.438		83.4533			668.639
																								250.041		83.457			669.219
																								250.424		83.4651			671.422
																								250.473		83.4993			671.854
																								250.769		83.5228			679.407
																								250.915		83.5746			681.978
																								251.065		83.5793			685.776
																								251.125		83.6062			686.405
																								251.127		83.6272			687.78
																								251.518		83.6429			688.303
																								251.611		83.6597			688.424
																								251.707		83.6764			689.311
																								252.597		83.6905			690.782
																								252.984		83.6925			694.671
																								253.023		83.6961			695.117
																								253.236		83.7519			695.242
																								253.384		83.7884			695.467
																								253.55		83.8328			695.932
																								253.622		83.8457			696.051
																								253.685		83.8551			696.827
																								254.381		83.9068			697.398
																								254.509		83.9237			699.157
																								254.937		83.9605			703.818
																								255.057		83.9632			704.487
																								255.233		83.9653			706.226
																								255.814		83.9728			706.955
																								255.899		83.9922			709.41
																								256.214		84.0008			711.146
																								256.217		84.0207			712.492
																								256.493		84.0504			712.854
																								256.693		84.0765			714.38
																								256.871		84.0901			714.469
																								256.872		84.1107			718.697
																								257.551		84.1556			723.645
																								257.587		84.1677			723.949
																								257.747		84.1683			727.771
																								258.589		84.172			731.085
																								258.665		84.1758			731.39
																								258.685		84.1934			731.486
																								258.732		84.1999			734.254
																								259.155		84.2437			734.482
																								259.603		84.2484			735.591
																								259.728		84.2548			735.873
																								259.872		84.2565			737.431
																								260.552		84.2735			738.035
																								260.862		84.3055			738.84
																								260.886		84.3167			742.43
																								261.375		84.3273			744.977
																								261.777		84.394			746.468
																								261.841		84.405			747.166
																								261.856		84.4112			749.339
																								262.603		84.4203			761.235
																								262.757		84.4208			762.79
																								262.869		84.4224			765.691
																								262.912		84.431			766.483
																								263.042		84.4645			769.781
																								263.21		84.4885			771.02
																								263.318		84.5594			771.788
																								263.382		84.5603			773.174
																								264.167		84.5854			779.914
																								264.8		84.593			782.356
																								265.001		84.6232			784.394
																								265.102		84.6709			786.025
																								265.224		84.6715			786.199
																								265.669		84.681			792.359
																								266.323		84.7171			792.644
																								266.6		84.7211			794.801
																								266.945		84.728			805.565
																								266.946		84.7392			806.379
																								267.213		84.7458			806.419
																								267.286		84.7773			809.103
																								267.365		84.8246			812.098
																								267.431		84.8465			814.219
																								267.494		84.8573			817.832
																								267.818		84.8886			823.405
																								267.895		84.9177			824.148
																								268.098		84.9497			824.999
																								268.96		84.9658			825.593
																								270.044		84.9709			829.276
																								270.228		84.9978			833.308
																								270.301		85.0064			833.393
																								270.688		85.0286			838.709
																								271.504		85.0448			841.826
																								271.564		85.0744			845.657
																								271.735		85.1328			850.374
																								271.741		85.141			852.884
																								271.787		85.1572			854.023
																								271.8		85.161			857.361
																								272.108		85.1965
																								272.587		85.2322
																								272.687		85.2898
																								273.337		85.3118
																								273.908		85.3127
																								274.088		85.3173
																								274.304		85.3189
																								274.366		85.3392
																								274.633		85.3556
																								275.473		85.3559
																								275.819		85.3577
																								276.154		85.4016
																								276.509		85.4677
																								276.809		85.4708
																								277.349		85.4976
																								278.442		85.4984
																								278.485		85.5109
																								278.678		85.5524
																								279.068		85.561
																								279.137		85.586
																								279.397		85.5906
																								279.469		85.5981
																								279.604		85.6031
																								279.664		85.6298
																								279.701		85.6325
																								279.772		85.6356
																								280.185		85.6454
																								281.158		85.6514
																								281.202		85.6531
																								282.179		85.6601
																								282.279		85.6689
																								282.284		85.6838
																								282.506		85.7179
																								282.925		85.779
																								282.934		85.7907
																								283.108		85.7955
																								283.54		85.8034
																								283.596		85.8157
																								283.615		85.8699
																								283.826		85.8727
																								284.433		85.8728
																								284.979		85.8899
																								285.206		85.9144
																								285.741		85.9449
																								285.857		85.9535
																								285.904		85.9557
																								286.025		85.9972
																								286.03		86.0061
																								286.222		86.0193
																								286.282		86.0195
																								286.386		86.026
																								287.08		86.0292
																								287.635		86.0447
																								287.653		86.0515
																								287.666		86.0676
																								288.142		86.0702
																								288.399		86.076
																								288.486		86.0846
																								288.558		86.1014
																								288.593		86.1017
																								288.922		86.127
																								289.731		86.1454
																								289.865		86.1779
																								290.364		86.1819
																								290.364		86.2031
																								290.611		86.2108
																								290.729		86.2269
																								290.773		86.2363
																								290.895		86.2522
																								291.218		86.2884
																								291.532		86.2889
																								291.96		86.2901
																								292.029		86.294
																								292.237		86.3022
																								292.261		86.3095
																								292.291		86.3142
																								292.571		86.3375
																								293.006		86.3571
																								293.438		86.39
																								293.919		86.4291
																								295.028		86.4297
																								295.638		86.4514
																								295.642		86.4806
																								296.124		86.504
																								296.684		86.5742
																								297.314		86.5836
																								297.369		86.5926
																								297.526		86.6588
																								297.607		86.677
																								298.476		86.7012
																								298.624		86.7191
																								298.765		86.7643
																								298.887		86.8279
																								298.939		86.8448
																								299.019		86.9096
																								300.356		86.9102
																								300.388		86.9344
																								301.074		86.9408
																								302.255		86.9743
																								302.415		86.9927
																								302.732		87.005
																								302.898		87.0208
																								303.178		87.1095
																								303.201		87.1117
																								303.384		87.1181
																								304.611		87.1356
																								304.737		87.1378
																								304.854		87.1391
																								305.402		87.1441
																								305.62		87.1553
																								306.409		87.1584
																								306.686		87.1587
																								307.222		87.1786
																								307.706		87.1816
																								308.257		87.1969
																								308.791		87.2019
																								309.276		87.2283
																								309.651		87.2293
																								312.187		87.258
																								312.214		87.2939
																								312.306		87.3324
																								313.892		87.3331
																								314.181		87.3451
																								314.434		87.3709
																								314.498		87.3948
																								315.292		87.4019
																								315.301		87.4439
																								315.396		87.4979
																								315.634		87.5175
																								315.713		87.5553
																								316.559		87.5637
																								316.932		87.5658
																								317.196		87.5757
																								317.208		87.5865
																								317.515		87.59
																								318.005		87.6211
																								318.077		87.6429
																								318.332		87.6927
																								318.385		87.7081
																								318.462		87.7463
																								319.218		87.751
																								319.587		87.8227
																								319.792		87.8408
																								320.117		87.8441
																								320.755		87.8532
																								320.881		87.857
																								322.359		87.8827
																								323.263		87.8843
																								323.306		87.8884
																								323.64		87.9055
																								323.833		87.9274
																								324.336		87.9446
																								324.658		87.9727
																								325.658		87.985
																								325.668		87.994
																								325.955		88.0667
																								326.264		88.0795
																								326.617		88.1327
																								327.017		88.1402
																								327.895		88.1412
																								328.944		88.1568
																								329.089		88.1758
																								329.62		88.1996
																								330.972		88.2003
																								331.166		88.2153
																								331.797		88.2392
																								332.058		88.2442
																								332.459		88.2505
																								332.807		88.266
																								333.412		88.2669
																								333.969		88.2772
																								334.093		88.2912
																								334.383		88.3292
																								336.485		88.3689
																								337.956		88.37
																								338.439		88.3838
																								340.01		88.3939
																								340.858		88.4083
																								342.611		88.4087
																								343.218		88.4182
																								345.014		88.4237
																								345.256		88.4281
																								345.722		88.4528
																								346.363		88.4574
																								347.607		88.4661
																								349.136		88.497
																								349.232		88.5196
																								349.949		88.5315
																								350.349		88.5329
																								350.452		88.6659
																								351.236		88.6731
																								352.166		88.6842
																								352.613		88.6869
																								353.191		88.6895
																								353.889		88.6961
																								354.821		88.71
																								357.447		88.7113
																								358.186		88.7144
																								358.238		88.7306
																								359.447		88.731
																								359.617		88.7332
																								360.121		88.7873
																								360.681		88.793
																								360.948		88.7996
																								363.33		88.8174
																								364.069		88.8308
																								364.07		88.863
																								368.815		88.8728
																								368.911		88.8754
																								371.271		88.9003
																								372.275		88.9074
																								372.447		88.9205
																								372.564		88.9485
																								373.315		88.9611
																								375.187		88.979
																								376.321		89.0468
																								376.473		89.0839
																								377.888		89.1032
																								381.577		89.1065
																								383.554		89.1172
																								383.686		89.1306
																								386.133		89.1675
																								386.14		89.1979
																								389.16		89.2292
																								389.809		89.2309
																								391.11		89.2392
																								391.239		89.2411
																								392.692		89.3075
																								393.43		89.308
																								393.971		89.3153
																								394.867		89.3394
																								397.231		89.4061
																								397.243		89.4638
																								398.252		89.4675
																								398.873		89.4698
																								400.117		89.4728
																								401.235		89.4732
																								403.797		89.4756
																								404.381		89.4998
																								405.016		89.5662
																								407.809		89.6152
																								409.445		89.6293
																								410.809		89.6445
																								411.019		89.6938
																								415.489		89.704
																								415.586		89.7181
																								415.849		89.7759
																								415.939		89.778
																								416.988		89.7887
																								417.739		89.8142
																								418.296		89.8323
																								419.57		89.858
																								419.926		89.886
																								420.866		89.9041
																								423.669		89.921
																								425.181		89.9379
																								425.205		89.9665
																								425.451		90.0092
																								425.793		90.0188
																								429.74		90.0301
																								430.959		90.0524
																								431.405		90.0732
																								434.08		90.09
																								438.06		90.1184
																								439.004		90.1411
																								441.109		90.1595
																								442.943		90.1774
																								443.084		90.1989
																								444.742		90.2175
																								446.138		90.2222
																								446.155		90.2282
																								446.952		90.2319
																								447.154		90.2367
																								447.597		90.2401
																								449.032		90.2478
																								449.708		90.2881
																								451.299		90.3022
																								451.946		90.3132
																								453.024		90.3268
																								453.756		90.3297
																								455.054		90.3343
																								455.444		90.3392
																								457.267		90.3477
																								458.508		90.3686
																								458.563		90.3688
																								461.091		90.381
																								461.187		90.3948
																								464.189		90.4017
																								466.01		90.4092
																								469.232		90.4182
																										90.4295
																										90.4748
																										90.4971
																										90.5099
																										90.518
																										90.5302
																										90.5648
																										90.5665
																										90.5832
																										90.5938
																										90.605
																										90.6117
																										90.6167
																										90.6266
																										90.6381
																										90.6528
																										90.6693
																										90.6712
																										90.7259
																										90.7404
																										90.7457
																										90.7542
																										90.7652
																										90.7859
																										90.7956
																										90.8038
																										90.8052
																										90.82
																										90.8251
																										90.8914
																										90.9115
																										90.9134
																										90.9202
																										90.9379
																										90.9465
																										90.9467
																										90.997
																										91.0035
																										91.0304
																										91.0541
																										91.0599
																										91.0791
																										91.0878
																										91.1049
																										91.1665
																										91.1932
																										91.1999
																										91.201
																										91.2308
																										91.2324
																										91.2334
																										91.2519
																										91.2522
																										91.282
																										91.2905
																										91.3039
																										91.32
																										91.3295
																										91.332
																										91.3404
																										91.3571
																										91.3989
																										91.4065
																										91.4073
																										91.4429
																										91.4684
																										91.4719
																										91.4744
																										91.4895
																										91.4929
																										91.5007
																										91.5357
																										91.5968
																										91.5988
																										91.6272
																										91.6576
																										91.6982
																										91.7455
																										91.7562
																										91.7789
																										91.7795
																										91.7938
																										91.8067
																										91.8121
																										91.8226
																										91.8709
																										91.8716
																										91.888
																										91.9162
																										91.9398
																										91.9627
																										91.9689
																										91.9858
																										91.9875
																										91.9888
																										91.99
[truncated: 6,622 more rows]

## Sheet: Figure 4
	Fluorescence intensity was measured using CellProfiler. Each row represents one counted cell, the cell lines, treatment, and the antibody used are represented in the column.
	Figure 4b			Figure 4 c					Figure 4 d			Figure 4e
	AVG707-B9			AVG459-D4					Santa Cruz; sc-8393			AVG549-D4
	N2A	N2A PKCb KO		N2A		N2A PKCa KO			N2A			SKNSH
	141.79	414.7		Control	PMA (30 min)	Control	PMA (30 min)		Control	PMA (30 min)		Ctrl	PMA	PMA+Go
	436.626	177.1		60.3455	79.8257	45.7784	40.912		36.9967	41.4599		16.3628	13.1163	17.3278
	759.071	308.204		72.345	101.805	49.8704	42.3184		42.3213	42.3392		16.3628	14.8457	19.0527
	622.425	336.597		90.2043	103.293	50.3019	43.753		42.8287	49.5139		16.3628	14.8457	19.2951
	691.752	311.302		90.7547	116.703	54.1258	44.6441		44.0416	52.3513		17.0473	14.8457	19.2951
	1721.84	826.484		91.5542	117.431	54.2658	44.7623		49.8768	53.4522		17.0473	15.5073	20.0859
	1582.04	1203.54		96.1619	120.825	55.4023	45.1148		54.2536	60.0535		17.0473	15.5073	21.4426
	3745.05	900.226		97.5293	120.833	56.2712	45.1408		55.1733	60.3741		18.2886	15.5073	21.4426
	3109.61	315.337		98.4136	120.908	58.2029	45.5652		55.9731	60.4958		19.7658	18.6516	21.473
	1321.61	833.671		98.6257	123.399	58.9942	45.8457		58.4646	65.9994		19.7658	19.8405	21.6952
	1714.9	367.614		105.889	126.333	59.5121	48.9243		58.5371	67.1221		19.7658	19.8405	21.6952
	1062.24	855.925		106.757	127.225	60.5158	48.9293		59.5484	68.9299		20.9216	19.8405	22.0111
	1013.83	589.56		111.723	129.545	60.564	53.6034		60.102	69.8173		20.9216	20.3276	23.3756
	1524.25	634.536		113.743	130.14	60.5936	54.3069		60.6987	71.9864		20.9216	20.3276	23.3756
	917.736	461.996		115.693	133.958	60.7061	56.8872		60.7142	72.7294		21.0528	20.3276	24.1154
	1105.77	154.88		116.288	136.912	61.5922	59.9097		60.9404	73.2136		21.0528	20.5259	24.6705
	1476.14	536.742		118.345	138.422	62.7296	61.1781		61.197	74.8198		21.0528	20.5259	24.686
	1658.39	220.324		118.761	140.285	65.0071	61.3377		62.9786	75.4225		21.6187	20.5259	25.1423
	2126.4	625.406		120.117	144.194	67.5713	62.914		63.0488	76.4067		21.6187	21.2843	25.1423
	1144.95	364.073		121.207	145.168	67.8018	63.4214		63.3894	77.5859		21.6187	21.7126	26.3651
	1630.64	853.88		121.806	146.607	68.4769	64.2788		63.6051	77.9349		21.9088	21.7126	26.8923
	1939.41	297.107		124.14	147.977	68.6099	64.9014		63.7343	79.6251		21.9088	21.7126	27.5099
	930.454	667.743		124.25	150.963	69.1754	65.8186		64.5252	80.6703		21.9088	22.108	27.5099
	1071.71	722.773		124.741	152.365	69.4392	68.0108		65.5903	81.1915		22.8803	22.108	27.9105
	2031.65	760.61		124.849	154.858	69.6626	68.3464		65.6227	81.4023		22.8803	22.108	27.9105
	967.227	452.511		125.417	155.736	69.8498	69.5149		65.9256	81.6394		22.8803	23.0717	28.2221
	1871.98	129.758		127.804	156.272	70.9599	71.7497		65.9969	82.4923		22.9464	23.402	28.2906
	1512.14	858.461		128.63	156.95	71.1703	74.1644		66.5136	82.59		22.9464	23.6746	28.2906
	949.709	1419.17		128.749	160.115	71.6367	75.0719		69.5996	82.5944		22.9464	23.8009	28.2959
	1102.06	315.257		129.829	161.624	71.6964	76.1951		69.6386	82.8516		23.1006	23.8066	29.2215
	1542.52	391.297		130.456	161.629	72.6812	76.2819		69.9584	82.8859		23.2495	24.5137	29.4708
	2478.11	485.979		131.189	165.231	72.8097	76.7524		70.0247	84.944		24.9463	24.5137	29.5605
	1084.7	155.1		132.381	165.384	74.8973	77.0014		70.6341	85.7155		24.9463	24.5137	29.5605
	1731.17	486.67		132.402	165.682	75.0235	77.0609		71.0226	85.8746		24.9463	24.6259	30.6054
	1144.25	249.109		132.454	166.013	75.3954	77.1079		71.4799	86.0559		25.7015	24.6396	30.6609
	1266.18	561.949		132.489	168.013	75.5391	77.1765		71.5962	86.2561		25.7566	24.6396	30.9821
	2841.67	258.103		132.768	168.322	77.1863	78.0657		72.0359	86.3943		25.7566	24.6396	31.3301
	1671.33	577.342		132.834	169.771	77.3118	78.131		72.2117	86.7504		25.7566	25.1674	31.3301
	1000.07	504.9		134.321	171.366	77.4165	78.4304		73.3339	86.9109		27.0022	25.238	31.5421
	1204.18	826.082		134.758	173.128	77.6875	78.8244		73.3908	87.8329		27.0022	25.2808	31.5421
	473.716	319.551		134.991	173.263	77.8216	78.9464		73.525	87.9556		27.0022	26.0439	32.0548
	665.264	154.682		137.345	173.456	77.9811	79.0472		73.9562	88.2816		27.0747	26.0439	32.0548
	2708.21	159.474		140.452	176.144	78.0416	79.1747		75.2412	88.3313		28.5667	26.0439	32.5194
	2199.46	1655.51		141.227	180.873	78.1264	79.3205		75.3777	88.7134		28.5667	26.1027	32.5194
	2626.84	113.262		141.712	181.765	79.3592	79.3832		75.3949	88.9116		28.5667	26.2916	33.4272
	1458.13	931.485		144.161	183.294	80.3919	79.8224		75.5018	89.4437		28.7516	26.5674	33.4272
	1158.14	107.967		144.37	185.827	80.4659	80.5948		76.7628	90.2056		28.7516	27.1105	33.5273
	1506.9	823.514		144.692	186.523	82.8133	80.6877		77.3793	90.5352		28.7516	27.1105	33.5273
	1797.99	829.505		146.111	187.459	83.2126	81.064		77.462	90.7828		29.0083	27.1105	33.538
	971.625	136.104		147.701	188.723	83.9409	81.6336		77.4888	91.0816		29.767	27.1135	33.8453
	1706.5	248.189		148.004	189.234	84.5328	81.7812		77.8303	91.3853		29.767	27.1921	33.9075
	1073.68	1230.6		148.415	192.873	85.3193	81.8415		78.2963	91.8485		29.767	27.3016	33.9075
	931.049	112.134		148.701	192.999	85.5252	82.1448		78.6502	92.9924		30.0278	27.3016	33.9246
	1600.51	126.018		148.734	193.595	85.5879	82.9038		78.9656	93.0467		30.2642	27.3016	34.9812
	1688.6	395.83		148.959	194.813	86.1544	82.9307		79.5738	94.0059		30.2642	27.4246	35.4805
	704.418	32.9687		148.989	195.34	86.3463	84.0554		79.7774	94.4128		30.2642	27.531	35.4874
	1219.15	594.495		149.175	195.666	86.552	84.5797		80.3853	94.415		30.3325	27.5421	35.7764
	836.802	317.41		149.998	196.274	86.8859	84.8957		80.8098	94.8512		30.3325	27.5913	35.7764
	996.064	94.7989		151.368	196.8	87.7537	84.9826		80.9348	95.1662		30.3325	27.5913	35.819
	878.185	90.4553		153.366	199.451	87.7601	85.033		81.1642	95.6166		30.6304	27.5913	36.4818
	628.265	169.185		154.054	200.814	87.824	85.9964		81.2553	95.6258		30.6304	27.8392	36.4818
	967.381	37.191		154.224	204.021	87.9015	86.2263		81.3716	95.7597		30.6304	28.1252	36.6125
	708.012	651.917		155.656	204.626	88.2499	86.3389		81.4235	95.8763		31.2706	28.3581	36.7524
	1463.14	276.65		156.414	204.862	89.5469	86.6326		81.954	96.2237		31.2706	28.3581	36.8523
	913.339	107.335		157.044	206.464	90.0406	87.1558		82.3135	96.5251		31.2706	28.3581	36.8523
	954.156	229.362		157.093	208.412	90.345	87.366		82.3664	96.589		31.6482	28.4756	36.961
	1618.66	199.638		157.299	208.43	90.3589	88.1293		82.7745	96.9308		31.672	28.8223	36.961
	571.82	23.5737		157.781	210.152	90.7144	88.3085		82.8415	97.3781		31.7102	28.9679	38.6682
	680.634	217.294		158.053	212.095	90.7235	88.3479		82.9932	97.9584		31.7102	28.9679	39.7882
	1632.76	93.1994		158.18	212.274	90.9691	88.4848		83.0872	98.1796		31.7102	28.9679	40.1779
	1052.46	210.599		158.253	212.927	91.0108	88.5383		83.4854	98.2049		32.2593	29.6573	40.1779
	977.905	255.786		158.907	213.177	91.0292	89.1589		83.6941	98.6142		32.6109	30.0013	40.3434
	977.897	832.002		159.558	217.49	91.1762	89.2276		83.7251	98.7726		33.0578	30.5768	40.3434
	1146.84	416.864		160.11	218.607	91.2047	89.3317		83.7515	99.0606		33.148	30.7988	40.6381
	531.229	602.994		160.53	219.363	91.6487	90.1664		84.165	99.299		33.1632	30.7988	40.6381
	1729.66	229.425		161.306	219.783	91.6971	90.2369		84.314	99.4404		33.4964	30.7988	40.857
	1143.16	481.824		162.051	221.526	91.9574	90.2687		84.7664	99.5849		33.4964	30.8625	40.857
	1650.34	394.078		162.223	221.961	91.9935	90.7799		85.1862	99.6474		33.4964	30.8625	41.262
	1456.64	609.712		163.546	223.666	92.1538	92.1967		85.2118	99.6815		34.1363	30.8625	41.2886
	1475.2	460.546		163.58	224.898	92.2245	92.3496		85.3431	99.739		34.1363	30.9966	41.2915
	1159.12	1221.83		163.746	225.571	92.3498	92.4735		85.5079	99.9478		34.1363	30.9966	41.2915
	758.413	1110.27		163.804	225.989	92.8406	92.54		85.8849	100.22		34.7464	30.9966	41.4036
	1334.66	701.062		166.236	228.551	93.16	92.5573		86.2245	100.462		34.7464	31.1475	41.5732
	1140.96	702.879		166.828	231.11	93.6301	92.7144		86.7762	101.334		34.7464	31.1475	41.5732
	1049.32	987.205		167.131	231.877	93.7856	93.0499		86.8915	101.442		35.1352	31.1475	42.0969
	2151.87	292.133		167.512	235.605	94.1495	93.1742		87.1644	101.534		35.1352	31.2063	42.0969
	1856.91	589.769		167.601	240.423	94.6042	93.7254		87.1983	101.536		35.1352	31.4974	42.197
	2461.85	787.396		167.815	244.654	94.7679	93.7764		87.6138	101.54		35.6869	31.5096	42.197
	990.811	1085.9		168.254	245.57	94.7968	93.804		87.7254	101.644		35.6869	31.5935	42.3037
	1094.27	465.052		169.181	247.582	94.8042	93.8977		87.8359	102.039		35.6869	31.9249	42.3037
	1264.76	567.611		169.762	248.847	94.9664	94.147		87.8973	102.089		36.167	32.1145	42.6161
	1035.3	791.242		169.969	250.389	95.2753	94.2021		88.5423	102.284		36.1835	32.1145	42.6161
	1582.09	1194.97		170.605	251.137	95.8778	94.2868		88.6924	102.293		37.5661	32.1145	42.9957
	1077.36	489.727		170.655	251.234	96.5603	94.4112		88.7983	103.258		37.5661	32.2425	43.3858
	1643.67	413.828		170.658	254.346	96.565	95.7151		89.0854	103.61		37.5661	32.3035	43.3858
	1576.69	487.21		170.679	255.36	96.6147	96.625		89.3115	103.729		38.3847	32.3035	43.5007
	1027.28	601.555		170.781	257.34	96.8107	96.9627		89.3957	103.815		38.3847	32.3035	43.5007
	1282.59	661.553		171.33	259.041	96.8864	96.9896		89.476	103.869		38.3847	32.4035	43.7638
	1875.73	465.817		171.385	261.037	97.1313	97.0548		89.5123	104.171		38.878	32.6632	43.7638
	897.909	691.169		172.443	262.593	97.3212	97.3824		89.5349	104.361		38.878	32.7866	44.748
	2019.28	567.049		173.696	263.201	97.3558	97.4693		89.5667	104.623		38.878	32.9768	45.0347
	1441.66	1251.33		174.201	264.779	97.6321	98.2607		90.194	104.702		38.9437	33.0676	45.0347
	1905.5	720.251		174.99	265.42	97.7061	98.6352		90.6815	104.737		38.9437	33.5028	45.5751
	1927.15	422.912		175.462	268.585	97.9116	98.7895		90.9669	104.898		38.9437	33.6234	45.5751
	1372.07	279.277		175.935	268.861	97.9681	98.9411		91.1394	105.111		39.2691	33.853	46.0882
	2641.52	311.185		176.485	273.801	98.1848	99.276		91.6761	105.374		39.2691	33.9108	47.2775
	2768.13	492.868		176.946	274.679	98.5008	99.5315		91.7179	105.48		39.2691	34.3562	47.2775
	1214.94	1072.48		177.638	275.199	98.66	99.559		91.7324	105.651		39.4401	34.3562	47.6268
	2434.12	572.16		178.087	276.822	98.9743	100.013		92.1586	106.246		39.7656	34.3562	47.6268
	2786.81	447.63		179.689	277.066	99.1712	100.392		92.3491	106.433		39.9986	34.3821	47.9686
	1218.12	415.643		181.289	278.009	99.3237	101.126		92.4533	106.502		39.9986	34.6006	48.2111
	1582.57	482.127		181.599	278.656	99.7498	101.391		92.892	106.54		39.9986	34.9828	48.2111
	2478.53	430.371		181.681	280.947	100.463	101.547		92.9252	106.542		40.2794	34.9828	48.3014
	1222.86	737.172		182.561	286.084	100.483	101.91		93.2176	106.715		40.2794	34.9828	48.3095
	1663.19	569.765		182.742	286.799	100.593	102.463		93.287	106.865		40.2794	35.1693	48.4046
	2537.98	419.779		182.998	290.263	101.039	102.661		93.3545	107.259		40.3638	35.1693	48.4909
	2765.9	770.19		183.433	290.558	101.562	103.494		93.4025	107.812		40.3638	35.1693	48.4909
	2190.55	875.247		184.821	292.137	101.928	103.781		93.6229	107.844		40.3638	35.5584	48.5674
	1891.02	535.053		185.103	292.171	102.252	104.139		93.6267	108.028		40.4121	35.5584	48.7753
	2128.28	620.86		185.123	295.66	102.501	104.899		93.6601	109.089		40.4121	35.5584	48.7753
	1705.82	510.989		185.377	295.843	102.73	105.137		93.7448	109.183		40.4121	35.7487	49.0453
	882.27	402.05		186.065	295.934	103.136	105.25		94.1114	109.243		40.4417	35.7806	49.1171
	711.12	522.736		186.837	297.625	103.865	105.924		94.1814	109.601		40.4417	36.1821	49.1171
	1097.1	866.577		188.84	298.884	104.204	106.113		94.1819	109.811		40.4417	36.3565	49.2239
	2395.09	801.435		189.96	300.313	104.321	106.37		94.3697	109.981		40.4825	36.622	49.2239
	484.78	729.492		190.539	302.97	104.904	106.73		94.5066	110.062		40.4825	36.6349	49.5011
	480.289	607.936		190.806	303.422	105.669	106.892		94.55	110.116		40.4825	36.99	49.5011
	2463.73	682.177		191.268	304.966	106.807	107.147		94.6056	110.575		40.7563	37.0497	49.7648
	1482.54	702.934		192.983	306.118	106.815	107.37		94.8515	110.655		41.0755	37.103	49.7648
	3717.41	730.362		193.469	306.996	106.913	107.423		94.9678	110.671		41.2419	37.2286	49.8502
	2686.03	325.232		193.482	307.981	107.022	107.532		95.1164	110.791		41.2419	37.3769	50.277
	3239.84	795.425		194.294	310.285	107.081	107.916		95.1329	110.813		41.2419	37.4053	50.6782
	2977.29	1167.91		195.994	310.725	107.6	108.128		95.164	110.853		41.861	37.4053	50.6782
	2650.1	521.053		196.069	313.205	107.843	108.357		95.172	110.91		41.861	37.4053	50.9333
	3228.34	609.748		196.43	313.795	107.87	108.568		95.5497	110.941		41.861	37.7402	50.9409
	888.685	564.358		200.145	314.025	108.116	108.732		95.5733	111.187		41.8646	37.7885	50.9409
	1244.76	614.987		200.997	316.46	108.213	108.919		95.8545	111.521		41.8646	38.3764	50.9883
	3270.92	720.296		202.115	316.516	109.203	108.933		96.0587	111.571		41.8646	38.4299	50.9883
	1668.21	685.151		203.642	325.902	109.277	110.136		96.2536	112.019		41.9409	38.4299	50.9944
	745.638	444.742		205.102	326.106	109.529	110.137		96.3489	112.079		41.9409	38.4299	51.0241
	959.588	712.233		205.226	326.972	109.684	110.651		96.6362	112.581		41.9409	38.6001	51.0241
	1610.61	446.472		205.351	330.583	109.748	111.147		96.6427	112.79		42.1363	38.6001	51.5364
	1125.76	608.381		205.726	333.792	109.814	111.215		96.6605	112.907		42.5564	38.6001	51.5835
	1384.66	550.396		205.836	337.597	110.183	111.753		96.942	113.291		42.5564	38.6582	51.6357
	1076.1	556.263		206.622	343.598	110.388	112.052		97.3008	113.3		42.5564	38.767	51.6357
	1313.07	757.859		207.211	347.391	110.504	112.695		97.7006	113.494		42.7832	38.767	52.1171
	1072.77	513.407		207.338	354.516	110.694	112.889		97.796	113.866		42.7832	38.767	52.1519
	1101.8	212.979		207.506	358.57	110.848	113.19		97.8475	113.903		42.7832	38.865	52.2861
	1252.6	437.482		211.578	360.063	111.457	113.666		97.9808	114.078		43.2714	38.865	52.2861
	896.878	329.74		214.068	364.175	111.516	113.884		98.3141	114.097		43.2714	38.865	52.6187
	605.463	561.67		215.655	364.946	111.828	114.439		98.5964	114.336		43.2714	39.1301	52.6187
	461.167	596.626		216.899	368.626	112.059	114.484		98.6886	114.665		43.5196	39.4686	52.9342
	1395.12	554.783		217.604	369.032	112.183	114.57		99.2081	114.679		43.5196	39.4686	53.1104
	1718.26	509.822		217.636	376.57	112.21	114.577		99.2233	114.726		43.5196	39.4686	53.1104
	579.145	856.263		218.014	378.874	112.255	114.593		99.6257	114.756		43.56	39.5836	53.1414
	934.32	368.988		220.835	386.164	112.505	114.595		99.7251	115.171		43.56	39.593	53.2401
	216.927	525.724		220.989	388.199	112.687	114.802		99.8594	115.508		43.56	39.593	53.2401
	413.842	1222.36		221.907	398.97	112.916	114.907		100.098	115.581		43.694	39.593	53.6692
	311.163	1089.57		222.453	399.098	113.093	114.911		100.131	115.71		43.694	39.8632	53.6692
	924.073	618.993		224.217	404.502	113.11	115.611		100.447	115.911		43.694	39.8632	53.695
	694.388	990.997		224.876	408.813	113.111	115.923		100.594	116.061		43.7053	39.8632	53.9128
	727.23	553.633		225.92	410.149	113.178	116.291		100.616	116.147		43.7053	39.8868	53.9128
	1031.36	576.896		226.211	411.591	113.684	116.693		100.685	116.149		43.7053	39.8868	54.0173
	900.61	624.594		227.314	411.717	114.193	116.781		100.732	116.159		44.4138	39.8868	54.2788
	919.556	872.706		229.886	416.586	114.804	117.074		100.943	116.283		44.5104	39.9335	54.2788
	1250.28	765.576		230.877	421.02	115.008	117.379		101.49	116.514		44.5104	40.0637	54.3135
	1749.65	755.889		231.225	427.178	115.136	117.513		101.681	116.582		44.5104	40.3248	54.3451
	955.552	694.254		231.638	446.065	115.355	118.612		101.698	116.59		44.7628	40.3412	54.9634
	860.55	709.514		236.42	456.888	115.693	118.623		101.806	116.978		44.7628	40.3605	54.9634
	1323.61	943.789		236.445	494.158	115.817	118.787		102.055	117.014		44.7628	40.6717	54.9821
	949.656	763.969		237.248	523.972	116.818	118.822		102.228	117.025		44.9991	40.8535	55.3409
	1075.72	423.01		238.167	531.509	116.888	118.918		102.23	117.097		44.9991	41.2013	55.4722
	769.482	805.676		239.092	541.173	117.038	118.994		102.327	117.325		44.9991	41.2381	55.4722
	899.599	541.362		240.727	544.898	117.101	119.03		102.547	117.986		45.2774	41.5142	55.5622
	1158.29	443.402		241.324	554.75	117.273	119.757		102.637	118.103		45.2779	41.5649	55.5622
	609.698	344.385		241.427	577.781	118.145	119.939		102.879	118.111		45.467	41.8417	55.5726
		735.419		241.911		118.196	120.007		102.902	118.705		45.467	41.936	55.5732
		445.531		243.033		118.254	120.466		103.082	118.772		45.467	42.1738	55.5954
		503.844		243.804		118.436	120.493		103.083	118.939		45.5511	42.2239	55.5954
		592.918		245.146		118.694	120.497		103.175	119.296		45.6904	42.4292	55.8545
		1051.52		245.767		118.987	120.875		103.497	119.418		45.6904	42.4799	56.0072
		318.892		248.571		119.228	121.474		103.563	119.554		45.6904	42.4799	56.0271
		371.033		248.697		119.338	122.05		103.623	119.766		45.7208	42.4799	56.0305
		283.562		249.85		119.545	122.265		103.737	119.798		45.7208	42.5405	56.2305
		448.211		250.414		119.641	122.3		103.752	119.984		45.7208	42.7693	56.2305
		315.576		250.499		119.813	122.404		103.815	120.221		46.4875	42.8099	56.3742
		199.64		251.239		119.938	122.518		103.893	120.29		46.5984	42.9096	56.9063
		529.911		254.738		120.089	122.626		104.008	120.492		46.5984	43.0256	56.9063
		453.314		255.565		120.206	122.657		104.195	120.725		46.5984	43.29	57.162
		369.919		255.697		120.224	122.683		104.282	120.981		46.7349	43.2981	57.162
		463.453		256.249		120.552	123.09		104.312	121.293		46.7349	43.2981	57.3698
		390.93		257.536		121.174	123.183		104.389	121.428		46.7349	43.2981	57.8053
		278.175		262.112		121.281	123.329		104.688	121.611		46.928	43.352	57.9407
		793.637		263.092		121.353	123.581		104.807	121.928		46.928	43.4226	57.9613
		1067.89		263.243		121.558	123.594		105.041	121.944		46.928	43.4671	57.9613
		659.444		263.656		121.773	123.833		105.097	122.341		46.9576	43.5207	58.2567
		726.05		264.126		121.909	123.964		105.209	122.44		46.9576	43.5207	58.281
		1068.34		265.829		122.026	124.141		105.262	122.702		46.9576	43.5207	58.7783
		351.668		266.423		122.362	124.231		105.274	122.841		47.3093	43.5442	58.8072
		454.362		269.636		122.418	124.338		105.278	122.978		47.3093	43.5442	59.0875
		424.604		269.812		122.764	124.567		105.322	123.235		47.3093	43.5442	59.2067
		480.709		277.561		124.005	125.102		105.503	123.245		47.4181	43.6113	59.2153
		671.631		281.722		124.278	125.411		105.828	123.324		47.4181	43.6139	59.2509
		473.237		282.611		124.422	125.718		105.952	123.347		47.4181	43.6139	59.4458
		895.159		301.154		124.558	125.801		105.984	123.393		47.4829	43.6139	59.5867
		989.712		303.574		124.582	126.307		106.017	123.419		47.4829	43.9101	59.7122
		434.023		309.926		124.672	126.432		106.188	123.511		47.4829	44.2613	59.7122
		528.347		309.965		124.777	126.444		106.397	123.544		47.5879	44.2777	59.9646
		642.811		317.341		124.818	126.486		106.478	123.702		47.5879	44.2777	60.0133
		441.466		318.256		124.854	126.563		106.563	123.862		47.5879	44.2777	60.2539
		536.861		323.877		125.144	127.413		106.913	123.982		47.7143	44.3049	60.477
		371.205		336.007		125.487	127.496		106.92	123.986		47.7143	44.3049	60.477
		796.212		338.829		125.541	127.577		106.936	124.073		47.7143	44.3049	60.6405
		444.789		341.848		125.628	127.607		107.461	124.163		47.7602	44.4139	60.6405
		701.633		342.745		125.639	127.649		107.739	124.234		47.8228	44.5684	60.7444
		499.001		349.186		125.948	127.663		107.952	124.375		47.8794	44.5684	61.085
		780.232		374.39		126.262	127.761		108.068	124.399		47.8794	44.5684	61.2832
		1058.47		379.929		126.436	128.206		108.836	124.557		47.8794	44.6466	61.3125
		406.351		382.532		126.948	128.336		108.845	124.573		48.0072	44.8496	61.3125
		1131.12		383.072		127.074	129.624		108.955	124.616		48.193	44.8496	61.6563
		659.073		385.93		127.162	129.666		109.08	124.823		48.193	44.8496	61.7627
		910.05		387.636		127.356	129.962		110.033	125.322		48.193	44.8952	61.7801
		1432.54		389.108		127.414	130.08		110.116	125.446		48.2635	45.0198	61.7801
		456.644		398.852		127.548	130.147		110.246	125.706		48.2635	45.3276	61.8185
		1064.08		403.571		127.986	130.171		110.387	126.04		48.2635	45.4762	61.8727
		823.249				128.497	130.272		110.485	126.366		48.3364	45.5194	61.8727
		881.293				128.658	130.427		110.543	126.487		48.3364	45.6934	62.0396
		699.09				128.875	130.468		110.659	126.565		48.3364	45.9436	62.2352
		681.156				129.139	130.568		110.796	126.594		48.4786	46.0014	62.3143
		911.768				129.327	130.711		110.814	126.755		48.4786	46.164	62.3143
		837.836				129.401	130.823		111.166	126.964		48.4786	46.6236	62.3672
		725.734				129.638	130.836		111.289	127.011		48.5749	46.6236	62.6553
		814.398				129.843	130.916		111.393	127.044		48.5749	46.6236	62.7307
		427.511				129.868	130.966		111.478	127.329		48.5749	46.6487	62.833
		752.274				129.884	131.075		111.784	127.667		48.6063	46.6974	63.0383
		1302.23				130.285	131.126		111.786	127.848		48.85	46.8368	63.0383
		1197.63				130.671	131.292		111.984	127.973		48.85	47.0933	63.0584
		384.868				130.861	131.398		112.057	128.014		48.85	47.2293	63.0824
		748.267				131.05	131.535		112.071	128.165		48.9063	47.3179	63.0824
		959.854				131.072	131.726		112.093	128.242		48.9063	47.3179	63.0943
		1594.68				131.155	132.139		112.321	128.276		48.9063	47.3179	63.1814
		1063.44				131.256	133.039		112.448	128.45		49.4237	47.4062	63.1814
		726.49				131.51	133.114		112.512	128.481		49.4237	47.6989	63.2907
		976.934				131.78	133.44		112.558	128.539		49.4237	47.6989	63.2937
		1067.28				131.968	133.748		112.627	128.772		49.5538	47.6989	63.3249
		815.591				132.205	133.848		112.639	128.775		49.5914	47.7896	63.3249
		828.045				132.22	134.125		112.667	128.856		49.5914	47.7976	63.4279
		794.051				132.658	134.25		112.91	128.911		49.5914	47.8942	63.4279
		674.792				132.723	134.34		112.949	129.131		49.6206	48.0619	63.9766
		542.21				133.077	134.41		112.973	129.301		49.6206	48.452	63.9953
		653.291				133.153	134.473		112.995	129.582		49.6206	48.5374	63.9953
		621.372				133.263	134.982		113.007	129.759		49.7696	48.6269	64.0093
		679.307				133.332	135.062		113.238	129.84		50.0003	49.0273	64.0093
		491.3				133.533	135.181		113.6	129.932		50.0822	49.0708	64.0421
		1029.26				133.566	135.475		113.616	129.952		50.0822	49.1042	64.0561
		489.473				133.696	135.51		113.629	129.956		50.0822	49.1856	64.1311
		263.965				133.788	135.52		113.716	130.104		50.1479	49.3568	64.3323
		1031.8				133.981	135.544		114.073	130.385		50.1479	49.3568	64.3989
		540.983				134.014	135.8		114.091	131.156		50.1479	49.3568	64.3989
		1029.66				134.039	135.917		114.093	131.502		50.3567	49.3787	64.4295
		352.367				134.312	135.937		114.158	131.589		50.3567	49.3787	64.4983
		635.869				134.331	136.261		114.46	131.958		50.3567	49.3787	64.4983
		374.484				134.641	136.393		114.568	132.369		50.6847	49.4171	64.7238
		692.711				134.938	136.778		114.711	132.378		50.6847	49.5008	64.7411
		990.85				134.954	137.3		114.883	132.401		50.6847	49.5285	64.926
		292.927				135.015	137.313		114.971	132.441		50.9419	49.8941	65.1347
		385.66				135.114	137.501		115.025	132.531		50.9419	49.8941	65.1516
		1273.23				135.125	137.546		115.137	132.64		50.9419	49.8941	65.1516
		432.454				135.24	137.622		115.182	132.712		51.1317	49.9426	65.2067
		715.38				135.295	137.798		115.311	133		51.1317	49.9426	65.3953
		404.099				135.484	138.038		115.387	133.198		51.1317	49.9426	65.5577
		702.85				135.725	138.175		115.497	133.893		51.1446	50.0077	65.5778
		452.374				135.899	138.4		115.535	133.896		51.1446	50.0252	65.5778
		466.358				135.925	138.443		115.687	134.012		51.1446	50.1959	65.5894
		1073.36				136.013	138.908		115.858	134.055		51.1779	50.1959	65.5894
		1350.8				136.049	138.909		115.923	134.262		51.1779	50.1959	65.6098
		796.106				136.082	139.041		115.96	134.356		51.1779	50.3422	65.6436
		600.551				136.168	139.12		116.51	134.674		51.186	50.3553	65.8647
		1472.81				136.169	139.288		116.574	134.756		51.186	50.3553	65.8647
		487.039				136.202	139.392		116.577	135.035		51.186	50.3553	65.9965
		264.209				136.416	139.746		116.762	135.084		51.3525	50.4147	66.1558
		296.368				136.535	139.87		116.968	135.193		51.3525	50.7137	66.1558
		460.642				136.546	139.938		116.991	135.327		51.3525	50.7137	66.3066
		973.881				136.695	140.197		117.199	135.512		51.6214	50.7137	66.3257
		589.231				136.851	141.062		117.209	135.62		51.6214	51.3013	66.327
		168.656				136.875	141.33		117.23	135.764		51.6214	51.4224	66.4267
		684.747				136.935	141.426		117.235	135.771		51.6626	51.4648	66.4267
		896.215				137.001	141.544		117.34	135.883		51.6626	51.7878	66.4756
		729.078				137.286	141.585		117.377	136.233		51.6626	51.7994	66.4756
		644.645				137.456	141.589		117.809	136.496		51.7833	51.8431	66.4809
		169.714				137.562	141.792		117.962	136.765		51.7833	51.8648	66.4993
		328.92				137.726	141.971		118.173	136.81		51.7833	51.9484	66.5739
		469.703				138.796	142.08		118.179	136.997		51.8151	52.0056	66.6126
		528.566				138.832	142.083		118.425	137.08		51.8151	52.4726	66.6365
		369.833				138.837	142.098		118.535	137.775		51.8151	52.4726	66.6365
		402.565				139.158	142.337		118.554	137.833		51.85	52.4726	66.7569
		267.106				139.879	142.499		118.664	137.878		51.8946	52.5272	66.7649
		290.748				139.963	142.793		118.747	137.988		52.0497	52.5272	66.9123
		284.868				140.025	142.983		118.925	138.147		52.0497	52.5272	66.9604
		242.629				140.585	143.017		119.028	138.192		52.0497	52.5709	66.9825
		208.6				141	143.071		119.069	138.281		52.0762	52.5986	67.2577
		573.731				141.101	143.604		119.13	138.285		52.0762	52.8672	67.2577
		549.218				141.185	143.635		119.204	138.526		52.0762	52.8672	67.4191
		415.247				141.57	143.737		119.281	138.564		52.1798	52.8672	67.4191
		471.925				141.676	143.781		119.284	139.235		52.1798	52.891	67.644
		225.191				141.872	144.246		119.306	139.277		52.1798	53.1422	67.644
		180.88				142.054	144.278		119.421	139.634		52.1888	53.2954	67.785
		189.017				142.091	144.553		119.445	139.906		52.1888	53.3176	67.7878
		389.285				142.107	144.768		119.502	139.985		52.1888	53.4376	67.7878
		395.798				142.505	144.863		119.509	140.237		52.4314	53.4376	67.789
		711.336				142.847	144.911		119.597	140.331		52.4314	53.4376	67.8248
		311.959				142.892	144.968		119.638	140.365		52.4314	53.4951	67.8248
		333.928				143.171	145.166		119.638	140.373		52.5758	53.5223	67.8531
		974.266				143.235	145.334		119.844	140.753		52.5758	53.5969	67.9578
		447.802				143.296	145.403		119.892	140.862		52.5758	53.6672	68.0245
		368.322				143.602	145.436		120.09	140.864		52.606	53.6672	68.0245
		91.905				143.698	145.509		120.217	141.109		52.8722	53.6672	68.0999
		2103.13				143.708	145.541		120.322	141.125		53.0246	53.9193	68.1147
		2375.61				143.994	146.271		120.346	141.504		53.0596	54.1543	68.1147
		1667.63				144.012	146.597		120.636	141.786		53.0596	54.1543	68.1763
		1414.18				144.057	146.799		120.749	142.031		53.0596	54.1543	68.1763
		1527.75				144.072	146.843		121.247	142.13		53.091	54.2256	68.3008
		1739.59				144.419	146.942		121.306	142.186		53.091	54.2296	68.3809
		2107.77				144.426	147.463		121.457	142.21		53.091	54.2467	68.4669
		1620.02				144.743	147.704		121.736	142.443		53.0955	54.6895	68.4751
		1490.06				144.913	147.863		121.886	142.465		53.2834	54.7039	68.5448
		1404.73				144.945	148.116		122.156	142.493		53.2834	54.7225	68.5448
		1185.71				145.03	148.238		122.22	142.496		53.2834	54.7327	68.7035
		1586.27				145.171	148.381		122.265	142.509		53.3636	54.7702	68.7404
		1551.27				145.21	148.469		122.35	142.585		53.3636	54.7702	68.7404
		1252.06				145.769	148.486		122.934	142.643		53.3636	54.7702	68.8018
		1095.27				145.859	148.62		123.027	142.811		53.3949	54.8306	68.8229
		1143.88				145.977	149.097		123.128	142.813		53.3949	54.8982	68.8229
		1523.05				146.319	149.185		123.166	143.031		53.3949	54.9061	68.8602
		1162.76				146.538	149.221		123.525	143.087		53.4136	54.9922	68.8949
		1246.97				146.802	149.286		123.572	143.172		53.4136	55.072	68.8949
		1511.03				146.894	149.365		124.115	143.254		53.4136	55.072	68.9496
		1604.81				147.414	149.459		124.129	143.303		53.4509	55.072	68.9785
		875.935				147.426	149.828		124.44	143.362		53.5672	55.1259	68.9785
		1688.76				147.677	149.992		124.689	143.403		53.5672	55.348	69.0052
		1543.34				147.722	150.277		125.012	143.413		53.5672	55.4316	69.2862
		1655.22				147.748	150.53		125.128	143.628		53.8973	55.4911	69.3533
		645.784				147.988	150.613		125.214	143.788		53.9658	55.5819	69.3533
		863.736				148.008	150.617		125.261	143.818		53.9658	55.5819	69.4163
		1535.81				148.028	150.714		125.357	143.883		53.9658	55.5819	69.4462
		547.392				148.133	150.783		125.848	143.905		54.2218	55.6578	69.4506
		1194.22				148.176	151.034		125.929	144.658		54.2244	55.6727	69.4969
		785.039				148.547	151.066		126.074	144.673		54.2244	55.694	69.4969
		1978.1				148.566	151.251		126.135	144.766		54.2244	55.7374	69.4988
		469.976				148.858	151.606		126.213	145.046		54.497	55.7878	69.5113
		747.32				148.923	151.741		126.312	145.092		54.497	55.8564	69.5788
		1130.45				149.145	151.898		126.376	145.256		54.497	55.8698	69.6009
		1122.79				149.15	151.9		126.558	145.27		54.6214	55.8786	69.6009
		1163.96				149.154	152.084		126.608	145.288		54.694	56.0095	69.6499
		1631.91				149.402	152.226		126.64	145.514		54.9165	56.246	69.6782
		1174.98				149.511	152.365		126.781	145.686		54.9165	56.2791	69.7421
		623.184				149.681	152.472		126.855	145.793		54.9165	56.3279	69.786
		2275.99				150.22	152.742		126.955	145.8		54.9439	56.3279	69.786
		462.996				150.267	152.789		126.982	145.905		54.9439	56.3279	69.84
		747.796				150.306	153.034		127.167	146.047		54.9439	56.383	69.869
		639.379				150.354	153.065		127.171	146.05		54.9728	56.4089	70.0461
		625.263				150.415	153.144		127.335	146.06		54.9728	56.461	70.0478
		1730.58				150.451	153.371		127.337	146.156		54.9728	56.461	70.0478
		411.019				150.554	153.476		127.437	146.305		55.0324	56.461	70.0709
		2408.86				150.563	153.618		127.56	146.386		55.0324	56.5885	70.0709
		694.904				150.641	153.638		127.979	146.864		55.0324	56.6205	70.167
		387.83				150.652	153.764		128.255	146.969		55.1271	56.6252	70.3647
		471.507				150.719	153.857		128.355	146.998		55.1271	56.8746	70.4477
		850.276				150.769	154.063		128.413	147.219		55.1271	56.8961	70.4689
		505.495				151.117	154.214		128.461	147.227		55.1725	56.9705	70.4752
		1406.05				151.21	154.271		128.527	147.411		55.1725	57.0364	70.5006
		1305.95				151.221	154.273		128.799	147.429		55.1725	57.0786	70.5244
		238.61				151.38	154.321		128.813	147.65		55.4524	57.2069	70.5244
		146.088				151.479	154.385		128.895	147.778		55.5704	57.2069	70.5698
		70.1953				151.512	154.689		128.936	147.793		55.5704	57.2069	70.5698
		216.763				151.696	154.798		128.977	147.814		55.5704	57.2516	70.6612
		174.499				151.861	154.874		129.168	147.884		55.8971	57.2998	71.0229
		125.576				152.108	154.877		129.258	148.559		55.8971	57.2998	71.0889
		357.466				152.131	155.2		129.382	148.628		55.8971	57.2998	71.1033
		215.31				152.2	155.263		129.809	148.784		55.9035	57.5983	71.3993
		145.721				152.255	155.674		130.117	149.075		55.9035	57.6446	71.4058
		237.708				152.274	155.743		130.119	149.14		55.9035	57.7031	71.5005
		110.393				152.276	155.752		130.271	149.353		55.9507	57.8652	71.5005
		74.6077				152.504	155.778		130.662	149.403		55.9606	57.9484	71.5838
		489.219				152.589	156.296		130.916	150.133		55.9606	57.9934	71.5838
		307.889				152.694	156.436		131.104	150.197		55.9606	58.0538	71.7282
		196.967				153.056	156.463		131.567	150.432		56.0213	58.0922	71.8009
		208.222				153.071	156.517		131.589	151.134		56.0213	58.0922	71.9104
		232.386				153.24	156.541		131.604	151.145		56.0213	58.0922	72.0011
		138.574				153.659	156.787		131.679	151.149		56.2433	58.1189	72.1161
		349.84				154.097	156.956		131.917	151.194		56.2433	58.1189	72.1161
		336.883				154.335	157.195		132.328	151.225		56.2433	58.1189	72.1589
		341.334				154.365	157.219		132.599	151.275		56.2586	58.3411	72.1589
		691.885				154.521	157.49		132.6	151.748		56.2984	58.4512	72.1744
		239.748				154.61	157.975		133.076	151.87		56.2984	58.5102	72.3196
		429.88				154.976	157.985		133.162	152.976		56.2984	58.9662	72.4159
		489.029				155.028	158.001		133.245	153.562		56.3105	59.0094	72.4531
		502.546				155.487	158.036		133.386	153.566		56.3105	59.0354	72.4717
		145.403				155.771	158.253		133.535	153.647		56.3105	59.0354	72.4717
		211.107				155.885	158.466		133.748	153.758		56.3348	59.0354	72.5128
		268.763				155.89	158.497		133.808	153.903		56.4197	59.0577	72.6801
		1282.67				156.207	158.51		134.095	153.971		56.4197	59.0984	72.7722
		382.946				156.221	158.808		134.114	153.978		56.4197	59.2344	72.8161
		342.096				156.471	158.973		134.632	154.05		56.4328	59.279	72.847
		190.104				156.475	158.991		134.698	154.453		56.4328	59.2809	72.847
		126.568				156.501	159.079		134.835	155.129		56.4328	59.2908	72.8546
		1822.98				156.756	159.142		135.015	155.506		56.5432	59.3741	72.9472
		453.388				156.976	159.165		135.087	155.942		56.5432	59.3912	72.9472
		381.027				157.229	159.247		135.578	155.952		56.5432	59.3912	72.9943
		977.382				157.516	159.433		136.048	156.232		56.5447	59.3912	72.9943
		320.816				157.527	159.461		136.465	156.558		56.5924	59.6671	73.03
		413.52				157.575	159.584		136.692	156.629		56.5924	59.9244	73.1773
		1039.34				158.1	159.68		136.716	156.71		56.5924	59.9621	73.1773
		1223.75				158.59	159.744		136.944	156.837		56.7098	60.0987	73.1841
		1420.45				158.667	159.81		136.948	157.009		56.7098	60.1858	73.2175
		1663.89				159.095	159.862		137.116	157.24		56.7098	60.1946	73.4458
		1120.44				159.129	160.644		137.29	157.554		56.8589	60.2325	73.4908
		299.348				159.316	160.677		137.324	157.596		56.9358	60.3039	73.4908
		686.46				159.398	160.828		137.4	157.627		56.9772	60.3124	73.4938
		893.891				159.613	160.87		137.438	157.809		56.9772	60.3124	73.5053
		398.739				159.917	160.877		137.571	158.379		56.9772	60.3124	73.569
		869.713				159.978	161.088		138.094	158.415		57.0886	60.8551	73.7282
		338.007				159.998	161.196		138.184	158.66		57.0886	60.8551	73.83
		592.581				160.002	161.22		138.47	159.12		57.0886	60.8551	73.9117
		490.245				160.095	161.397		138.913	160.02		57.321	60.9841	73.9654
		270.823				160.304	161.745		139.052	160.048		57.321	61.0439	73.9748
		235.022				160.454	161.761		139.821	160.281		57.321	61.0682	73.9748
		250.503				160.508	162.01		139.894	160.562		57.391	61.324	73.9755
		176.728				160.534	162.127		140.146	160.763		57.4101	61.5175	74.0067
		542.086				160.552	162.136		140.191	161.469		57.4101	61.5175	74.0584
		301.833				160.579	162.3		140.309	161.53		57.4101	61.5175	74.0584
		541.862				161.096	162.335		140.334	161.682		57.4206	61.8385	74.154
		397.644				161.619	162.344		140.429	161.929		57.4206	61.9591	74.154
		229.122				161.679	162.393		140.681	161.978		57.4206	61.9591	74.1601
		262.72				161.7	162.591		140.938	161.988		57.4236	61.9591	74.3789
		448.885				161.735	162.861		140.987	162.129		57.4236	62.1687	74.4214
		894.753				161.811	163.148		141.043	162.348		57.4236	62.357	74.4326
		404.197				161.855	163.191		141.067	162.445		57.4552	62.4191	74.4326
		406.584				161.876	163.212		141.084	162.46		57.4552	62.4191	74.4459
		729.351				162.334	163.297		141.171	162.978		57.4552	62.4191	74.5216
		374.899				162.585	163.453		141.2	163.159		57.474	62.9268	74.5216
		442.101				162.728	163.738		141.255	163.21		57.4749	62.9706	74.5648
		294.476				163.096	163.859		141.618	163.227		57.4749	62.976	74.5648
		572.114				163.098	163.9		141.71	163.292		57.4749	62.9997	74.6141
		498.216				163.158	163.919		141.824	163.312		57.4999	63.068	74.6141
		107.468				163.265	163.923		141.981	163.379		57.5786	63.1676	74.6666
		250.126				163.302	164.125		141.983	163.476		57.5786	63.1861	74.6666
		353.086				163.339	164.227		142.032	164.162		57.5786	63.1933	74.8862
		153.839				163.351	164.246		142.062	164.223		57.8208	63.198	74.8919
		307.218				163.462	164.306		142.576	164.971		57.8415	63.2941	74.8926
		378.203				163.626	164.315		142.945	165.001		57.9351	63.2941	74.8926
		493.584				163.681	164.402		143.003	165.048		57.9351	63.2941	74.9349
		547.688				163.773	164.581		143.066	165.264		57.9351	63.3776	74.9349
		241.979				163.826	164.802		143.25	165.783		57.9621	63.4136	74.9567
		438.489				163.902	164.812		143.301	165.878		58.0123	63.4401	74.9567
		320.465				164.02	165.158		143.305	165.894		58.1028	63.4854	74.9592
		217.089				164.093	165.172		143.489	165.916		58.1028	63.8082	74.9622
		420.353				164.126	165.227		143.687	165.924		58.1028	63.865	74.9622
		335.523				164.186	165.23		143.712	166.125		58.127	63.9185	74.9779
		217.124				164.27	165.38		143.843	166.248		58.127	64.119	75.1122
		450.936				164.374	165.38		143.965	166.282		58.127	64.1645	75.2809
		329.541				164.397	165.399		144.002	166.315		58.1281	64.1645	75.3107
		211.05				164.431	165.474		144.207	166.537		58.1287	64.1645	75.342
		624.181				164.432	165.477		144.338	166.623		58.1567	64.1711	75.4209
		383.083				164.505	165.497		144.477	166.672		58.1781	64.2568	75.4209
		545.214				164.623	165.505		144.517	167.003		58.1781	64.2643	75.4714
		267.933				164.975	165.559		144.712	167.085		58.1781	64.2937	75.4836
		310.548				165.029	165.726		144.723	167.181		58.2035	64.309	75.4836
		315.259				165.15	165.887		145.352	167.247		58.3355	64.3176	75.5561
		212.228				165.167	166.074		145.625	167.26		58.3355	64.4337	75.5561
		477.849				165.505	166.205		145.734	167.266		58.3355	64.4773	75.572
		500.291				165.523	166.221		145.758	167.669		58.3622	64.4821	75.5821
		226.079				165.842	166.416		145.775	167.901		58.4183	64.5541	75.5821
		334.357				165.886	166.669		145.852	168.075		58.4183	64.5819	75.7484
		270.017				166.281	166.712		146.089	168.744		58.4183	64.6391	75.7882
		484.008				166.495	166.828		146.246	169.008		58.554	64.7483	75.8146
		258.564				166.745	167.042		146.296	169.272		58.6941	64.8301	75.8957
		311.028				166.808	167.121		146.448	169.326		58.6941	64.896	75.8957
		268.292				166.915	167.224		146.522	169.794		58.6941	64.9446	75.9125
		172.515				167.258	167.291		146.89	169.893		58.7109	64.9446	75.9125
		1266.05				167.36	167.613		147.055	169.949		58.7109	64.9446	75.938
		412.75				167.491	167.704		147.137	170.069		58.7109	65.1487	76.1097
		396.177				167.59	168.128		147.209	170.14		58.9672	65.1509	76.1097
		313.296				168.35	168.254		147.236	170.227		58.9672	65.1939	76.1277
		280.296				168.624	168.56		147.266	170.28		58.9672	65.2751	76.1814
		496.478				168.895	168.649		147.334	170.307		59.0379	65.4661	76.1814
		457.334				169.204	168.826		147.519	170.406		59.0379	65.4661	76.3256
		763.956				169.254	168.983		147.62	170.462		59.0379	65.4661	76.3256
		331.757				169.397	169.189		147.967	170.535		59.0555	65.5593	76.3325
		497.031				169.589	169.249		147.994	170.588		59.0555	65.5593	76.375
		546.865				169.632	169.484		148.01	170.936		59.0555	65.5593	76.375
		747.429				169.643	169.556		148.047	170.986		59.0931	65.5686	76.4602
		272.204				169.892	169.561		148.315	171.296		59.0931	65.6311	76.4602
		261.721				170.366	169.587		148.444	171.402		59.0931	65.6311	76.4699
		212.06				170.446	169.661		148.652	171.438		59.1441	65.6311	76.4755
		280.996				170.676	169.755		148.697	171.482		59.1441	65.6439	76.5009
		321.609				170.735	169.787		148.902	171.664		59.1441	65.9435	76.5209
		276.221				170.752	169.964		148.932	172.006		59.1458	65.9801	76.6665
		553.505				170.998	170.129		149.372	172.03		59.1458	65.9952	76.7214
		232.594				171.326	170.335		149.554	172.037		59.1458	66.2465	76.7214
		316.749				171.353	170.38		149.562	172.237		59.1688	66.3876	76.7671
		314.393				171.455	170.728		150.04	172.669		59.1688	66.4163	76.8013
		320.281				171.484	170.787		150.206	172.8		59.1688	66.4163	77.0354
		542.742				171.618	170.993		150.298	172.964		59.2107	66.4163	77.139
		277.394				171.847	171.338		150.399	172.968		59.2107	66.4171	77.2387
		283.777				171.887	171.502		150.583	173.103		59.2107	66.5455	77.3084
		208.076				171.937	171.854		150.617	173.211		59.235	66.6284	77.3628
		141.203				172.248	171.996		150.806	173.284		59.3879	66.6284	77.3628
		410.627				172.26	172.802		150.851	173.666		59.4199	66.6284	77.3674
		653.692				172.284	172.829		151.148	173.682		59.4199	66.6696	77.4362
		282.974				172.394	173.052		151.169	173.798		59.4199	66.6746	77.4367
		251.261				172.65	173.076		151.63	173.915		59.6631	66.7751	77.4367
		219.958				172.685	173.156		151.927	173.948		59.6979	66.9521	77.4534
		684.869				172.7	173.319		152.119	173.959		59.7741	67.0296	77.4937
		227.647				172.701	173.475		152.228	173.962		59.8534	67.0296	77.6063
		124.066				172.722	173.525		152.372	174.11		59.8534	67.0296	77.6796
		122.781				172.728	173.541		152.48	174.515		59.8534	67.1494	77.749
		343.198				172.829	173.658		152.56	174.695		59.8602	67.3047	77.749
		281.907				172.857	173.755		152.631	174.752		59.8602	67.318	77.7582
		502.446				173.101	174.344		152.638	174.781		59.8602	67.4419	77.7582
		256.838				173.212	174.515		152.703	174.983		59.9357	67.6469	78.0024
		460.879				173.549	174.541		152.874	175.169		59.9357	67.7584	78.0024
		306.566				174.304	174.583		152.976	175.442		59.9357	67.7593	78.0574
		418.76				174.48	174.594		153.174	175.759		59.9399	67.7593	78.0846
		208.547				174.485	174.727		153.194	176.185		59.9399	67.7593	78.0846
		377.24				174.763	174.774		153.314	176.198		59.9399	67.8273	78.1577
		1207.58				175.069	175.044		153.332	176.266		59.9754	67.8273	78.1831
		267.138				175.252	175.062		153.414	176.267		59.9754	67.8273	78.1831
		347.277				175.259	175.107		153.55	176.452		59.9754	67.9184	78.293
		305.617				175.404	175.187		153.885	176.596		60.2075	68.1014	78.3245
		201.938				175.644	175.274		153.967	176.652		60.2469	68.1645	78.3855
		211.362				175.95	175.285		153.972	176.778		60.2469	68.1645	78.4625
		300.464				176.042	176.128		154.033	177.204		60.2469	68.1645	78.4702
		482.696				176.177	176.357		154.238	177.254		60.3231	68.3323	78.5029
		573.827				176.456	176.526		154.482	177.31		60.3946	68.3569	78.5029
		21.2089				176.476	176.574		154.679	177.362		60.3946	68.3828	78.5093
		374.838				176.782	176.659		154.873	177.549		60.3946	68.3863	78.5313
		180.107				177.009	176.796		155.129	177.662		60.5232	68.4067	78.5313
		441.103				177.049	176.918		155.26	177.868		60.5232	68.4225	78.6566
		346.003				177.136	177.21		155.688	178.326		60.5232	68.4225	78.6836
		242.054				177.362	177.222		155.92	178.331		60.5809	68.4225	78.7049
		187.493				177.395	177.244		155.983	178.497		60.6545	68.5057	78.7049
		389.024				177.403	177.575		155.984	179.225		60.8167	68.5505	78.7395
		514.841				177.64	177.64		156.107	179.315		61.123	68.5648	78.7952
		92.9073				177.676	177.802		156.11	179.334		61.123	68.7459	78.8189
		144.762				177.834	177.849		156.127	179.34		61.123	68.7459	78.857
		19.4067				177.888	177.976		156.217	179.563		61.1871	68.7459	78.8698
		237.653				178.095	178.005		156.395	179.764		61.1871	69.0045	78.9238
		412.705				178.137	178.19		156.505	179.928		61.1871	69.2603	79.0837
		489.158				178.329	178.345		156.61	180.458		61.3308	69.3665	79.0837
		180.571				178.391	178.72		157.202	180.511		61.3308	69.3665	79.1247
		206.254				178.452	178.762		157.245	181.331		61.3308	69.3665	79.1247
		123.945				178.743	178.843		157.294	181.352		61.3907	69.398	79.1419
		174.189				178.929	178.862		157.301	181.375		61.3907	69.398	79.1419
		270.758				178.998	178.896		157.304	181.629		61.3907	69.398	79.1679
		272.984				179.025	179.03		157.614	182.34		61.463	69.4328	79.1679
		341.478				179.226	179.042		158.038	182.55		61.463	69.5063	79.2207
		281.16				179.273	179.485		158.041	182.592		61.463	69.5361	79.2264
		272.067				179.385	179.515		158.05	182.706		61.5189	69.5713	79.2505
		493.653				179.557	179.824		158.215	183.179		61.5189	69.6269	79.2769
						179.591	179.851		158.28	183.761		61.5189	69.6751	79.3379
						179.662	179.867		158.454	183.875		61.562	69.8211	79.3964
						179.819	179.926		158.58	184.011		61.562	69.8211	79.3964
						179.859	180.439		158.67	184.024		61.562	69.8211	79.3993
						179.861	180.56		158.836	184.143		61.5747	69.8803	79.3993
						179.938	180.564		158.956	184.152		61.5991	69.8803	79.4937
						180.009	180.729		159.03	184.922		61.5991	69.8803	79.4937
						180.071	180.818		159.084	184.937		61.5991	69.9712	79.4995
						180.204	180.977		159.441	185.157		61.6018	70.0203	79.534
						180.505	181.031		159.443	185.53		61.6018	70.0203	79.7366
						181.259	181.099		159.805	186.644		61.6018	70.0203	79.7593
						181.48	181.132		159.899	186.905		61.7433	70.1067	79.7593
						181.521	181.141		160.178	187.012		61.7433	70.2935	79.8741
						181.829	181.321		160.591	187.046		61.7433	70.4018	79.885
						181.98	181.435		160.968	187.415		61.7912	70.41	79.9336
						182.172	181.495		161.087	187.438		61.7912	70.5694	79.9336
						182.503	181.662		161.258	187.941		61.7912	70.5715	79.9845
						182.709	181.965		161.423	188.003		61.9605	70.5715	80.0497
						182.837	182.021		161.612	188.414		61.9763	70.5715	80.0765
						182.874	182.313		161.878	188.74		61.9763	70.8863	80.2138
						182.924	182.689		161.878	188.765		61.9763	70.9418	80.2138
						183.047	182.69		161.927	188.932		61.9799	71.0121	80.22
						183.318	182.779		162.048	188.95		61.9799	71.1458	80.4308
						183.556	182.864		162.051	189.01		61.9799	71.1466	80.5447
						183.607	182.902		162.937	189.025		62.0331	71.267	80.5447
						184.187	182.938		163.03	189.503		62.0425	71.267	80.5469
						184.523	182.973		163.428	189.747		62.0425	71.267	80.5469
						184.695	183.042		163.498	189.844		62.0425	71.3345	80.6056
						184.761	183.242		163.814	189.926		62.0436	71.3345	80.6056
						184.867	183.273		163.918	190.706		62.0436	71.3345	80.6082
						184.918	183.31		164.023	190.886		62.0436	71.3783	80.6229
						185.255	183.383		164.459	191.451		62.0605	71.5921	80.6309
						185.469	183.504		164.477	191.532		62.0713	71.6161	80.6472
						185.485	184.094		164.678	191.59		62.0713	71.709	80.6765
						185.77	184.394		164.863	191.746		62.0713	71.9427	80.715
						185.842	184.628		165.154	191.777		62.0975	72.0913	80.7445
						186.402	185.326		165.173	191.818		62.0975	72.2188	80.7445
						186.769	185.841		165.189	191.864		62.0975	72.2188	80.7586
						186.956	185.845		165.488	192.103		62.0998	72.2188	80.7586
						187.171	185.945		165.938	192.692		62.0998	72.2987	80.7592
						187.34	186.022		166.104	193.102		62.0998	72.2987	80.8021
						187.699	186.173		166.435	193.71		62.1544	72.2987	80.8075
						187.729	186.396		166.524	193.723		62.2038	72.402	80.8075
						187.76	186.533		166.679	193.803		62.2038	72.4629	80.8617
						187.867	186.718		166.691	194.483		62.2038	72.4629	80.8617
						188.21	186.804		166.787	194.657		62.3943	72.4629	80.9065
						188.246	187.133		167.064	194.697		62.3943	72.4754	80.9182
						188.323	187.144		167.077	194.933		62.3943	72.5047	80.9908
						188.342	187.266		167.562	195.055		62.4079	72.5282	81.0009
						188.556	187.78		167.632	195.232		62.4154	72.5435	81.0009
						188.587	187.948		167.67	195.373		62.4342	72.557	81.0595
						188.69	188.091		168.075	195.479		62.4342	72.5962	81.0927
						188.736	188.15		168.109	195.629		62.4342	72.618	81.0927
						188.763	188.566		168.608	196.272		62.4358	72.8862	81.0974
						188.852	188.771		168.818	196.414		62.5354	72.9138	81.1558
						189.084	188.827		168.825	196.671		62.5483	72.9266	81.336
						189.16	189.088		169.312	196.827		62.5521	73.0131	81.3601
						189.581	189.13		169.493	196.975		62.5521	73.1459	81.4378
						189.966	189.258		169.547	197.351		62.5521	73.1652	81.4378
						190.002	189.51		169.779	197.725		62.5906	73.2423	81.4682
						190.1	189.546		169.9	198.3		62.5906	73.271	81.5111
						190.205	189.75		170.062	198.371		62.5906	73.271	81.5111
						190.312	189.92		170.141	199.941		62.7082	73.271	81.6931
						190.466	190.03		170.33	200.139		62.7833	73.4146	81.7188
						190.595	190.252		170.452	200.21		62.9307	73.5555	81.7188
						190.737	190.285		170.865	200.726		62.9307	73.5555	81.7423
						191.058	190.365		171.004	201.217		62.9307	73.5555	81.7423
						191.102	190.395		171.145	201.806		63.0577	73.595	81.7615
						191.168	190.645		171.671	201.946		63.0577	73.7024	81.7615
						191.228	190.825		171.699	202.229		63.0577	73.7024	81.7741
						191.405	191.125		171.746	202.503		63.1954	73.7024	81.7798
						191.515	191.412		171.965	202.63		63.2756	73.8012	81.7798
						191.517	192.074		172.08	202.766		63.3033	73.9784	81.8546
						191.613	192.128		172.169	203.121		63.3178	73.986	81.8546
						191.89	192.139		172.985	203.175		63.3178	73.986	81.8883
						192.39	192.181		173.353	203.587		63.3178	73.986	81.9025
						192.458	192.279		173.41	203.594		63.3296	74.241	81.9231
						192.589	192.548		173.655	203.702		63.3296	74.3152	81.9231
						192.667	192.938		173.702	203.785		63.3296	74.4568	81.9478
						192.702	192.947		173.764	203.978		63.4195	74.4611	82.2037
						192.749	193.08		174.184	204.241		63.4195	74.4622	82.2057
						192.86	193.248		174.203	204.369		63.4195	74.5115	82.3295
						193.035	193.544		174.223	205.585		63.4961	74.5115	82.3383
						193.134	193.982		174.639	206.787		63.5042	74.5115	82.4354
						193.264	194.375		174.778	207.366		63.5042	74.5204	82.5605
						193.68	194.42		174.853	207.547		63.5042	74.5243	82.6343
						193.695	194.674		175.035	207.931		63.5466	74.5278	82.6343
						194.164	194.857		175.198	208.074		63.5466	74.5845	82.6885
						194.42	194.948		175.292	208.29		63.5466	74.5845	82.7135
						194.886	194.992		175.307	208.463		63.5509	74.5845	82.722
						194.996	195.096		175.42	208.914		63.5613	74.6769	82.722
						195.286	195.292		175.542	209.126		63.5613	74.6769	82.9057
						195.521	195.357		175.728	209.361		63.5613	74.6769	82.913
						195.597	195.965		175.751	209.492		63.6085	74.7012	82.9679
						195.621	195.986		175.786	209.517		63.6622	74.9377	82.984
						195.797	195.991		176.01	209.742		63.6622	74.9647	83.0183
						196.632	196.26		176.105	210.162		63.6622	74.997	83.0183
						196.639	196.406		176.387	210.262		63.717	75.0031	83.0541
						196.914	196.434		176.496	210.368		63.8516	75.1637	83.0674
						197.912	196.474		176.709	211.197		63.8516	75.1966	83.0999
						197.936	196.502		176.738	211.335		63.8516	75.2237	83.1983
						198.521	196.688		176.773	211.42		63.8562	75.2237	83.2458
						198.642	196.785		176.96	211.54		63.8931	75.2237	83.2458
						199.197	196.821		177.263	212.244		63.8931	75.2851	83.2963
						199.284	196.858		177.397	212.72		63.8931	75.3905	83.4373
						199.429	196.884		177.46	212.854		63.9638	75.3905	83.4611
						199.468	197.201		177.538	213.212		63.9638	75.3905	83.4611
						199.49	197.293		177.545	213.594		63.9638	75.394	83.5461
						199.712	197.363		178.02	213.855		64.006	75.4321	83.5461
						200.173	197.721		178.429	214.198		64.006	75.4321	83.6307
						200.426	197.835		178.592	214.208		64.006	75.4321	83.7345
						200.524	197.912		178.65	214.213		64.0183	75.5899	83.8196
						200.926	198.004		178.798	214.366		64.0183	75.6081	83.883
						200.964	198.846		179.109	215.358		64.0183	75.7241	83.9421
						201.097	199.28		179.367	215.364		64.0649	75.7866	83.9421
						201.12	200.086		180.271	215.557		64.0649	75.8147	83.9886
						201.136	200.131		180.327	215.88		64.0649	75.8147	84.0404
						201.227	200.188		181.081	216.371		64.1351	75.8147	84.0404
						201.454	200.212		181.133	216.518		64.1592	75.8166	84.0859
						201.72	200.253		181.584	216.56		64.1592	75.8776	84.111
						202.135	200.447		181.944	216.587		64.1592	75.8776	84.1546
						202.319	200.684		182.167	217.024		64.3842	75.8776	84.1546
						202.905	200.784		182.25	217.458		64.5308	75.9816	84.1572
						203.123	200.888		182.778	217.76		64.5308	76.0596	84.202
						203.252	201.213		182.873	218.365		64.5308	76.1586	84.2104
						203.283	201.536		183.404	218.654		64.5408	76.3294	84.233
						203.293	202.355		183.828	219.322		64.5408	76.3322	84.3424
						203.35	202.803		184.51	219.484		64.5408	76.338	84.3708
						203.521	203.56		185.145	219.681		64.6388	76.367	84.5064
						203.592	203.717		185.62	219.705		64.6621	76.367	84.536
						203.686	203.932		185.669	219.755		64.6621	76.367	84.5527
						203.758	204.35		185.715	220.009		64.6621	76.4352	84.6083
						203.919	204.487		185.889	220.312		64.6739	76.5962	84.6264
						204.036	204.489		186.747	220.372		64.6889	76.5962	84.6264
						204.3	204.989		187.188	220.403		64.7338	76.5962	84.6957
						204.53	205.188		188.463	220.583		64.7338	76.6488	84.6957
						205.569	205.354		188.516	221.226		64.7338	76.6488	84.8668
						205.9	205.52		188.824	221.272		64.7818	76.6488	84.9244
						206.088	205.678		189.717	221.401		64.7818	76.6886	84.9315
						206.557	205.766		190.377	221.476		64.7818	76.8048	84.9637
						206.686	205.965		191.048	222.165		64.878	76.8602	84.9637
						206.928	205.968		191.134	222.269		64.878	76.8602	85.0291
						207.074	206.532		191.719	222.501		64.878	76.8602	85.0661
						207.171	206.834		191.791	223.187		64.9962	76.9036	85.0661
						207.248	206.853		191.88	223.289		64.9962	77.1352	85.0856
						207.376	207.536		191.931	223.412		64.9962	77.1652	85.1291
						207.491	207.651		192.041	224.206		65.0547	77.2267	85.1291
						207.496	207.659		192.282	224.784		65.0547	77.2305	85.1334
						207.628	207.765		192.324	224.913		65.0547	77.2588	85.1334
						208.072	208.28		192.52	225.814		65.0931	77.2588	85.179
						208.241	208.336		192.629	226.06		65.0931	77.2588	85.179
						208.373	208.563		192.633	227.115		65.0931	77.3127	85.3568
						208.428	208.582		193.092	227.208		65.1272	77.3127	85.374
						208.905	208.843		193.184	229.018		65.1272	77.3127	85.3885
						209.053	208.899		193.617	229.472		65.1272	77.3184	85.3885
						209.32	209.096		193.841	229.607		65.1406	77.3559	85.3887
						209.55	209.24		194.048	230.536		65.1782	77.3559	85.3887
						209.86	209.246		194.279	231.435		65.1782	77.3559	85.4823
						209.969	209.297		194.384	232.341		65.1782	77.5431	85.5104
						210.648	209.356		194.554	232.881		65.3254	77.5431	85.5218
						211.364	209.971		194.906	232.953		65.3254	77.5431	85.5218
						211.417	210.103		194.963	232.971		65.3254	77.6555	85.5292
						211.656	210.121		195.124	233.146		65.3652	77.6555	85.5567
						211.938	210.153		195.215	233.344		65.3652	77.6555	85.5567
						212.217	210.168		195.415	234.674		65.3652	77.6649	85.5816
						213.015	210.228		195.947	235.188		65.4858	77.6649	85.5931
						214.056	210.247		196.056	235.416		65.4858	77.6649	85.6024
						214.082	210.883		196.195	236.066		65.4858	77.6932	85.6024
						214.216	210.921		196.371	236.852		65.7562	77.7026	85.6693
						214.256	210.972		196.477	236.902		65.7562	77.7796	85.6747
						214.604	211.689		196.492	237.138		65.7562	77.8064	85.6747
						214.724	211.841		196.567	238.326		65.7726	77.8064	85.7065
						215.266	212.149		196.864	238.988		65.7769	77.8064	85.7351
						215.279	212.39		197.294	239.107		65.7769	77.8266	85.7351
						215.285	212.718		197.889	239.518		65.7769	77.8266	85.7648
						215.299	213.54		198.078	239.72		65.7932	77.8266	85.7648
						215.424	213.754		198.319	240.071		65.7932	77.9262	85.7738
						215.624	214.44		198.355	240.081		65.7932	77.9313	85.8138
						215.897	214.447		198.859	240.347		65.8204	78.0441	85.8222
						215.975	215.251		198.897	241.829		65.8204	78.1344	85.8669
						216.201	215.274		198.915	241.943		65.8204	78.1344	85.8916
						216.327	215.513		198.977	242.021		65.9757	78.1344	85.8916
						216.435	215.616		198.988	243.41		65.9757	78.1763	85.9521
						216.638	215.848		199.086	243.963		65.9757	78.226	85.9521
						216.736	216.137		199.614	244.699		66.1108	78.2311	85.9623
						216.8	216.204		199.878	244.887		66.1108	78.2512	86.0713
						217.269	216.559		199.929	244.9		66.1108	78.2512	86.0713
						217.282	216.658		200.245	245.142		66.1417	78.2512	86.0975
						217.521	216.896		200.307	245.438		66.1417	78.4178	86.2465
						218.316	216.967		200.385	245.486		66.1417	78.4178	86.2465
						218.432	217.005		200.437	246.089		66.322	78.4178	86.2567
						219.388	217.017		200.641	246.502		66.322	78.431	86.3002
						219.853	217.555		201.067	246.696		66.322	78.5528	86.3002
						220.147	217.638		201.442	246.707		66.458	78.5628	86.322
						220.597	217.862		201.762	246.821		66.4743	78.6592	86.322
						222.187	218.281		201.92	248.439		66.4743	78.6592	86.3814
						222.522	218.516		202.591	250.514		66.4743	78.6592	86.3879
						223.042	218.565		202.896	251.276		66.4854	78.6606	86.5147
						223.109	218.632		203.248	251.369		66.5398	78.6841	86.5147
						223.285	218.942		203.504	251.481		66.5398	78.7593	86.5548
						223.405	219.123		203.548	253.227		66.5398	78.7695	86.6487
						223.814	219.144		203.636	253.959		66.6928	78.8003	86.6496
						224.215	219.188		203.842	253.985		66.6928	78.8003	86.6496
						224.47	219.761		204.323	254.003		66.6928	78.8003	86.6858
						225.115	220.039		204.479	255.31		66.7024	78.8094	87.0075
						225.123	220.526		204.664	256.062		66.7024	78.8321	87.1079
						225.321	220.862		204.876	256.705		66.7024	78.8736	87.1136
						225.643	221.094		204.984	257.027		66.8659	78.8736	87.1292
						225.711	221.154		205.2	257.165		66.8659	78.8736	87.1363
						226.085	221.628		205.704	257.945		66.8659	78.8913	87.1363
						226.115	221.966		205.822	258.306		66.9047	79.1446	87.1683
						227.359	221.98		206.045	258.545		66.9068	79.1446	87.2067
						227.452	222.141		206.581	259.095		66.922	79.1446	87.2626
						227.652	222.161		207.403	259.194		66.922	79.1712	87.2626
						227.73	222.648		208.18	259.806		66.922	79.223	87.263
						228.166	222.725		208.345	260.418		66.9336	79.223	87.2737
						228.447	222.932		209.118	261.175		66.9384	79.223	87.2737
						228.592	223.048		209.262	261.742		66.9384	79.3494	87.2979
						229.641	223.463		209.569	262.156		66.9384	79.397	87.3153
						229.682	223.482		209.81	262.421		67.0181	79.6138	87.3153
						230.374	223.558		209.915	263.006		67.0181	79.7784	87.3791
						231.085	223.818		210.192	263.68		67.0181	79.7784	87.3791
						231.632	223.829		210.234	264.472		67.0419	79.7784	87.4158
						231.787	223.96		210.299	264.593		67.0419	79.7816	87.4322
						232.316	223.982		210.704	264.792		67.0419	79.7816	87.6559
						234.094	224.005		211.398	265.933		67.0777	79.7816	87.6559
						234.482	224.161		211.712	266.373		67.0777	79.8007	87.6622
						234.867	224.289		211.883	267.726		67.0777	79.8007	87.6834
						234.871	226.491		211.977	267.937		67.1503	79.8007	87.7991
						234.919	226.565		212.902	269.36		67.1503	79.8079	87.9162
						235.009	226.689		213.004	269.547		67.1503	79.8857	87.93
						235.354	226.948		213.105	269.946		67.1866	79.8857	87.9325
						236.119	227.15		213.715	270.16		67.1866	79.8857	87.9838
						236.428	227.198		213.964	271.24		67.1866	79.9406	87.9938
						237.107	227.358		214.263	272.011		67.2122	79.9406	88.0312
						238.198	227.854		214.662	272.669		67.2122	79.9406	88.0312
						238.261	227.955		214.717	273.43		67.2122	79.9433	88.1096
						238.672	228.292		214.744	274.076		67.2547	79.9584	88.1558
						238.753	228.432		214.84	274.596		67.2547	80.0844	88.1939
						238.769	228.729		214.868	275.766		67.2547	80.1028	88.2038
						238.778	228.792		215.044	276.288		67.297	80.1236	88.2325
						238.783	228.852		215.727	276.321		67.3217	80.1506	88.2325
						239.699	228.863		216.026	276.608		67.3217	80.1506	88.3146
						240.781	229.653		216.269	277.879		67.3217	80.1506	88.317
						241.398	229.663		216.376	277.989		67.3424	80.2295	88.331
						241.728	229.764		216.85	279.041		67.3424	80.2405	88.3439
						241.844	230.015		216.939	280.104		67.3424	80.3551	88.3967
						242.531	230.019		217.045	280.539		67.3626	80.3551	88.3967
						242.654	230.16		217.174	281.547		67.3626	80.3551	88.42
						242.747	230.714		217.51	281.654		67.3626	80.6197	88.4677
						242.789	231.153		217.643	282.079		67.4033	80.6692	88.4864
						244.546	231.349		218.143	283.305		67.4033	80.6692	88.5905
						244.686	232.258		218.181	283.54		67.4033	80.6692	88.5965
						244.919	232.483		218.409	283.584		67.4162	80.7193	88.7229
						246.703	232.605		218.487	284.418		67.4271	80.7193	88.7268
						246.731	232.678		218.88	284.884		67.4271	80.7193	88.7268
						246.737	232.695		219.106	284.894		67.4271	80.7985	88.7673
						246.842	232.809		219.175	285.377		67.4508	80.8408	88.8315
						247.144	233.283		219.184	286.621		67.4508	80.9247	88.8315
						247.145	234.568		219.598	287.538		67.4508	80.9276	88.8666
						247.181	234.877		219.821	288.883		67.459	81.0442	88.8666
						247.482	234.886		219.965	289.13		67.459	81.0563	88.8975
						248.549	234.947		220.187	289.44		67.459	81.168	88.8975
						248.743	235.259		220.504	292.09		67.5034	81.2426	88.9663
						249.113	235.898		220.761	292.852		67.5826	81.4254	88.9666
						249.247	235.901		220.959	292.941		67.5826	81.4358	88.9666
						249.543	235.937		221.479	293.76		67.5826	81.4551	88.9678
						249.612	236.253		222.415	294.189		67.6157	81.6079	89.0433
						249.882	236.266		223.179	294.768		67.6157	81.6079	89.0433
						249.979	236.587		224.041	295.445		67.6157	81.6079	89.1513
						253.465	237.178		224.267	295.454		67.6411	81.7017	89.1573
						254.483	237.188		224.908	296.875		67.6411	81.7186	89.2281
						255.083	237.203		225.275	297.99		67.6411	81.7186	89.3014
						255.27	237.219		225.927	298.074		67.7037	81.7186	89.3014
						255.482	237.833		226.245	298.421		67.7037	81.7941	89.3212
						257.191	238.326		226.681	298.611		67.7037	81.7941	89.3212
						257.281	238.878		226.687	298.888		67.7458	81.7941	89.3268
						257.411	239.411		227.599	299.252		67.7458	81.8259	89.3268
						257.524	239.466		227.654	299.567		67.7458	81.8259	89.4046
						257.977	239.608		227.882	303.294		67.8254	81.8259	89.4432
						258.16	240.424		227.899	304.068		67.8414	81.8302	89.4432
						258.874	240.68		227.979	304.518		67.9406	81.8302	89.4762
						259.677	240.726		228.459	307.182		67.9406	81.8302	89.5675
						259.755	241.706		228.606	307.49		67.9406	81.8389	89.6051
						260.068	242.145		228.748	307.653		67.9919	81.8389	89.6051
						261.159	242.295		230.184	308.395		67.9919	81.8389	89.6288
						261.372	242.326		230.465	309.108		67.9919	81.8741	89.6375
						262.313	242.327		230.466	310.362		68.028	81.9487	89.6547
						262.398	242.773		230.527	311.327		68.028	81.968	89.6547
						263.506	243.275		231.203	311.819		68.028	81.968	89.6711
						263.885	244.028		231.268	313.243		68.0477	81.968	89.6982
						264.317	244.727		231.438	316.76		68.0477	82.05	89.6982
						264.417	245.011		231.568	318.271		68.0477	82.05	89.6988
						264.763	245.455		231.813	318.366		68.1082	82.05	89.6988
						265.54	245.533		231.874	319.327		68.1082	82.1048	89.745
						266.425	245.541		231.955	321.365		68.1082	82.2339	89.7487
						267.276	246.311		232.155	321.779		68.118	82.2921	89.8124
						268.079	246.403		232.233	323.695		68.2068	82.3321	89.8124
						268.704	246.914		232.82	323.788		68.2068	82.3365	89.819
						269.179	247.816		233.173	326.721		68.2068	82.3538	89.8357
						269.921	247.956		233.218	328.154		68.2818	82.4741	89.8909
						271.119	248.17		233.361	330.201		68.2818	82.4784	89.893
						271.606	248.614		233.576	331.252		68.2818	82.4784	89.8966
						271.766	248.725		233.636	335.559		68.2847	82.4784	89.8966
						273.227	248.768		234.181	336.805		68.2847	82.489	90.0316
						273.396	248.776		234.323	349.872		68.2847	82.6824	90.0316
						273.702	249.306		234.591	350.194		68.3042	82.717	90.0834
						274.826	250.597		235.043	350.846		68.356	82.717	90.1458
						275.206	251.052		235.115	352.239		68.356	82.717	90.1458
						277.51	251.104		235.379	352.931		68.356	82.8076	90.2124
						278.604	252.258		236.21	354.193		68.3872	82.8724	90.2183
						279.142	252.275		236.313	357.994		68.4391	82.8724	90.268
						279.309	253.067		236.503	361.3		68.4391	82.8724	90.268
						279.521	253.358		237.542	361.939		68.4391	82.9887	90.2891
						280.253	253.407		239.049	362.103		68.6382	82.9887	90.3286
						281.035	253.908		239.238	363.752		68.6382	82.9887	90.3286
						281.719	254.505		239.262	365.535		68.6382	83.1871	90.3403
						281.928	254.612		240.044	366.621		68.6664	83.2181	90.386
						282.379	255.069		240.195	367.596		68.6664	83.2181	90.386
						284.695	255.103		242.026	371.578		68.6664	83.2181	90.5472
						285.961	257.624		242.164	372.903		68.7694	83.2439	90.575
						288.613	257.636		243.143	379.763		68.7694	83.2998	90.7674
						288.986	258.912		243.543			68.7694	83.3072	90.7878
						289.23	259.387		244.673			68.7976	83.3072	90.9689
						289.869	259.921		244.742			68.7976	83.3072	91.0902
						292.2	259.978		245.172			68.7976	83.4089	91.1111
						292.693	260.291		245.342			68.8031	83.4704	91.1172
						292.962	260.337		245.586			68.8031	83.4704	91.1997
						293.012	260.755		246.004			68.8031	83.4704	91.1997
						293.203	261.04		246.023			68.9033	83.5537	91.2937
						294.39	262.902		246.348			68.9033	83.6188	91.3425
						294.592	263.195		246.866			68.9033	83.6188	91.3905
						300.112	263.492		247.526			68.9285	83.6188	91.413
						300.21	263.605		247.819			68.9285	83.658	91.413
						303.185	266.126		248.078			68.9285	83.7188	91.4351
						304.18	266.666		249.075			68.9318	83.7382	91.4351
						305.723	266.869		249.215			68.9318	83.7591	91.4884
						307.255	267.329		249.709			68.9318	83.7591	91.4884
						308.68	267.404		249.988			68.9498	83.7591	91.5028
						309.85	267.518		251.449			68.9802	83.8083	91.5028
						311.778	267.559		252.509			69.0015	83.8789	91.6303
						313.603	267.715		252.561			69.1262	83.9086	91.6595
						313.835	267.73		252.642			69.1262	83.9288	91.6595
						313.987	268.787		253.321			69.1262	83.9288	91.7009
						314.049	268.884		254.296			69.3328	83.9288	91.7313
						315.003	268.951		254.344			69.3328	83.9439	91.7408
						316.1	269.422		254.372			69.3328	84.0254	91.7438
						319.278	269.473		255.646			69.337	84.2218	91.7761
						320.603	271.681		255.663			69.3398	84.2308	91.7949
						322.259	272.939		257.397			69.3754	84.5306	91.7949
						324.891	273.106		257.416			69.3754	84.5741	91.8197
						326.025	273.411		258.003			69.3754	84.5986	91.8705
						326.034	273.989		258.015			69.4737	84.5987	91.9489
						329.479	274.269		260.996			69.5169	84.6045	91.9489
						330.92	274.499		261.891			69.5169	84.619	91.9587
						331.822	274.539		262.782			69.5169	84.619	92.0515
						332.427	277.713		262.903			69.5445	84.619	92.2514
						332.526	279.68		263.174			69.5545	84.628	92.2912
						336.14	279.965		264.532			69.5545	84.6463	92.47
						337.043	281.352		265.641			69.5545	84.6906	92.474
						339.73	281.764		265.761			69.6116	84.7036	92.5048
						343.621	284.359		265.895			69.6238	84.7036	92.5048
						344.054	285.41		268.588			69.6238	84.7036	92.5204
						346.327	286.677		269.718			69.6238	84.794	92.5675
						346.711	286.795		269.976			69.6424	84.794	92.6684
						347.458	286.937		270.305			69.6424	84.794	92.6991
						350.673	289.078		270.707			69.6424	84.8379	92.7625
						350.807	290.072		271.162			69.6535	84.8511	92.7737
						351.973	290.517		271.188			69.6861	84.9216	92.7754
						354.69	291.072		271.244			69.6861	84.9216	92.921
						360.63	294.281		271.282			69.6861	84.9216	93.0259
						361.152	295.148		271.477			69.7877	84.9488	93.0259
						362.674	295.475		271.642			69.7877	84.9517	93.0341
						369.748	297.378		272.261			69.7877	84.9938	93.0341
						374.314	298.9		273.318			69.7925	85.0226	93.0755
						375.182	299.032		273.692			69.7925	85.1165	93.1322
						375.892	299.31		275.162			69.7925	85.1165	93.1666
						384.459	299.931		276.967			69.8819	85.1165	93.1741
						385.73	299.972		277.123			69.8819	85.1538	93.1851
						386.455	301.965		277.233			69.8819	85.2291	93.3176
						397.403	302.315		277.56			69.9889	85.2291	93.4399
							303.183		278.128			69.9889	85.2291	93.458
							304.384		278.595			69.9889	85.2432	93.4718
							304.828		279.233			70.0066	85.2432	93.5135
							305.846		280.999			70.0066	85.2432	93.6283
							306.03		281.005			70.0066	85.331	93.72
							306.054		281.803			70.1392	85.3421	93.7341
							306.965		282.207			70.1392	85.4293	93.7341
							307.875		282.408			70.1392	85.4293	93.7542
							308.892		283.499			70.1887	85.4293	93.7746
							309.469		283.671			70.3066	85.439	93.7746
							310.806		284.489			70.3066	85.439	93.8464
							310.85		287.728			70.3066	85.439	93.8464
							310.92		289.613			70.3412	85.4832	93.8842
							313.207		289.641			70.3412	85.4902	93.8842
							315.273		289.955			70.3412	85.4902	94.0687
							317.873		289.974			70.3581	85.4902	94.1172
							321.319		290.351			70.3581	85.5282	94.1194
							321.486		290.71			70.3581	85.5282	94.1534
							321.943		291.948			70.4458	85.5282	94.1535
							322.62		292.838			70.4458	85.5317	94.2486
							323.742		292.912			70.4458	85.5317	94.2775
							324.104		294.486			70.4642	85.5317	94.2973
							324.281		294.843			70.4642	85.5523	94.349
							324.281		295.462			70.4642	85.6183	94.349
							325.141		296.912			70.6853	85.6189	94.3918
							327.762		297.005			70.6942	85.6385	94.4421
							327.983		297.763			70.6942	85.6385	94.4421
							329.455		302.381			70.6942	85.6385	94.4654
							329.697		302.496			70.7149	85.6671	94.4654
							330.928		305.078			70.7149	85.6671	94.6012
							331.914		305.424			70.7149	85.6671	94.7001
							333.74		305.986			70.8188	85.7103	94.7157
							334.126		306.297			70.8313	85.7103	94.7331
							335.034		307.248			70.8313	85.7103	94.7331
							336.063		309.189			70.8313	85.7491	94.7469
							338.596		309.62			70.8455	85.9029	94.7469
							339.31		309.909			70.873	85.9029	94.7509
							339.36		310.13			70.873	85.9029	94.8017
							339.536		310.308			70.873	85.9345	94.8017
							343.777		311.636			70.9116	85.9686	94.8362
							343.998		311.924			71.0053	85.9686	94.8596
							345.168		312.223			71.0053	85.9686	94.889
							346.863		313.506			71.0053	85.9732	94.889
							351.424		313.959			71.0114	85.9732	94.9096
							351.8		314.297			71.0114	85.9732	94.9096
							352.332		314.936			71.0114	85.9858	95.0108
							353.212		317.41			71.0781	85.9858	95.0671
							356.777		319.882			71.0781	85.9858	95.137
							357.134		320.033			71.0781	85.9925	95.137
							357.187		321.209			71.116	86.0805	95.1418
							358.077		322.632			71.116	86.2245	95.1665
							359.195		322.751			71.116	86.2538	95.1788
							360.01		323.101			71.2501	86.2701	95.1852
							360.128		323.228			71.2501	86.3303	95.2439
							360.192		325.586			71.2501	86.4297	95.2439
							362.332		325.877			71.2595	86.4297	95.2812
							362.905		327.885			71.3345	86.4297	95.3852
							364.843		328.078			71.3833	86.4572	95.3852
							365.601		328.227			71.3833	86.4572	95.4513
							369.1		331.449			71.3833	86.4572	95.4863
							370.781		332.733			71.3842	86.512	95.5155
							370.845		332.84			71.3842	86.512	95.5155
							370.893		333.144			71.3842	86.512	95.5259
							372.086		333.379			71.407	86.5436	95.5259
							372.669		335.656			71.407	86.5436	95.5518
							372.879		337.098			71.407	86.5436	95.6564
							375.779		339.775			71.4995	86.5674	95.6564
							376.351		340.327			71.4995	86.5991	95.6912
							377.749		340.713			71.4995	86.6906	95.6912
							385.77		340.838			71.6076	86.7307	95.7037
							387.284		342.765			71.6076	86.7437	95.7052
							390.727		344.778			71.6076	86.7892	95.7052
							391.405		345.237			71.7247	86.7896	95.7053
							401.717		345.424			71.7247	86.8011	95.7255
							404.698		345.674			71.7247	86.8148	95.7569
							407.348		345.682			71.7631	86.8148	95.7935
									345.952			71.7639	86.8148	95.7935
									347.065			71.8206	86.9497	95.8963
									352.74			71.8531	86.9497	95.9328
									353.799			71.8531	86.9497	95.9328
									354.907			71.8531	86.982	96.1517
									358.527			71.8668	86.982	96.1834
									359.036			71.8668	86.982	96.2102
									360.613			71.8668	87.1377	96.3105
									362.186			71.9532	87.1553	96.3134
									363.816			71.9532	87.204	96.348
									367.17			71.9532	87.204	96.348
									369.318			71.9553	87.204	96.4178
									373.44			72.0707	87.3047	96.5144
									377.04			72.1228	87.3902	96.5144
									378.053			72.1228	87.5241	96.5485
									387.306			72.1228	87.5712	96.5505
									387.925			72.2015	87.5712	96.5652
												72.2015	87.5712	96.629
												72.2015	87.6711	96.629
												72.2778	87.6934	96.6782
												72.2778	87.7825	96.8271
												72.2778	87.7825	96.8346
												72.3049	87.7825	96.8458
												72.3249	87.7955	96.897
												72.3249	88.0228	97.0678
												72.3249	88.0228	97.1813
												72.3942	88.0228	97.1813
												72.3942	88.065	97.307
												72.3942	88.1695	97.307
												72.395	88.208	97.4653
												72.415	88.2136	97.4656
												72.415	88.2136	97.4909
												72.415	88.2136	97.618
												72.4247	88.2648	97.6318
												72.4282	88.2648	97.6318
												72.4282	88.2648	97.6638
												72.4282	88.3303	97.6638
												72.5225	88.3303	97.6675
												72.5225	88.3303	97.7047
												72.5225	88.4565	97.9181
												72.5567	88.5037	97.9181
												72.6485	88.5037	97.9433
												72.656	88.5037	98.0857
												72.656	88.5903	98.1554
												72.656	88.6582	98.2146
												72.6561	88.6582	98.2215
												72.6561	88.6582	98.236
												72.6561	88.6965	98.3024
												72.6744	88.6994	98.344
												72.6744	88.6994	98.344
												72.6744	88.6994	98.4065
												72.712	88.7102	98.4315
												72.712	88.7654	98.4501
												72.712	88.8912	98.4928
												72.7798	88.8912	98.4928
												72.7798	88.8912	98.555
												72.7798	88.9444	98.5607
												72.8319	88.9444	98.5881
												72.8319	88.9444	98.6307
												72.8319	88.9577	98.6307
												72.843	88.9577	98.684
												72.9157	88.9577	98.7009
												72.9157	88.9658	98.8957
												72.9157	88.9658	98.9314
												73.0312	88.9658	98.9971
												73.056	88.9675	99.0176
												73.056	88.9675	99.0346
												73.056	88.9675	99.0709
												73.0666	88.9952	99.132
												73.0666	88.9952	99.1739
												73.0666	88.9952	99.1817
												73.0761	89.1962	99.2715
												73.1556	89.2189	99.2715
												73.1556	89.2189	99.3383
												73.1556	89.2189	99.4948
												73.1827	89.2325	99.5222
												73.1827	89.2459	99.5255
												73.1827	89.357	99.5255
												73.1905	89.4929	99.5522
												73.1905	89.497	99.6104
												73.1905	89.7098	99.6104
												73.202	89.7098	99.6705
												73.202	89.7098	99.6705
												73.202	89.9095	99.7428
												73.3109	89.9218	99.8219
												73.3109	89.9707	99.92
												73.3109	89.9964	99.9931
												73.3191	89.9964	100.104
												73.3732	89.9964	100.125
												73.3732	90.0911	100.131
												73.3732	90.0969	100.195
												73.394	90.1273	100.242
												73.394	90.1353	100.369
												73.394	90.1353	100.447
												73.3987	90.1353	100.48
												73.3987	90.2447	100.48
												73.3987	90.2896	100.531
												73.4801	90.2936	100.531
												73.5117	90.4017	100.59
												73.5117	90.4017	100.661
												73.5117	90.4017	100.746
												73.5297	90.4722	100.746
												73.5297	90.4722	100.823
												73.5297	90.4722	100.838
												73.6946	90.488	100.838
												73.7501	90.488	100.854
												73.7501	90.488	100.923
												73.7501	90.5308	100.945
												73.7692	90.5902	101.046
												73.7928	90.6213	101.046
												73.8115	90.6213	101.114
												73.9481	90.6213	101.125
												73.9481	90.7888	101.226
												73.9481	90.9108	101.239
												74.02	90.9519	101.31
												74.02	91.0655	101.31
												74.02	91.1441	101.33
												74.0854	91.171	101.342
												74.0854	91.2131	101.405
												74.0854	91.2131	101.44
												74.1465	91.2131	101.44
												74.2545	91.2131	101.521
												74.2545	91.2418	101.521
												74.2545	91.2418	101.569
												74.2846	91.2418	101.569
												74.2933	91.3427	101.598
												74.2933	91.3506	101.62
												74.2933	91.3728	101.62
												74.3032	91.3974	101.64
												74.3032	91.3974	101.779
												74.3032	91.3974	101.834
												74.3814	91.5084	101.935
												74.4565	91.5282	101.967
												74.4565	91.5712	102.032
												74.4565	91.5918	102.089
												74.6039	91.5933	102.11
												74.6039	91.5971	102.115
												74.6039	91.6017	102.269
												74.6096	91.6017	102.274
												74.6096	91.6017	102.332
												74.6096	91.6035	102.347
												74.6133	91.6479	102.347
												74.6133	91.6479	102.396
												74.6133	91.6479	102.399
												74.6143	91.6511	102.399
												74.6143	91.7662	102.432
												74.6143	91.7739	102.442
												74.6203	91.8383	102.515
												74.6203	91.8631	102.651
												74.6203	91.9013	102.683
												74.6662	91.917	102.683
												74.6662	91.917	102.698
												74.6662	91.917	102.737
												74.7281	91.9393	102.792
												74.7281	91.9739	102.828
												74.7281	92.1157	102.834
												74.7708	92.1157	102.834
												74.785	92.1157	102.883
												74.8232	92.1397	102.905
												74.9302	92.3189	102.951
												74.972	92.3189	102.985
												75.083	92.3189	102.997
												75.083	92.326	103.105
												75.083	92.3352	103.107
												75.2378	92.3561	103.172
												75.2574	92.3561	103.184
												75.2574	92.3561	103.307
												75.2574	92.3723	103.307
												75.2776	92.4164	103.404
												75.2776	92.4177	103.404
												75.2776	92.4205	103.46
												75.3202	92.5434	103.501
												75.3202	92.5496	103.509
												75.3202	92.5782	103.518
												75.4128	92.6242	103.518
												75.4201	92.6242	103.587
												75.4201	92.6242	103.67
												75.4201	92.8494	103.691
												75.4557	92.8516	103.691
												75.4557	92.8824	103.712
												75.4557	92.8824	103.719
												75.5248	92.8824	103.818
												75.5248	92.8825	103.835
												75.5248	92.8825	103.886
												75.5775	92.8825	103.886
												75.6127	92.91	103.964
												75.6419	93.1632	104.001
												75.6419	93.2751	104.001
												75.6419	93.299	104.013
												75.6477	93.3696	104.047
												75.6477	93.3826	104.05
												75.6477	93.3973	104.05
												75.6866	93.4273	104.072
												75.7068	93.4273	104.073
												75.7068	93.4273	104.233
												75.7068	93.6341	104.277
												75.8313	93.6341	104.344
												75.8313	93.6341	104.344
												75.8313	93.7809	104.402
												75.8493	93.7811	104.422
												75.8493	93.7811	104.519
												75.8493	93.7811	104.566
												75.8631	93.8165	104.591
												75.881	93.8165	104.591
												75.881	93.8165	104.645
												75.881	93.8571	104.677
												75.9344	93.8571	104.689
												75.9344	93.8571	104.788
												75.9344	93.8651	104.788
												76.0344	93.8799	104.828
												76.1809	94.0145	104.831
												76.1809	94.0812	104.831
												76.1809	94.0812	104.903
												76.2273	94.0812	104.903
												76.2911	94.1051	104.903
												76.3047	94.2766	104.935
												76.3047	94.3496	104.935
												76.3047	94.3496	104.981
												76.3275	94.3496	105.027
												76.3275	94.4077	105.082
												76.3275	94.4077	105.082
												76.3451	94.4077	105.22
												76.3538	94.4723	105.282
												76.3538	94.4723	105.282
												76.3538	94.4723	105.327
												76.4181	94.5036	105.407
												76.4181	94.5211	105.459
												76.4181	94.5211	105.473
												76.4416	94.5211	105.473
												76.4649	94.5347	105.482
												76.4782	94.5359	105.568
												76.4782	94.5359	105.703
												76.4782	94.5359	105.703
												76.5852	94.6793	105.759
												76.5852	94.6793	105.759
												76.5852	94.6793	105.834
												76.6405	94.8591	105.937
												76.6462	95.0421	105.937
												76.6462	95.1004	105.99
												76.6462	95.1037	105.99
												76.7775	95.1249	106.057
												76.778	95.1249	106.118
												76.7986	95.1249	106.177
												76.8491	95.2224	106.216
												76.8491	95.4497	106.264
												76.8491	95.6118	106.268
												77.0052	95.655	106.272
												77.0274	95.7054	106.282
												77.0274	95.7323	106.309
												77.0274	95.8642	106.349
												77.0354	95.8899	106.444
												77.0354	95.9271	106.444
												77.0354	95.9271	106.464
												77.0481	95.9271	106.464
												77.0481	95.9439	106.467
												77.0481	95.9886	106.467
												77.2761	96.0168	106.475
												77.2761	96.0168	106.531
												77.2761	96.0168	106.668
												77.3404	96.0839	106.732
												77.3404	96.3559	106.782
												77.3404	96.3559	106.782
												77.3803	96.3559	106.8
												77.3803	96.4641	106.818
												77.3803	96.5423	106.86
												77.4034	96.5423	106.872
												77.4335	96.5423	106.893
												77.4562	96.5749	106.904
												77.6032	96.5989	106.904
												77.6032	96.685	106.906
												77.6032	96.685	106.99
												77.8084	96.685	107.018
												77.8084	96.7369	107.018
												77.8084	96.7676	107.073
												77.8756	96.7676	107.144
												77.8756	96.7676	107.144
												77.8756	96.8317	107.158
												77.8974	96.8711	107.221
												77.8974	96.8996	107.253
												77.8974	96.8996	107.334
												78.045	96.8996	107.334
												78.1012	97.0158	107.441
												78.1065	97.0158	107.48
												78.1065	97.0158	107.507
												78.1065	97.0323	107.576
												78.1125	97.1601	107.576
												78.1125	97.1723	107.783
												78.1125	97.1849	107.811
												78.1908	97.1943	107.818
												78.1913	97.1979	107.818
												78.1913	97.2616	107.832
												78.1913	97.3004	107.832
												78.3163	97.3407	107.84
												78.3163	97.3407	107.913
												78.3163	97.3407	107.913
												78.4085	97.3835	107.938
												78.4085	97.4136	108.014
												78.4085	97.4291	108.014
												78.4974	97.4477	108.037
												78.4974	97.4477	108.101
												78.4974	97.4477	108.101
												78.551	97.628	108.13
												78.551	97.6576	108.131
												78.551	97.6621	108.204
												78.5681	97.6729	108.358
												78.5681	97.6822	108.371
												78.5681	97.6884	108.383
												78.6206	97.6898	108.532
												78.6277	97.7439	108.532
												78.6277	97.8003	108.609
												78.6277	97.9007	108.684
												78.6709	97.9108	108.684
												78.6709	97.9309	108.712
												78.6709	97.9397	108.846
												78.74	97.9584	109.082
												78.807	98.0113	109.23
												78.807	98.0844	109.247
												78.807	98.0844	109.247
												78.8383	98.0844	109.259
												78.8383	98.0994	109.274
												78.8383	98.1979	109.277
												78.908	98.1987	109.297
												78.908	98.2326	109.396
												78.908	98.2326	109.409
												78.9614	98.2326	109.519
												79.0331	98.3686	109.577
												79.0355	98.3686	109.577
												79.0355	98.3686	109.588
												79.0355	98.4905	109.595
												79.0754	98.4905	109.595
												79.1059	98.4905	109.661
												79.1059	98.5113	109.661
												79.1059	98.6214	109.668
												79.1452	98.6534	109.691
												79.1452	98.6632	109.729
												79.1452	98.7287	109.729
												79.1884	98.7292	109.929
												79.2609	98.7292	109.929
												79.2829	98.7292	110.025
												79.2829	98.7386	110.039
												79.2829	98.7932	110.204
												79.2971	98.8584	110.234
												79.2971	98.8649	110.325
												79.2971	99.0287	110.385
												79.3168	99.0392	110.444
												79.3168	99.2659	110.538
												79.3168	99.2904	110.538
												79.4038	99.3301	110.607
												79.5402	99.3465	110.635
												79.5402	99.4784	110.64
												79.5402	99.5148	110.64
												79.6151	99.5573	110.652
												79.6643	99.5705	110.702
												79.6886	99.6177	110.746
												79.6886	99.6575	110.828
												79.6886	99.7333	110.91
												79.7543	99.7767	110.934
												79.8433	99.7979	111.026
												79.8433	99.9025	111.082
												79.8433	99.9658	111.263
												79.9386	99.9658	111.263
												79.9386	99.9658	111.414
												79.9386	100.003	111.462
												79.9438	100.012	111.462
												79.9905	100.185	111.489
												79.9905	100.239	111.489
												79.9905	100.31	111.528
												80.0196	100.31	111.557
												80.0196	100.31	111.557
												80.0196	100.382	111.558
												80.0548	100.393	111.575
												80.0915	100.397	111.575
												80.0915	100.466	111.653
												80.0915	100.501	111.682
												80.0955	100.501	111.688
												80.0955	100.501	111.751
												80.0955	100.586	111.77
												80.1156	100.586	111.77
												80.1156	100.586	111.827
												80.1156	100.593	111.827
												80.125	100.624	111.862
												80.125	100.712	111.862
												80.125	100.773	111.87
												80.137	100.842	111.87
												80.137	100.88	111.917
												80.137	100.893	111.917
												80.2151	100.924	111.965
												80.2836	100.924	112.038
												80.2836	100.924	112.099
												80.2836	101.079	112.099
												80.2936	101.086	112.134
												80.2936	101.086	112.134
												80.2936	101.086	112.176
												80.3296	101.094	112.198
												80.3296	101.119	112.251
												80.3296	101.119	112.307
												80.4105	101.119	112.307
												80.4105	101.152	112.339
												80.4105	101.18	112.372
												80.4922	101.211	112.382
												80.5182	101.215	112.382
												80.7207	101.215	112.433
												80.8165	101.215	112.463
												80.8723	101.248	112.463
												80.8723	101.283	112.485
												80.8723	101.306	112.548
												80.9383	101.306	112.668
												80.9383	101.306	112.693
												80.9383	101.354	112.791
												80.971	101.449	112.791
												81.01	101.449	112.836
												81.1465	101.449	112.918
												81.1465	101.475	112.918
												81.1465	101.513	112.929
												81.2208	101.561	112.929
												81.2208	101.595	113.448
												81.2208	101.604	113.57
												81.272	101.622	113.646
												81.272	101.622	113.65
												81.272	101.622	113.764
												81.2728	101.631	113.778
												81.2728	101.631	113.78
												81.2728	101.631	113.781
												81.3079	101.754	113.785
												81.3079	101.793	113.843
												81.3079	101.818	113.962
												81.3977	101.92	113.998
												81.5401	101.989	113.998
												81.5728	102.116	114.058
												81.5728	102.116	114.083
												81.5728	102.116	114.121
												81.6366	102.169	114.133
												81.6366	102.348	114.141
												81.6366	102.374	114.253
												81.6405	102.594	114.26
												81.6405	102.594	114.26
												81.6405	102.594	114.282
												81.673	102.595	114.299
												81.673	102.595	114.362
												81.673	102.595	114.362
												81.715	102.758	114.406
												81.715	102.787	114.414
												81.715	102.817	114.428
												81.7184	102.855	114.428
												81.7708	102.855	114.48
												81.7708	102.855	114.553
												81.7708	102.887	114.553
												81.8137	103.007	114.748
												81.8526	103.058	114.772
												81.8744	103.058	114.785
												81.8744	103.058	114.867
												81.8744	103.106	114.867
												81.9088	103.107	114.893
												81.9088	103.111	114.893
												81.9088	103.19	114.915
												81.9715	103.19	114.955
												81.9715	103.19	114.969
												81.9715	103.222	114.969
												82.0331	103.225	115.019
												82.0331	103.321	115.04
												82.0331	103.384	115.045
												82.045	103.4	115.047
												82.0784	103.408	115.079
												82.0843	103.454	115.079
												82.0843	103.454	115.112
												82.0843	103.454	115.292
												82.1233	103.487	115.302
												82.1233	103.573	115.379
												82.1233	103.6	115.379
												82.1463	103.687	115.419
												82.1463	103.687	115.546
												82.1463	103.687	115.554
												82.1897	103.728	115.565
												82.1954	103.752	115.565
												82.1954	103.76	115.594
												82.1954	103.856	115.594
												82.238	103.877	115.633
												82.238	103.901	115.633
												82.238	103.933	115.64
												82.243	103.933	115.64
												82.3516	103.933	115.712
												82.3516	103.951	115.731
												82.3516	103.952	115.762
												82.406	103.996	115.798
												82.406	104.048	115.798
												82.406	104.048	115.82
												82.4343	104.048	115.875
												82.4431	104.054	115.9
												82.4431	104.071	116.02
												82.4431	104.08	116.062
												82.4847	104.08	116.082
												82.4847	104.08	116.082
												82.4847	104.111	116.099
												82.517	104.145	116.149
												82.517	104.145	116.161
												82.517	104.145	116.279
												82.6228	104.145	116.279
												82.6228	104.145	116.291
												82.6228	104.145	116.379
												82.6369	104.156	116.514
												82.6441	104.279	116.514
												82.6441	104.279	116.597
												82.6441	104.279	116.604
												82.6823	104.388	116.604
												82.6823	104.388	116.614
												82.6823	104.388	116.804
												82.6977	104.41	116.804
												82.7127	104.417	116.812
												82.7784	104.434	116.837
												82.7784	104.44	116.837
												82.7784	104.44	116.971
												82.7846	104.44	117.002
												82.7846	104.498	117.034
												82.7846	104.498	117.057
												82.8203	104.498	117.103
												82.8206	104.556	117.103
												82.8206	104.666	117.143
												82.8206	104.666	117.196
												82.868	104.666	117.213
												82.9818	104.762	117.411
												82.9818	104.828	117.417
												82.9818	104.828	117.452
												83.008	104.828	117.499
												83.0187	104.888	117.499
												83.0401	104.937	117.527
												83.1184	104.937	117.578
												83.1234	104.937	117.593
												83.205	104.955	117.677
												83.2383	104.955	117.818
												83.2383	104.955	117.823
												83.2383	105.086	117.823
												83.2776	105.285	117.889
												83.2776	105.307	117.966
												83.2776	105.307	117.982
												83.3619	105.307	118.002
												83.3619	105.331	118.03
												83.3619	105.387	118.118
												83.3742	105.404	118.118
												83.3824	105.411	118.135
												83.3824	105.462	118.242
												83.3824	105.462	118.302
												83.4658	105.462	118.302
												83.4658	105.468	118.316
												83.4658	105.491	118.372
												83.483	105.553	118.389
												83.62	105.589	118.389
												83.62	105.715	118.421
												83.62	105.8	118.43
												83.6722	105.8	118.522
												83.7449	105.8	118.56
												83.7449	105.819	118.681
												83.7449	105.856	118.824
												83.8232	105.856	118.824
												83.8255	105.856	118.834
												83.8255	105.885	118.84
												83.8255	105.972	118.84
												83.8828	105.972	118.846
												83.9092	105.972	118.846
												83.9092	105.986	118.852
												83.9092	105.986	118.888
												83.92	105.986	119.226
												83.92	106.002	119.226
												83.92	106.071	119.248
												83.9218	106.076	119.295
												83.9218	106.086	119.327
												83.9218	106.095	119.395
												83.9912	106.144	119.808
												83.9912	106.147	119.827
												83.9912	106.166	119.888
												84.0091	106.166	119.888
												84.0091	106.166	120.013
												84.0091	106.19	120.088
												84.0203	106.313	120.088
												84.0736	106.313	120.134
												84.1528	106.313	120.134
												84.211	106.342	120.155
												84.211	106.364	120.3
												84.211	106.364	120.3
												84.229	106.364	120.351
												84.229	106.47	120.386
												84.229	106.495	120.386
												84.2886	106.536	120.48
												84.2886	106.55	120.699
												84.2886	106.55	120.699
												84.318	106.55	120.892
												84.318	106.589	120.892
												84.318	106.589	121.015
												84.3342	106.589	121.046
												84.3342	106.679	121.062
												84.3342	106.691	121.062
												84.387	106.691	121.134
												84.387	106.691	121.134
												84.387	106.769	121.3
												84.4394	106.855	121.433
												84.4394	106.855	121.499
												84.4394	106.855	121.499
												84.4524	106.955	121.625
												84.5105	106.995	121.625
												84.5105	107.104	121.653
												84.5105	107.104	121.942
												84.5606	107.107	121.956
												84.5606	107.123	122.035
												84.5606	107.159	122.054
												84.5934	107.201	122.054
												84.6815	107.201	122.087
												84.6815	107.201	122.087
												84.6815	107.247	122.091
												84.7146	107.287	122.199
												85.0041	107.287	122.199
												85.0099	107.287	122.288
												85.0099	107.387	122.299
												85.0099	107.387	122.299
												85.1236	107.387	122.384
												85.1236	107.505	122.427
												85.1236	107.509	122.427
												85.1823	107.512	122.439
												85.1823	107.527	122.444
												85.1823	107.661	122.507
												85.2619	107.689	122.549
												85.3208	107.798	122.549
												85.3208	107.834	122.711
												85.3208	107.839	122.803
												85.3226	107.953	122.879
												85.3226	108.002	122.88
												85.3226	108.049	122.924
												85.3618	108.069	122.978
												85.3618	108.069	122.978
												85.3618	108.069	122.996
												85.3622	108.092	122.996
												85.3622	108.178	123.068
												85.3622	108.23	123.068
												85.4499	108.23	123.068
												85.4629	108.23	123.124
												85.4795	108.23	123.228
												85.4795	108.23	123.228
												85.4795	108.23	123.262
												85.5372	108.265	123.294
												85.5618	108.305	123.349
												85.5772	108.388	123.351
												85.6929	108.42	123.374
												85.6929	108.478	123.374
												85.6929	108.574	123.45
												85.7155	108.574	123.466
												85.7835	108.574	123.638
												85.7835	108.653	123.673
												85.7835	108.657	123.718
												85.8107	108.708	123.718
												85.8292	108.708	123.753
												85.8292	108.708	123.753
												85.8292	108.72	123.884
												85.8528	108.828	123.884
												85.8528	108.828	123.895
												85.8528	108.828	123.951
												85.8554	108.936	124.246
												85.8664	108.975	124.256
												85.9217	108.989	124.317
												85.9217	109.011	124.505
												85.9217	109.161	124.536
												85.9741	109.265	124.788
												85.9741	109.277	124.788
												85.9741	109.323	124.802
												86.0523	109.345	124.802
												86.0523	109.403	124.819
												86.0523	109.403	124.884
												86.062	109.403	124.899
												86.062	109.452	124.926
												86.062	109.453	124.926
												86.0855	109.543	124.955
												86.1218	109.667	124.979
												86.1218	109.667	125.041
												86.1218	109.667	125.105
												86.1365	109.719	125.196
												86.143	109.724	125.198
												86.1706	109.729	125.347
												86.1787	109.791	125.538
												86.1787	109.894	125.538
												86.1787	109.932	125.659
												86.1834	109.932	125.659
												86.2735	109.932	125.672
												86.2735	109.995	125.734
												86.2735	110.022	125.745
												86.3863	110.07	125.745
												86.3863	110.112	125.904
												86.3863	110.112	125.904
												86.4215	110.112	125.95
												86.4371	110.125	126.062
												86.467	110.215	126.062
												86.467	110.215	126.365
												86.467	110.215	126.365
												86.4902	110.309	126.427
												86.5014	110.315	126.509
												86.5014	110.315	126.586
												86.5014	110.315	126.639
												86.5282	110.347	126.832
												86.5282	110.347	127.026
												86.5282	110.347	127.026
												86.5773	110.478	127.08
												86.5799	110.521	127.133
												86.5799	110.547	127.318
												86.5799	110.56	127.374
												86.5964	110.56	127.389
												86.5964	110.56	127.389
												86.5964	110.584	127.455
												86.6651	110.714	127.488
												86.6651	110.744	127.497
												86.6651	110.744	127.497
												86.733	110.744	127.562
												86.733	110.925	127.846
												86.733	110.949	127.864
												86.8224	111.026	127.924
												86.8224	111.049	128.093
												86.8224	111.059	128.231
												86.8439	111.062	128.274
												86.8439	111.062	128.482
												86.8439	111.062	128.579
												86.8928	111.128	128.579
												86.8928	111.15	128.58
												86.8928	111.182	128.607
												86.9999	111.211	128.648
												87.0471	111.217	128.764
												87.0873	111.248	128.801
												87.0873	111.296	128.801
												87.0873	111.412	128.935
												87.0958	111.412	129.114
												87.0958	111.412	129.134
												87.0958	111.421	129.134
												87.1548	111.424	129.168
												87.1913	111.424	129.168
												87.1913	111.424	129.216
												87.1913	111.442	129.236
												87.1962	111.442	129.236
												87.1962	111.442	129.286
												87.1962	111.585	129.314
												87.2064	111.653	129.504
												87.3093	111.698	129.516
												87.3093	111.723	129.516
												87.3093	111.723	129.636
												87.3156	111.723	129.663
												87.3156	111.73	129.663
												87.3156	111.786	129.699
												87.3488	111.826	129.699
												87.4249	111.826	129.715
												87.4851	111.826	129.755
												87.5118	111.853	129.755
												87.5118	111.94	129.8
												87.5118	112.005	129.801
												87.5347	112.058	129.839
												87.646	112.058	129.839
												87.646	112.058	129.975
												87.646	112.262	130.164
												87.6894	112.262	130.169
												87.6894	112.262	130.169
												87.6894	112.325	130.31
												87.7616	112.325	130.32
												87.7616	112.325	130.32
												87.7616	112.328	130.324
												87.7842	112.508	130.324
												87.7842	112.606	130.422
												87.7842	112.606	130.509
												87.8195	112.606	130.654
												87.9958	112.625	130.767
												88.0075	112.655	130.767
												88.0293	112.736	130.804
												88.0643	112.738	130.804
												88.1167	112.78	130.838
												88.1167	112.78	130.838
												88.1167	112.78	130.842
												88.1252	112.921	130.864
												88.1474	112.921	130.913
												88.2249	112.921	130.981
												88.2894	113.01	131.081
												88.2894	113.032	131.081
												88.2894	113.032	131.508
												88.3194	113.083	131.601
												88.3195	113.083	131.647
												88.3568	113.083	131.789
												88.3568	113.13	131.798
												88.3568	113.299	131.947
												88.3869	113.344	131.962
												88.4227	113.433	131.962
												88.4265	113.456	132.013
												88.4666	113.468	132.117
												88.4666	113.565	132.246
												88.4666	113.606	132.246
												88.4676	113.647	132.251
												88.5881	113.647	132.275
												88.5881	113.647	132.275
												88.5881	113.749	132.299
												88.591	113.761	132.317
												88.591	113.818	132.345
												88.591	113.881	132.355
												88.6289	113.983	132.37
												88.6289	114.001	132.377
												88.6289	114.016	132.377
												88.6308	114.048	132.47
												88.6774	114.119	132.511
												88.6774	114.119	132.641
												88.6774	114.119	132.68
												88.6909	114.145	132.681
												88.819	114.183	132.681
												88.886	114.406	132.689
												88.8944	114.459	132.956
												88.8944	114.675	132.972
												88.8944	114.693	133.059
												88.9446	114.693	133.148
												89.063	114.693	133.361
												89.0998	114.764	133.407
												89.1075	114.769	133.567
												89.1075	114.784	133.567
												89.1075	114.914	133.595
												89.1352	114.971	133.595
												89.1352	115.034	133.669
												89.1352	115.075	133.669
												89.1792	115.179	133.688
												89.1792	115.185	133.751
												89.1792	115.185	133.951
												89.3042	115.185	134.004
												89.4203	115.193	134.004
												89.4203	115.218	134.038
												89.4203	115.303	134.038
												89.4245	115.303	134.26
												89.4245	115.303	134.26
												89.4245	115.322	134.382
												89.4916	115.337	134.409
												89.4916	115.416	134.409
												89.4916	115.416	134.603
												89.502	115.416	134.603
												89.5878	115.419	134.62
												89.5878	115.544	134.62
												89.5878	115.544	134.624
												89.6583	115.544	134.666
												89.6583	115.601	134.714
												89.6583	115.646	134.714
												89.6701	115.68	134.764
												89.6701	115.737	134.764
												89.6701	115.737	134.77
												89.6865	115.737	134.842
												89.6865	115.758	134.914
												89.6865	115.823	134.927
												89.7097	115.971	134.997
												89.7406	115.983	134.997
												89.7406	115.999	135.002
												89.7406	115.999	135.006
												89.795	115.999	135.006
												89.795	116.018	135.098
												89.795	116.12	135.098
												89.8445	116.145	135.24
												89.8445	116.158	135.24
												89.8445	116.195	135.291
												89.8605	116.242	135.386
												89.8605	116.242	135.386
												89.8605	116.242	135.4
												89.9593	116.281	135.487
												89.9593	116.281	135.529
												89.9593	116.281	135.529
												89.9716	116.306	135.571
												90.0073	116.407	135.571
												90.0341	116.47	135.614
												90.0341	116.479	135.662
												90.0341	116.523	135.699
												90.0961	116.538	135.862
												90.0961	116.64	135.862
												90.0961	116.655	136.02
												90.0989	116.655	136.031
												90.1029	116.655	136.031
												90.1095	116.676	136.18
												90.129	116.676	136.264
												90.1941	116.676	136.264
												90.1941	116.735	136.445
												90.1941	116.752	136.519
												90.1956	116.805	136.519
												90.2504	116.806	136.716
												90.2805	116.806	136.762
												90.2805	116.806	136.762
												90.2805	116.86	136.787
												90.2813	116.87	136.862
												90.2813	116.893	137.047
												90.2813	116.893	137.064
												90.2918	116.893	137.064
												90.3866	116.916	137.071
												90.3866	117.027	137.071
												90.3866	117.027	137.107
												90.4147	117.027	137.108
												90.46	117.136	137.19
												90.46	117.179	137.217
												90.46	117.225	137.217
												90.5085	117.225	137.406
												90.5085	117.225	137.519
												90.5085	117.255	137.795
												90.6005	117.255	137.85
												90.6005	117.255	137.85
												90.6005	117.285	138.088
												90.6013	117.295	138.226
												90.6013	117.3	138.366
												90.6013	117.353	138.477
												90.6661	117.392	138.538
												90.6661	117.436	138.558
												90.6661	117.436	138.676
												90.7823	117.436	138.743
												90.8246	117.503	138.743
												90.8292	117.533	138.818
												90.8353	117.582	138.995
												90.8353	117.623	138.995
												90.8353	117.759	139.411
												90.9082	118.005	139.511
												90.9082	118.005	139.511
												90.9082	118.005	139.61
												90.9481	118.084	139.667
												90.9481	118.084	139.667
												90.9481	118.084	139.677
												91.0916	118.095	139.919
												91.0916	118.095	139.919
												91.0916	118.095	140.005
												91.1183	118.139	140.02
												91.1274	118.177	140.247
												91.1274	118.213	140.408
												91.1274	118.252	140.408
												91.2859	118.252	140.424
												91.2859	118.252	140.508
												91.2859	118.377	140.508
												91.4267	118.485	140.989
												91.4556	118.496	141.07
												91.4556	118.496	141.07
												91.4556	118.496	141.152
												91.5635	118.528	141.152
												91.5635	118.551	141.17
												91.5635	118.615	141.214
												91.577	118.652	141.214
												91.622	118.652	141.306
												91.6451	118.652	141.306
												91.6451	118.656	141.801
												91.6451	118.671	141.83
												91.9068	118.725	141.844
												91.9079	118.725	141.844
												91.9508	118.725	142.079
												91.9961	118.846	142.107
												91.9961	118.891	142.107
												91.9961	118.986	142.125
												92.0477	119.135	142.125
												92.1388	119.135	142.305
												92.1388	119.135	142.375
												92.1388	119.296	142.375
												92.18	119.297	142.638
												92.18	119.402	142.658
												92.18	119.487	142.658
												92.2692	119.639	142.702
												92.2701	119.639	142.702
												92.2701	119.639	142.76
												92.2701	119.92	142.88
												92.2758	120.018	142.978
												92.2985	120.065	143.065
												92.2985	120.092	143.108
												92.2985	120.152	143.108
												92.3396	120.178	143.114
												92.3396	120.276	143.166
												92.3396	120.282	143.218
												92.3912	120.316	143.358
												92.4222	120.388	143.362
												92.4222	120.402	143.362
												92.4222	120.402	143.373
												92.4918	120.402	143.47
												92.5901	120.42	143.535
												92.7514	120.422	143.591
												92.7514	120.491	143.591
												92.7514	120.522	143.67
												92.7778	120.547	143.976
												92.7778	120.547	143.976
												92.7778	120.547	144.36
												92.817	120.574	144.437
												92.9745	120.574	144.437
												92.9745	120.574	144.566
												92.9745	120.616	144.736
												92.9798	120.635	144.736
												93.0378	120.635	144.818
												93.0378	120.635	144.94
												93.0378	120.756	144.94
												93.0631	120.87	144.978
												93.0788	120.881	145.045
												93.0788	120.888	145.045
[truncated: 1,990 more rows]

## Sheet: Figure 5
Fluorescence intensity was measured using CellProfiler. Each row represents one counted cell, the cell lines, treatment, and the antibody used are represented in the column.
	Figure 5a									Figure 5b									Figure 5d: WB densitometry
	AVG710P-B7			AVG711P-F2			AVG712DP-H2			AVG713-B5			AVG710P-B7			AVG711DP-B6			AVG710P-B7
	N2A (351 cells)	N2A MOR KO (1104 cells)		N2A (189 cells)	N2A MOR KO (1088)		N2A (165 cells)	N2A MOR KO (985 cells)		N2A (152 cells)	N2A MOR KO (1244 cells)		WT (111 cells)	MOR S363A (88 cells)		WT (161 cells)	MOR T370A (154 cells)		Ctrl	with PKCa
	315.493	61.1377		336.957	102.087		640.172	32.9379		257.72	82.7542		1481	631		50.6383	1.80072		159.991	298.826
	446.324	98.1905		338.595	215.797		844.719	61.1546		273.31	83.2039		6754	4441		64.1838	2.93001		40.0168	408.033
	472.864	98.4306		537.307	216.637		965.109	82.4707		364.64	132.748		8396	4903		78.9636	7.05911		100	188
	474.296	117.738		598.371	222.41		1103.27	122.636		396.603	138.557		10571	5148		85.884	9.9206			122
	475.401	130.102		639.745	230.989		1174.15	138.138		463.004	143.058		11663	5253		92.9776	13.1061			138
	492.61	135.066		702.249	246.542		1314.2	154.078		463.9	150.666		11958	5732		94.2793	15.4306
	495.618	138.868		871.188	270.903		1502.93	154.43		560.854	152.462		12101	6053		95.6182	16.9692		AVG711P-F2
	507.418	144.267		894.632	275.144		1574.8	155.711		561.856	158.499		12232	6229		104.605	27.0734		Ctrl	with PKCa
	512.646	163.667		926.687	286.686		1588.47	171.837		587.061	160.033		12827	6351		105.289	30.7507		67.65	168
	512.855	163.756		949.097	289.203		1606.96	178.829		626.466	165.061		13156	6379		106.186	33.7198		132.34	199
	516.936	167.831		961.94	292.399		1721.36	183.58		636.993	179.152		13676	6455		109.011	46.3589			180
	517.218	171.345		966.17	308.753		1740.28	194.466		638.562	182.847		14088	6531		114.357	46.4719
	539.191	175.673		1039.08	310.978		1741.91	202.391		659.381	183.459		14640	6736		116.58	50.9808
	542.395	177.128		1040.6	317.716		1796.04	245.111		660.728	186.153		14874	6832		116.865	53.8599
	549.81	177.91		1044.93	321.035		1800.78	262.736		662.536	186.52		15632	7193		120.076	55.0479
	550.598	178.556		1050.86	324.172		1830.03	269.845		670.179	188.271		15635	7571		120.895	58.8405
	554.069	182.217		1055.01	327.724		1849.5	270.124		672.612	189.698		15798	7706		130.111	64.4091
	555.302	187.81		1073.66	327.792		1905.37	270.538		674.768	193.701		16062	7745		131.765	66.699
	557.336	188.566		1084.17	330.082		1918.36	276.188		678.351	195.715		16189	7774		132.979	68.1898
	564.571	190.814		1105.06	331.659		1928.36	288.794		691.447	196.45		16209	7923		135.458	68.5075
	572.184	192.378		1109.13	335.826		1928.86	313.054		725.136	199.189		16222	7993		137.204	69.3414
	583.726	193.899		1115.19	339.296		1933.5	321.915		727.611	201.706		16222	8054		138.271	70.5501
	586.703	193.932		1133.38	342.313		1942.13	333.771		744.159	203.706		16441	8716		140.187	72.9956
	593.512	195.632		1136.85	347.5		1963.38	343.657		758.228	204.748		16511	8732		146.245	75.4335
	600.65	198.08		1144.82	348.156		1973.3	348.299		781.508	207.457		16934	9326		147.176	75.6542
	603.232	199.329		1146.53	349.255		2035.68	355.294		798.067	209.343		17131	9510		152.142	76.3738
	606.241	201.251		1148.6	353.23		2076.51	355.521		805.721	210.034		17192	9597		154.032	77.0396
	612.897	201.618		1149.99	354.665		2094.68	360.535		806.856	214.511		17212	9777		156.878	77.2136
	613.554	201.966		1157.91	355.373		2098.59	367.115		835.272	215.358		17246	9993		159.365	82.7098
	630.562	203.371		1165.4	363.112		2128.61	367.302		841.838	219.661		17403	10260		161.361	84.7298
	636.637	206.069		1166.14	364.745		2136.22	375.182		844.892	219.976		17578	10392		166.229	85.6835
	638.659	206.738		1172.52	368.258		2143.76	380.547		845.778	220.305		17732	10555		167.249	86.1025
	639.076	206.816		1181.46	369.25		2157	388.278		847.677	220.957		17869	11810		167.603	87.1442
	643.214	207.973		1182.53	374.488		2234.54	407.159		859.596	224.089		18440	11987		170.635	88.4131
	647.167	208.412		1194.31	374.497		2237.6	410.124		864.611	224.315		18785	12128		170.999	91.6887
	651.742	208.475		1198.09	375.497		2239	415.666		870.236	224.406		18824	12305		173.196	92.2224
	665.045	209.039		1212.73	376.456		2285.92	423.56		876.052	225.268		18993	12420		174.975	93.9264
	671.629	209.488		1221.59	377.132		2305.99	438.333		876.363	226.251		19104	12608		175.555	97.2011
	673.086	213.217		1244.46	378.893		2311.53	445.375		878.648	229.378		19420	12612		175.557	97.3957
	673.833	214.742		1251.63	380.049		2315.96	447.754		882.437	229.797		19636	13565		178.975	98.5454
	674.076	214.929		1293.27	382.609		2332.61	455.544		884.825	230.732		19663	13803		179.877	98.6323
	677.714	215.294		1298.58	385.443		2370.83	462.493		887.651	233.405		19732	13828		196.519	99.519
	679.429	217.157		1309.34	389.959		2404.08	481.738		896.606	233.697		19797	14153		201.763	100.465
	688.627	217.481		1321.13	391.392		2405.91	482.252		898.048	235.861		20043	14244		204.583	103.438
	689.423	218.301		1323.55	391.55		2454.91	483.29		900.62	235.945		20895	14289		210.497	104.411
	690.228	218.53		1328.97	392.745		2474.48	485.082		915.574	236.466		20913	14365		210.661	104.715
	693.611	218.633		1335.72	393.611		2485.45	488.176		923.471	236.838		20973	14440		211.15	104.815
	703.686	220.796		1338.77	393.926		2486.59	488.859		930.435	238.927		21157	14789		216.603	104.894
	703.834	221.413		1362.37	393.976		2555.87	492.644		934.45	239.129		21257	14944		218.846	107.017
	707.426	222.254		1376.77	395.716		2601.64	495.562		939.003	239.344		21387	15006		224.659	107.597
	707.852	222.734		1388.98	396.377		2601.99	511.098		941.379	244.207		21464	15138		225.828	107.787
	708.73	222.945		1400.79	397.883		2615.9	516.417		954.744	246.561		21528	15555		226.552	107.933
	712.855	225.962		1406.07	398.91		2642.65	518.106		960.816	248.186		21769	15621		226.901	108.054
	715.552	226.374		1406.65	399.177		2709.41	518.458		961.693	248.396		21792	15889		239.325	108.513
	716.322	227.436		1416.43	400.846		2744.42	521.254		962.59	249.153		22235	16169		243.989	110.039
	719.139	229.052		1438.33	400.916		2772.72	521.727		972.321	250.58		22320	16349		250.401	111.031
	722.888	232.372		1444.79	401		2792.26	521.739		977.284	251.353		22825	16703		254.211	111.168
	726.541	232.589		1450.67	401.703		2796.06	523.175		977.989	252.795		23629	17010		256.186	114.656
	728.016	232.68		1452.51	404.362		2801.28	523.24		988.046	252.827		24682	17128		262.267	115.866
	735.759	233.22		1459.63	405.334		2816.72	526.002		993.247	256.425		24766	17597		264.252	116.021
	739.888	233.474		1486.87	405.943		2817.18	530.412		1000.63	257.035		24783	17656		264.91	117.595
	741.349	235.549		1488.89	406.956		2817.27	530.668		1002.81	259.63		25436	18237		267.01	118.493
	744.85	236.103		1491.62	407.359		2859.99	533.675		1023.84	260.325		25529	18666		269.416	119.466
	747.157	236.484		1522.12	408.367		2861.17	534.106		1029.14	262.454		26497	18821		273.041	121.14
	749.719	236.622		1538.47	412.01		2900.6	536.657		1041.99	263.329		26796	18987		273.586	121.677
	752.108	236.982		1539.06	412.995		2906.2	537.293		1046.93	264.467		27223	19015		280.723	121.881
	752.718	237.291		1540.81	416.637		2952.42	538.248		1048.84	265.131		27367	19021		285.809	122.994
	752.792	237.765		1546.78	417.19		2969.84	538.629		1058.63	266.053		27802	19734		293.6	123.315
	753.527	238.669		1573.26	418.296		3037.34	544.293		1060.98	266.953		28049	19801		294.549	124.869
	760.971	238.885		1577.07	418.777		3040.74	554.244		1068.9	267.682		29201	19963		300.203	125.273
	763.378	238.916		1581.06	419.557		3069.88	555.851		1070.2	269.724		29692	20636		309.019	126.368
	765.507	241.01		1589.28	420.329		3094.82	556.814		1080.76	270.007		29775	21496		312.698	126.452
	767.341	241.023		1597.73	420.543		3095.29	556.831		1094.29	270.021		30036	22081		316.769	126.618
	774.993	243.826		1604.95	421.903		3097.17	559.7		1100.84	270.103		30539	22702		323.937	129.166
	775.511	244.103		1605.89	428.815		3176.78	560.938		1101.3	270.422		30687	22876		324.053	129.257
	781.112	244.799		1608.43	431.198		3178.19	561.497		1101.41	270.475		31989	23200		326.451	130.299
	783.072	244.838		1610.21	431.698		3203.72	562.338		1107.06	272.394		32893	23340		329.851	130.324
	786.345	246.561		1613.28	434.41		3231.07	567.246		1114.23	273.012		32994	23674		335.248	131.837
	790.315	247.417		1616.59	435.479		3256.78	570.345		1119.62	274.913		33362	24895		335.852	132.577
	795.034	247.879		1621.28	436.751		3259.84	571.041		1123.41	276.508		34075	25562		336.763	133.408
	795.155	248.315		1653.42	439.086		3319.84	571.813		1123.86	276.783		34217	26434		351.084	134.391
	795.491	248.473		1686.59	439.31		3334.69	572.091		1124.7	277.473		34260	27377		361.846	135.207
	798.069	251.008		1693.98	440.701		3360.43	572.355		1127.48	279.516		34263	27858		362.967	136.194
	798.549	251.96		1697.34	441.415		3362.79	579.548		1128.88	280.775		34636	28151		363.945	138.285
	804.81	252.344		1699.19	442.808		3408.34	580.084		1145.34	280.891		34674	30517		367.349	138.489
	807	252.409		1709.95	444.272		3420.2	580.695		1163.21	282.661		35763	31899		378.063	145.325
	811.5	252.414		1721.28	444.534		3427.36	580.705		1164.91	283.128		36520	33744		381.846	146.585
	811.629	252.464		1725.05	446.485		3433.25	580.761		1169.56	283.503		38523	34844		385.248	148.175
	812.004	252.498		1733.28	446.95		3462.38	580.935		1176.49	284.196		39537			403.171	148.959
	814.177	253.897		1762.18	450.168		3508.04	581.325		1178.58	284.948		39933			409.189	150.542
	814.764	254.124		1767.53	450.746		3557.21	584.831		1186.23	286.035		39959			412.481	151.32
	815.935	254.597		1775.86	450.98		3575.17	592.023		1192.53	286.183		40160			435.431	151.471
	822.578	254.828		1796.86	451.551		3578.4	592.909		1194.48	289.175		40304			444.638	152.371
	824.873	255.107		1823.76	451.767		3617.63	595.053		1200.23	290.09		40305			450.677	152.894
	826.642	255.661		1824.36	453.873		3619.41	603.491		1207.46	291.023		42269			459.34	153.866
	827.022	256.307		1831.19	453.915		3673.7	604.242		1213.61	291.057		44806			469.526	154.827
	827.302	256.715		1834.48	456.777		3717.11	604.705		1216.62	291.447		45481			487.337	154.839
	827.451	257.107		1843.76	457.272		3725.34	605.89		1217.96	291.533		45948			494.276	156.351
	831.222	257.202		1849.76	459.21		3727.46	614.768		1225.6	291.827		46142			500.176	162.62
	831.328	257.229		1852.72	459.431		3738.86	615.303		1226.14	292.033		46325			517.016	167.436
	831.615	257.764		1857.09	460.641		3778.09	618.312		1231.73	292.506		47361			517.567	170.523
	836.009	258.796		1864.91	461.446		3781.26	618.816		1240.09	293.136		47478			518.956	171.307
	839.112	260.236		1880.58	461.718		3791.71	619.735		1241.55	294.109		50406			526.203	174.568
	842.947	260.991		1907.45	462.582		3796.79	620.18		1249.39	294.755		50951			535.277	175.488
	843.544	261.253		1928.98	463.733		3873.96	620.42		1274.31	295.188		51626			541.636	175.593
	849.371	261.558		1937.47	463.78		3886.5	621.807		1297.59	295.441		51682			545.176	176.317
	849.398	261.656		1939.9	466.972		3934.45	623.174		1307.64	295.8		53356			572.503	176.624
	849.874	262.883		1950.56	469.021		3953.47	623.37		1312.98	295.837		53437			580.177	178.028
	854.127	263.347		1960.32	469.278		4022.28	627.427		1320.24	295.955		54510			593.285	178.943
	855.483	263.92		1982.01	470.457		4054.71	627.723		1325.85	296.399		55995			609.344	180.517
	857.784	263.965		1995.92	470.831		4088.43	631.433		1327.55	296.604		61844			615.211	189.832
	860.214	264.003		1997.25	473.06		4088.54	636.38		1329.81	297.784					623.644	190.008
	864.682	264.277		2016.16	473.675		4147.33	641.01		1339.27	298.893					665.52	192.022
	866.258	264.435		2024.19	474.261		4188.35	644.99		1345.27	299.6					670.412	192.906
	866.668	264.85		2029.13	474.817		4204.06	645.813		1350.97	300.108					677.251	194.001
	870.086	265.391		2036.84	475.066		4209.69	646.278		1354.98	300.984					689.773	195.506
	871.201	265.544		2061.9	476.192		4214.46	649.851		1369.57	301.236					693.244	204.976
	875.121	265.766		2066.73	476.248		4253.07	649.88		1382.03	302.292					705.984	206.346
	876.181	267.62		2072.29	477.254		4257.38	649.914		1382.59	304.877					707.355	206.674
	876.314	267.963		2102.15	477.809		4302.94	650.028		1382.93	304.899					730.224	207.297
	876.73	269.339		2110.44	478.66		4305.49	651.382		1405.29	305.861					730.736	207.564
	878.936	269.542		2129.92	479.294		4389.68	653.289		1419.92	305.911					741.316	215.632
	883.68	269.644		2153.34	479.512		4444.5	655.868		1444.61	306.123					753.817	218.372
	886.509	269.664		2169.97	481.26		4469.37	656.119		1446.56	306.257					755.953	219.029
	889.231	269.843		2173.65	481.517		4475.83	658.136		1450.18	306.314					768.567	219.421
	890.424	269.944		2206.33	482.728		4477.57	660.19		1472.47	306.437					769.287	221.713
	891.723	270.035		2239.27	483.674		4485.81	663.216		1478.77	307.046					795.093	222.305
	894.76	270.144		2250.91	485.233		4557.78	666.921		1491.92	308.397					805.645	226.247
	895.223	270.182		2259.1	487.007		4561.41	668.214		1535.36	309.877					820.259	227.077
	900.217	270.421		2279.89	487.294		4617.87	670.175		1536.66	310.557					821.333	227.855
	901.092	270.611		2288.28	489.362		4692.86	671.766		1587.46	310.808					825.304	228.638
	902.13	271.459		2327.15	489.545		4710.8	673.578		1603.56	311.522					843.666	233.055
	903.677	272.128		2340.23	491.909		4721.02	674.545		1603.97	312.031					849.986	237.755
	904.795	272.412		2345.49	492.187		4757.21	674.636		1617.78	312.442					851.833	247.931
	908.596	272.735		2357.35	493.441		4774.5	675.94		1620.22	313.476					862.098	248.573
	912.565	273.239		2365.54	494.221		4897.48	677.923		1634.31	314.039					863.078	251.235
	915.473	273.432		2371.82	496.47		4915.3	678.745		1637.41	314.543					879.765	251.841
	916.115	273.678		2378.91	496.644		4945.35	678.922		1658.6	314.657					883.789	252.263
	927.259	273.846		2399.35	498.951		4972.95	679.24		1702.66	314.788					893.051	255.717
	930.878	274.628		2407.41	501.009		5008.67	679.805		1728.49	316.531					900.876	259.406
	931.507	274.815		2416.34	501.099		5011.97	680.496		1731.95	316.614					907.986	265.835
	931.612	275.206		2454.75	502.382		5209.93	681.227		1747.47	317.792					916.541	270.16
	932.212	276.863		2470.89	502.745		5219.28	681.296		1757	317.986					936.851	277.595
	935.073	277.104		2472.77	503.624		5333.93	681.603		1769.19	318.884					992.228	282.752
	935.996	277.999		2508.64	504.49		5613.65	682.474		1805.69	320.267					1013.87	297.98
	942.75	278.15		2514.77	505.445		5617.15	683.016		1808.36	320.696					1033.51	328.092
	945.691	278.19		2515.03	505.813		5626.07	684.553		1808.74	320.698					1049.76	337.316
	945.732	278.355		2556.19	508.197		5649.97	686.707		1810.53	320.896					1061.21	363.99
	947.235	278.42		2577.3	509.484		5657.35	687.869		1816.1	321.406					1075.18	364.817
	948.283	278.669		2615.58	509.683		5666.19	688.609		2238.4	321.507					1101.65	366.902
	949.779	278.7		2629.9	510.062		5751.07	689.748		2304.44	322.09					1115.99	376.19
	949.853	278.797		2631.61	511.227		5751.3	690.033		2464.35	322.358					1130.68	383.59
	951.199	279.511		2662.84	511.582		5879.62	691.326			322.371					1131.16	461.264
	952.045	280.584		2681	512.27		5943.64	691.779			322.652					1137.05	483
	953.969	281.015		2683.01	512.369		5975.93	698.327			323.057					1163.19
	965.582	281.372		2747.92	514.145		6010.36	698.727			323.074					1195.72
	965.912	282.124		2786.69	516.381		6241.12	700.79			323.24					1302.69
	966.456	282.415		2794.53	517.08		6259.22	701.254			323.443					1311.56
	966.674	282.426		2879	517.549		6372.75	704.938			323.637					1314.04
	967.011	284.423		2909.2	517.813		6950.82	706.607			323.753					1455.78
	968.786	286.217		2916.95	519.05		7274.48	709.369			324.228					1500.24
	971.02	286.265		2925.75	519.662		7389.77	710.7			324.489
	972.398	286.697		2958.37	520.49		7700.02	711.691			325.612
	973.43	286.778		2959.82	520.785		7719.31	712.995			326.441
	977.929	287.37		2995.97	521.28		8143.14	715.38			326.576
	984.023	287.461		3001.65	522.577			716.007			327.14
	984.425	287.837		3022.95	522.958			716.279			327.202
	987.372	287.981		3024.16	523.002			716.508			327.265
	988.19	288.001		3101.63	523.115			720.851			328.106
	988.972	289.431		3107.75	523.164			721.12			328.14
	989.289	289.967		3144.04	523.567			721.455			330.265
	992.874	290.052		3146.29	524.678			722.565			330.503
	993.811	290.491		3186.87	526.379			725.178			330.544
	995.115	291.81		3194.55	527.686			725.807			330.658
	995.487	291.858		3283.27	528.312			726.778			330.704
	998.33	292.314		3326.3	529.577			727.18			330.884
	999.296	292.729		3576.83	529.924			731.063			331.672
	1003.35	293.199		3584.43	530.313			732.75			331.677
	1004.81	294.138		3600.81	531.054			732.893			332.097
	1008.98	294.222		3604.95	531.556			735.154			332.102
	1010.88	294.634		3622.7	531.621			736.388			332.279
	1011.13	295.345		3838.18	532.502			737.138			332.439
	1017.04	295.408		4009.9	532.572			741.936			332.598
	1023.91	295.784		4146.48	533.364			744.835			332.958
	1027.05	296.586		4384.87	533.556			745.704			332.989
	1031.06	297.164		4468.88	534.06			748.056			334.029
	1031.73	297.48		4518.11	536.003			748.88			334.972
	1032.4	298.43		4561.42	536.06			749.38			335.102
	1034.83	298.471		4626.9	536.2			749.479			335.747
	1038.12	298.994			536.975			751.611			335.965
	1040.54	299.258			537.163			752.383			337.53
	1042.6	300.251			538.187			754.816			337.714
	1046.61	300.69			539.921			756.713			338.068
	1047.75	300.945			539.922			759.743			338.835
	1055.83	300.981			540.277			765.255			340.05
	1059.08	301.076			541.165			765.277			340.065
	1060.42	302.276			541.332			765.631			340.281
	1063.24	303.482			543.012			766.341			340.334
	1070.52	304.255			544.863			766.91			340.787
	1071.25	304.785			546.259			767.276			341.42
	1072.42	306.392			547.749			769.329			341.739
	1074.27	306.392			547.815			770.136			341.967
	1078.06	308.311			547.92			770.234			342.162
	1080.25	308.391			549.442			770.533			343.01
	1081.86	309.23			549.502			772.032			343.104
	1082.78	309.993			550.189			772.394			343.204
	1086.04	310.118			551.318			773.277			343.233
	1087.92	310.293			552.282			774.782			343.25
	1089.64	310.584			553.809			774.864			343.431
	1093.38	310.655			554.559			774.886			344.133
	1096.85	310.808			555.922			776.025			344.21
	1096.93	311.109			556.116			776.422			344.495
	1098.66	311.127			556.194			778.065			344.581
	1104.19	311.238			557.791			779.32			344.963
	1106.94	311.48			559.189			780.729			345.026
	1108.44	311.499			561.53			781.472			345.551
	1113.25	311.562			562.194			783.303			345.792
	1116.62	312.07			562.327			783.453			346.586
	1119.23	312.539			562.547			784.347			346.767
	1119.93	312.691			563.717			784.729			346.885
	1120.85	313.426			564.111			785.12			347.524
	1124.21	313.782			564.683			788.804			347.552
	1127	313.89			565.639			789.651			348.539
	1128.7	314.414			567.153			792.555			348.76
	1131.18	314.47			567.246			794.639			349.189
	1132.86	316.218			568.455			796.036			349.609
	1135.53	317.296			570.134			796.679			349.635
	1143.24	317.402			570.648			797.587			349.701
	1151.13	317.851			570.96			797.768			350.089
	1151.52	318.067			571.779			798.95			350.443
	1151.85	318.145			572.312			799.227			350.772
	1155.12	318.743			573.638			801.468			350.786
	1158.25	318.832			574.569			801.767			351.752
	1159.86	319.455			576.838			802.263			351.855
	1159.98	319.738			577.596			803.166			352.197
	1160.86	320.064			577.737			803.559			352.489
	1161.04	320.092			578.231			805.175			352.561
	1162.28	322.469			581.285			806.167			352.773
	1164.34	322.932			581.622			809.157			353.453
	1170.1	323.263			581.725			811.474			353.569
	1181.68	323.346			581.998			813.559			354.43
	1183	323.479			582.12			813.877			354.77
	1185.38	323.519			583.346			814.833			355.467
	1186.7	323.831			583.461			816.088			355.501
	1187.09	324.277			584.648			816.165			355.544
	1190.59	324.947			585.676			821.761			355.796
	1195.66	325.473			585.696			822.598			356.429
	1198.76	326.51			586.703			823.619			356.662
	1199.26	326.955			586.985			824.377			356.831
	1204.57	327.235			587.957			826.288			358.57
	1205.11	327.395			588.36			826.601			359.789
	1205.68	327.523			588.798			828.241			360.168
	1206.13	327.729			589.085			834.236			360.203
	1207.94	328.01			589.371			836.277			360.885
	1208.63	328.195			589.461			838.148			361.812
	1210.87	328.636			589.797			839.16			362.693
	1220.38	328.873			589.86			839.822			363.897
	1226.37	328.971			590.558			842.843			364.682
	1228.11	329.107			591.046			845.499			365.053
	1230.23	329.554			591.716			847.1			365.363
	1231.46	329.859			592.038			849.278			365.37
	1237.4	330.228			593.105			851			365.736
	1239.58	330.3			593.537			854.543			365.76
	1246.11	330.482			594.009			855.821			367.492
	1248.12	330.78			594.967			856.83			367.521
	1249.12	330.915			596.044			857.014			367.971
	1257.5	331.32			597.092			857.77			368.408
	1268.99	331.423			597.479			859.123			368.468
	1271.84	331.478			597.594			860.231			368.514
	1278.76	331.645			597.606			861.6			369.129
	1284.46	331.68			597.613			863.514			369.925
	1289.92	332.043			598.297			863.732			370.03
	1293.17	332.127			599.117			864.79			370.141
	1293.75	333.524			599.929			868.655			370.419
	1296.05	333.957			601.144			868.935			370.524
	1296.12	334.11			601.164			869.126			370.708
	1296.75	334.435			601.518			872.007			370.879
	1303.3	335.44			601.885			872.078			371.833
	1307.86	335.858			602.389			873.534			372.01
	1316.9	336.697			604.004			874.506			372.171
	1317.23	336.724			604.2			878.079			372.332
	1336.97	336.744			604.805			879.589			372.71
	1338.95	336.781			605.142			880.403			372.797
	1349.53	337.08			605.205			881.171			372.897
	1362.07	337.115			605.928			882.498			373.168
	1367.68	337.384			605.96			883.503			373.373
	1376.74	337.674			606.901			885.013			373.396
	1382.53	337.796			607.315			885.077			373.761
	1384.13	338.138			609.196			888.326			373.83
	1387.07	338.397			609.457			893.291			374.732
	1390.36	338.685			609.961			895.836			375.587
	1392.09	339.006			610.036			896.71			375.7
	1392.36	339.246			612.095			897.604			375.812
	1397.48	339.675			612.219			898.762			375.898
	1405.2	339.791			615.018			899.041			377.208
	1408.01	340.034			615.528			900.149			377.621
	1411.4	344.829			616.331			900.912			377.655
	1421.47	344.944			616.617			900.982			377.753
	1424.78	345.157			617.551			902.107			377.757
	1425.89	345.668			619.821			902.598			378.068
	1426.37	345.689			620.483			904.631			379.077
	1429.83	345.819			621.167			905.95			379.785
	1430.38	345.866			621.651			907.343			380.33
	1451.15	347.095			624.752			912.149			381.376
	1480.81	347.133			625.817			912.96			381.606
	1491.9	348.561			626			913.082			381.687
	1493.25	348.758			626.994			914.036			381.867
	1495.19	349.249			628.609			916.123			382.117
	1496.99	349.595			630.582			917.21			382.204
	1498.92	349.847			630.607			917.443			383.072
	1502.39	349.883			631.538			918.43			383.13
	1509.58	350.09			632.338			918.571			383.489
	1511.29	350.295			633.345			918.859			383.508
	1512.98	350.604			633.975			919.37			383.516
	1525.13	351.863			636.089			921.561			383.56
	1535.33	352.128			636.401			921.871			383.622
	1545.6	352.224			636.809			922.878			383.825
	1551.94	352.476			637.041			923.458			383.958
	1578.72	352.599			637.229			924.078			384.023
	1594.97	352.699			637.922			924.208			384.071
	1596.2	353.188			638.6			925.08			384.143
	1621.9	353.689			639.178			925.431			384.28
	1628.59	354.071			641.568			925.962			384.287
	1628.83	354.915			642.572			927.4			384.876
	1629.84	355.862			642.731			930.329			384.876
	1630.12	356.32			643.074			930.724			385.359
	1662.45	356.617			643.711			930.8			385.473
	1699.42	356.861			646.846			932.574			385.556
	1702.28	357.117			647.45			934.136			385.773
	1714.77	358.551			647.599			935.886			385.849
	1749.68	359.659			648.312			936.118			386.102
	1752.49	360.016			648.468			936.275			386.274
	1755.79	360.311			648.785			936.642			386.726
	1795.72	360.548			648.805			937.071			387.079
	1802.99	360.673			649.006			937.539			387.118
	1835.05	361.274			649.899			944.482			387.413
	1846.12	361.341			650.118			947.591			387.425
	1865.88	362.22			650.88			952.768			387.606
	1923.09	362.542			652.026			952.804			387.823
	1927.22	362.705			654.079			954.049			388.147
	1933.19	362.722			654.641			954.18			388.589
	1940	363.098			654.989			954.602			390.766
	1947.96	363.234			657.073			954.971			390.996
	2065.27	363.31			657.806			956.07			391.291
	2095.39	364.631			658.181			957.184			391.376
	2105.85	365.594			658.79			957.678			391.527
	2114.7	366.264			658.946			958.144			392.002
	2176.8	366.397			659.495			962.857			392.106
	2205.56	366.567			661.304			963.143			392.254
	2219.04	367.104			661.375			963.997			392.536
	2224.22	367.252			661.783			964.357			392.841
		367.291			663.921			965.386			393.34
		368.084			664.012			966.305			393.991
		368.335			664.896			966.53			394.344
		369.62			665.26			966.961			394.609
		369.68			665.749			967.998			395.302
		370.398			666.24			968.17			395.404
		370.442			666.974			973.278			395.471
		370.447			667.143			973.93			395.539
		370.47			667.268			974.246			395.578
		370.914			667.645			975.111			396.186
		371.523			668.057			976.345			396.417
		371.968			668.428			976.517			396.574
		372.212			668.519			978.045			396.721
		372.343			668.903			980.784			396.842
		372.379			670.212			980.795			396.956
		372.483			670.236			981.05			396.985
		372.507			670.406			983.146			397.174
		373.597			671.284			986.806			397.278
		373.736			671.577			987.21			397.484
		373.742			671.706			987.665			397.755
		374.376			671.779			988.527			398.59
		374.535			673.417			989.742			399.516
		375.19			673.612			991.024			400.983
		375.235			674.428			991.434			401.016
		376.563			675.238			993.274			401.439
		376.879			675.468			995.11			401.851
		378.138			675.736			996.977			402.129
		379.067			676.041			999.731			402.461
		379.15			676.563			1001.46			403.172
		379.631			676.625			1001.58			403.313
		380.056			677.038			1003.07			403.482
		380.128			677.423			1005.11			403.575
		380.373			677.485			1005.96			404.577
		380.843			677.579			1006.37			406.214
		380.994			678.122			1006.55			406.407
		381.884			678.153			1007.13			406.562
		382.012			679.949			1007.14			406.634
		382.077			680.075			1009.11			407.254
		382.312			680.377			1009.49			407.95
		383.124			681.192			1011			407.979
		383.254			681.902			1011.34			408.013
		384.492			682.737			1012.58			408.923
		385.22			682.958			1015.55			409.242
		385.266			684.463			1015.81			409.676
		385.345			684.567			1016.59			409.763
		385.703			684.624			1016.81			409.993
		385.893			685.597			1017.19			410.401
		385.943			685.666			1017.9			411.025
		385.978			688.946			1018.21			411.53
		386.669			689.225			1018.53			411.637
		386.718			691.189			1019.4			412.237
		387.308			691.197			1019.56			412.578
		387.452			691.292			1020.9			413.081
		387.59			691.392			1021.1			413.268
		387.707			692.075			1024.43			413.704
		387.802			692.36			1024.54			414.082
		388.378			692.787			1025.09			414.862
		388.478			693.807			1025.46			415.416
		388.991			694.962			1026.94			415.608
		389.595			695.092			1026.97			415.661
		390.229			695.629			1027.13			415.712
		390.254			695.995			1028.44			415.78
		390.274			696.171			1029.29			415.804
		390.865			696.966			1032.96			416.932
		391.253			697.536			1033.14			417.889
		391.893			697.947			1035.52			418.625
		391.912			698.329			1036.57			419.01
		392.205			698.596			1038.84			419.678
		392.573			698.787			1040.85			419.83
		392.597			699.162			1043.02			420.376
		392.748			699.359			1044.9			420.67
		392.783			700.23			1045.39			420.689
		394.905			700.518			1048.12			420.855
		395.028			701.166			1049.05			421.188
		395.07			704.593			1049.31			422.07
		395.321			706.26			1049.62			422.108
		395.966			706.611			1051.62			422.426
		396.231			707.752			1051.63			423.062
		396.301			708.433			1052.06			423.227
		396.542			710.466			1052.08			423.291
		397.559			711.285			1052.34			423.463
		397.693			711.726			1053.37			423.647
		398.345			712.988			1055.18			424.758
		398.564			714.015			1056.44			425.044
		399.079			714.71			1056.53			425.082
		399.451			714.796			1057.35			425.161
		399.837			715.151			1057.97			425.193
		400.415			716.388			1061.66			425.345
		400.666			717.443			1062.15			425.662
		401.089			717.519			1062.26			425.768
		401.37			718.396			1066.43			426.37
		402.258			718.551			1066.47			426.553
		402.675			718.562			1073.29			426.659
		402.807			718.805			1078.27			426.83
		404.068			719.233			1080.16			427.263
		404.187			719.432			1080.69			427.451
		404.433			721.027			1081.42			427.687
		405.008			721.659			1085.66			427.747
		405.346			722.208			1085.75			428.185
		405.522			722.393			1086.97			428.667
		406.207			722.394			1087.25			428.689
		406.559			723.734			1087.41			428.813
		406.747			724.397			1087.87			429.067
		406.92			725.177			1088.49			429.187
		407.122			725.346			1090.73			429.209
		407.333			725.633			1090.78			429.242
		407.627			725.718			1091.24			429.432
		407.963			726.03			1093.71			429.625
		408.039			726.043			1100.17			429.875
		408.696			726.324			1101.93			430.365
		408.74			726.631			1102.79			430.468
		410.032			726.801			1103.23			430.478
		410.325			727.128			1104.49			430.605
		410.688			727.343			1104.87			430.627
		411.522			727.626			1105.94			431.153
		411.563			728.638			1105.97			431.249
		411.78			729.386			1106.43			431.704
		412.578			729.439			1106.58			431.853
		412.922			729.507			1108.26			432.116
		412.965			729.81			1112.58			432.37
		413.671			730.683			1114.89			434.097
		413.683			730.842			1116.31			434.127
		413.7			732.167			1117.17			434.493
		414.792			732.637			1119.08			434.869
		415.478			732.736			1120.58			435.269
		416.168			732.784			1123.5			436.297
		416.293			733.076			1125.41			436.317
		416.342			735.556			1126.3			436.929
		416.534			736.5			1127.37			437.112
		416.889			736.532			1128.23			437.347
		417.024			736.676			1130.67			437.432
		417.211			736.979			1131.34			437.748
		417.683			739.66			1134.88			438.631
		417.787			741.566			1135.11			438.637
		418.309			742.098			1136.63			439.614
		419.336			742.127			1137.01			440.069
		419.457			743.25			1138.74			440.116
		419.555			744.074			1140.57			440.374
		419.921			744.729			1142.13			440.631
		420.293			744.808			1142.46			440.982
		420.86			746.136			1144.34			441.612
		421.218			747.451			1145.84			441.652
		421.881			747.785			1146.99			441.751
		422.277			747.812			1147.66			441.8
		422.521			747.904			1148.47			441.877
		422.524			748.036			1151.07			442.33
		422.542			748.161			1152.39			442.629
		422.81			749.56			1155.16			442.851
		423.017			750.626			1156.37			443.945
		423.166			751.711			1156.8			444.012
		423.224			752.004			1158.92			444.812
		423.494			752.723			1159.17			445.021
		423.949			753.924			1162.81			445.74
		424.103			754.287			1162.93			445.766
		425.343			754.438			1168.73			445.927
		425.461			757.076			1170.3			445.99
		425.591			757.359			1170.91			446.3
		425.718			759.09			1172.29			446.999
		426.304			759.531			1172.48			447.354
		426.533			759.878			1173.64			448.2
		426.706			760.44			1174.15			448.411
		426.754			760.642			1175.95			448.7
		427.085			761.171			1176.1			449.021
		428.172			761.894			1176.65			449.089
		428.875			762.942			1176.89			449.143
		430.131			763.02			1177.2			449.217
		430.745			763.511			1177.35			449.803
		430.808			763.631			1177.7			450.213
		431.371			763.652			1178.2			450.303
		431.421			764.962			1178.95			450.476
		431.88			765.337			1180.03			451.009
		432.206			765.678			1181.09			451.247
		433.473			768.946			1184.24			451.372
		433.9			768.989			1184.78			452.307
		434.157			769.78			1190.17			452.423
		434.203			770.428			1192.26			452.97
		434.426			770.545			1192.69			453.703
		434.828			771.066			1193.67			454.35
		435.464			771.067			1194.72			455.566
		435.493			771.381			1195.64			455.611
		436.478			771.877			1196.42			455.9
		436.849			772.19			1197.85			455.979
		436.859			772.334			1198.87			456.156
		436.879			772.635			1198.89			457.34
		437.058			773.257			1200.03			457.843
		437.143			774.818			1201.38			458.058
		437.146			777.371			1203.3			458.343
		437.227			778.975			1204.42			459.316
		437.315			779.047			1206.63			459.826
		437.577			779.114			1209.01			460.06
		437.615			780.064			1211.41			460.346
		438.076			780.897			1211.91			460.572
		439.636			781.665			1212.44			460.901
		440.013			782.71			1213.17			461.118
		440.321			785.511			1214.38			461.498
		440.66			786.315			1217.48			461.704
		441.784			788.777			1217.6			462.261
		442.023			789.271			1217.63			462.336
		442.258			789.844			1218.78			462.53
		442.587			790.508			1219.37			462.53
		442.688			791.625			1222.05			463.363
		442.901			792.551			1224.48			464.394
		443.533			792.911			1224.93			464.712
		444.186			793.789			1227.36			464.86
		444.448			794.129			1229.31			464.884
		444.706			801.081			1229.56			465.288
		445.304			801.116			1232.69			465.452
		445.907			803.642			1232.95			466.44
		446.66			805.216			1235.64			466.657
		446.74			806.111			1236.41			466.754
		448.182			807.84			1236.9			466.918
		448.23			808.594			1236.91			466.991
		449.391			809.819			1239.66			467.021
		449.588			809.933			1239.81			467.657
		449.769			812.27			1242.67			467.827
		450.184			813.946			1246.03			468.517
		450.806			814.41			1248.11			468.662
		451.538			814.957			1254.58			469.144
		451.841			815.111			1258			469.391
		452.667			817.186			1258.76			469.512
		452.767			817.232			1260.78			469.589
		453.396			817.321			1262.08			470.378
		453.468			817.935			1265.5			470.416
		453.619			818.065			1266.35			470.682
		453.789			818.779			1267.65			471.09
		453.805			818.866			1271.67			471.236
		454.168			818.904			1273.04			471.242
		454.307			819.657			1273.54			471.321
		454.778			820.016			1274.09			471.752
		454.811			820.958			1274.79			472.15
		455.016			821.206			1275.38			473.669
		455.172			823.894			1275.39			473.765
		455.551			823.935			1275.75			474.182
		456.523			824.026			1276.23			474.54
		456.611			825.176			1281.27			474.589
		457.345			826.451			1285.82			474.802
		457.38			828.236			1286			475.041
		457.535			828.437			1289.51			475.724
		457.765			828.838			1290.6			476.299
		457.789			830.582			1296.79			477.366
		457.891			831.283			1298.86			477.602
		458.245			831.615			1300			477.604
		458.447			832.268			1304.21			477.756
		458.651			832.392			1310.95			477.872
		461.119			832.525			1311.39			478.191
		462.179			833.757			1311.67			478.31
		462.639			834.205			1312.01			479.069
		462.9			834.283			1312.96			479.16
		463.553			834.66			1313.21			479.51
		463.623			834.678			1314.91			480.375
		463.653			834.745			1316.05			480.601
		464.113			835.329			1316.55			481.034
		464.277			835.978			1318.28			481.249
		464.555			837.537			1319.02			481.5
		465.306			838.145			1319.44			481.793
		465.366			838.227			1329.38			481.801
		465.597			839.739			1330.43			481.926
		465.658			841.725			1336.6			481.991
		466.284			842.043			1337.22			482.015
		466.481			842.443			1337.76			482.657
		466.541			842.753			1340.46			483.365
		466.763			844.818			1341.95			484.317
		467.089			845.638			1342.9			484.668
		467.128			846.197			1343.92			484.723
		467.289			847.54			1345.86			484.862
		467.596			848.502			1347.1			485.074
		468.372			849.615			1348.16			485.95
		469.398			851.158			1350.57			486.217
		469.571			851.531			1352.59			487.06
		470.04			851.817			1354.82			487.898
		470.113			854.761			1355.08			488.778
		470.795			855.01			1360.14			489.638
		471.126			856.519			1360.72			489.935
		471.284			857.572			1363.62			489.972
		471.38			859.695			1363.99			490.5
		471.879			861.667			1365.52			490.554
		472.088			862.262			1368.47			490.637
		472.533			866.058			1370.04			490.756
		472.932			866.303			1374.73			490.807
		473.113			867.084			1377.12			490.9
		473.714			867.804			1378.56			491.265
		473.987			868.922			1380.67			491.427
		474.04			870.681			1383.19			491.73
		474.206			870.935			1383.2			491.837
		474.35			872.335			1384.64			493.307
		474.394			872.866			1391.19			493.614
		475.715			873.035			1391.98			494.076
		475.806			873.476			1395.84			494.504
		475.836			874.515			1396.93			494.856
		476.174			875.764			1400.55			495.008
		477.01			877.238			1403.24			495.505
		477.467			877.764			1403.53			496.434
		477.511			878.471			1404.93			496.728
		477.8			878.658			1407.29			496.856
		479.383			879.348			1408.29			497.198
		479.433			879.463			1410.22			498.75
		479.751			881.291			1411.12			498.892
		479.787			882.328			1411.61			499.723
		479.787			882.399			1412.16			499.736
		480.035			883.095			1412.23			500.191
		480.761			883.831			1414.71			500.379
		480.891			884.134			1418.04			500.573
		481.485			884.779			1419.31			500.83
		481.578			885.453			1419.75			500.894
		482.042			885.707			1420.15			501.069
		482.708			886.037			1422.95			501.244
		483.224			887.525			1428.28			501.946
		484.728			887.837			1432.51			503.115
		485.919			888.118			1437.48			503.648
		486.604			890.639			1438.29			503.706
		486.827			892.528			1444.17			504.198
		487.124			892.981			1444.38			505.058
		487.317			893.184			1444.97			505.396
		487.481			894.39			1445.6			505.508
		487.694			894.813			1447.55			505.621
		488.007			896.148			1450.87			505.787
		488.314			896.258			1451.16			506.226
		488.836			898.381			1451.18			506.755
		489.107			900.078			1454.58			507.026
		490.416			901.934			1457.76			507.229
		490.84			901.942			1457.82			507.298
		491.592			902.522			1461.06			507.349
		491.703			905.107			1462.52			507.414
		491.757			907.02			1464.08			507.602
		492.3			907.504			1465.23			507.708
		492.859			910.643			1468.32			507.819
		492.9			913.252			1468.94			508.151
		493.807			913.976			1469.16			509.137
		494.076			914.012			1473.62			510.392
		494.672			916.29			1474.42			511.069
		495.437			916.978			1477.32			511.39
		495.972			918.324			1477.63			511.512
		496.037			918.512			1477.84			512.048
		496.183			918.605			1482.78			512.372
		496.502			918.624			1483.77			514.001
		496.636			919.677			1485.39			514.171
		498.003			920.941			1487.54			514.509
		498.496			923.508			1488.37			515.003
		499.638			923.956			1488.43			515.172
		502.397			926.017			1495.96			515.248
		502.781			926.109			1496.98			515.449
		503.047			928.083			1498.7			516.443
		503.206			928.274			1498.7			516.669
		503.91			928.854			1500.97			516.956
		503.919			929.409			1502.31			517.152
		504.24			931.386			1503.9			517.706
		504.995			932.636			1504.09			517.865
		506.171			933.966			1504.79			518.181
		507.001			938.667			1505.83			521.119
		507.236			939.636			1506.96			521.151
		507.535			940.38			1509.8			521.629
		508.357			941.188			1509.84			521.743
		509.197			943.222			1510.1			522.38
		509.864			943.358			1512.61			523.072
		511.095			943.553			1519.43			524.269
		511.733			943.716			1521.24			524.914
		512.797			945.852			1522.38			524.944
		513.259			948.407			1529.05			524.958
		513.696			949.253			1529.72			526.947
		514.054			949.854			1531.76			527.146
		515.124			949.964			1533.37			527.309
		516.172			951.018			1535.56			527.41
		516.285			951.207			1540.63			527.588
		518.109			951.452			1541.27			527.937
		518.95			951.827			1547.73			528.586
		519.433			952.965			1551.62			529.006
		519.511			953.18			1553.71			529.165
		519.771			954.492			1555.65			529.395
		520.1			955.021			1558.93			529.913
		520.288			956.176			1559.43			530.161
		521.13			956.541			1560.56			530.219
		522.652			957.403			1564.09			530.319
		524.898			957.856			1564.23			530.475
		525.272			959.011			1564.57			530.545
		525.395			959.25			1564.85			532.636
		526.208			959.949			1566.67			533.033
		526.35			960.321			1568.14			533.153
		526.418			962.161			1568.28			533.186
		527.693			964.466			1571.18			534.483
		528.305			965.289			1572.76			535.793
		528.354			966.702			1573.15			537.437
		529.652			967.375			1575.72			537.866
		529.994			969.698			1576.26			537.968
		530.033			969.9			1577.31			538.338
		530.68			972.108			1579.21			538.351
		531.737			973.152			1584.25			538.58
		532.043			973.796			1588.19			538.647
		532.646			974.112			1591.24			539.008
		534.559			977.366			1591.96			539.213
		534.633			980.434			1594.66			539.685
		535.277			980.793			1595.61			539.696
		535.606			983.642			1599.71			539.936
		536.416			985.154			1602.41			539.941
		536.757			985.912			1603.59			540.113
		536.766			986.244			1603.94			540.13
		537.998			988.249			1613.77			540.934
		538.209			988.378			1614.54			541.496
		539.434			988.492			1617.18			541.539
		540.986			989.226			1618.89			541.899
		541.06			989.354			1621.25			542.695
		541.745			990.515			1623.8			543.534
		541.845			990.555			1631.75			544.383
		541.913			993.764			1637.7			544.477
		542.485			995.134			1638.16			544.789
		542.602			997.773			1638.64			545.695
		542.73			998.031			1640.69			547.574
		544.294			999.294			1641.33			547.799
		544.295			1003.91			1641.51			547.875
		545.04			1004.69			1646.92			548.16
		545.119			1004.74			1649.31			548.929
		545.531			1006.71			1650.86			550.11
		546.729			1006.85			1651.99			550.145
		547.118			1010.22			1652.45			550.423
		547.323			1011.36			1654.31			551
		547.37			1011.63			1656.77			551.012
		547.533			1012			1657.44			552.594
		548			1013.11			1660.26			552.818
		548.227			1014.26			1661.79			553.277
		548.23			1014.45			1662.11			553.461
		549.425			1015.21			1662.69			553.907
		549.607			1017.27			1664.78			554.033
		550.546			1017.58			1666.33			554.269
		550.714			1020.71			1689.58			554.287
		551.152			1021.57			1691.36			554.836
		551.643			1023.83			1697.6			555.649
		551.691			1024.13			1699.34			555.659
		552.251			1024.27			1700.64			556.176
		553.263			1024.57			1701.08			556.587
		553.475			1025.86			1707.53			557.029
		553.998			1025.99			1709.21			557.879
		554.812			1026.24			1710.22			557.995
		555.015			1026.26			1711.74			558.693
		555.04			1026.58			1714.47			558.828
		555.534			1027.7			1715.83			559.203
		555.696			1028.11			1717.61			559.315
		555.731			1028.5			1725.61			559.449
		556.173			1029.19			1734.78			560.661
		556.821			1033.39			1737.55			561.453
		557.549			1033.47			1737.78			561.618
		558.096			1034.05			1742.2			561.781
		558.513			1034.11			1743.25			561.804
		559.469			1034.54			1745.06			561.866
		559.505			1034.91			1747.25			561.911
		560.171			1035.23			1754.81			561.982
		561.452			1036.38			1765.45			563.529
		561.968			1036.93			1766.66			563.697
		562.994			1038.36			1770.09			564.311
		563.119			1039.26			1770.87			565.263
		563.432			1041.24			1770.88			565.547
		564.426			1041.86			1772.81			565.685
		565.121			1042.51			1775.43			565.969
		565.209			1044.04			1785.85			566.45
		565.274			1044.12			1787.71			566.575
		565.88			1044.5			1793.25			566.649
		566.396			1045.78			1794.68			567.115
		567.575			1047.34			1798.26			567.432
		567.721			1047.87			1803.21			567.733
		568.502			1048.27			1809.61			567.974
		568.769			1048.33			1813.19			567.981
		570.459			1048.9			1816.29			568.06
		571.717			1050.23			1823.37			568.226
		571.889			1050.51			1831.35			568.346
		572.232			1057.33			1833.1			569.59
		574.048			1058.34			1842.07			569.877
		574.618			1059.1			1849.91			570.534
		575.163			1065.76			1854.57			571.515
		575.751			1067.92			1857.45			571.984
		575.873			1068.4			1860.18			572.073
		578.497			1069.57			1868.83			572.156
		582.194			1069.82			1869.54			573.109
		582.531			1071.28			1875.71			573.484
		584.43			1073.78			1880.98			574.861
		584.524			1073.79			1881.66			575.176
		587.099			1074.58			1891.86			575.463
		587.278			1074.89			1893.36			576.061
		587.819			1078.86			1899.02			576.753
		587.858			1080.03			1900.83			576.869
		588.594			1084.05			1904.6			577.39
		590.693			1084.75			1906.81			579.59
		591.263			1085.25			1909.99			579.813
		593.24			1085.78			1923.32			579.919
		594.705			1087.28			1930.19			580.03
		594.867			1088.07			1932.62			581.602
		596.343			1090.01			1936.69			582.311
		597.468			1092.94			1939.25			582.472
		598.761			1093.14			1948.33			583.5
		599.957			1093.72			1949.23			583.993
		601.603			1094.27			1966.1			584.603
		601.68			1095.59			1967.12			584.732
		604.143			1096.59			1975.47			585.246
		605.528			1097.02			1978.62			586.593
		605.57			1099.01			1981.99			587.478
		606.82			1100.49			1985.2			588.071
		608.147			1107.1			1986.25			588.839
		608.312			1107.76			1986.45			590.44
		609.321			1110.38			1990.12			590.947
		609.718			1115.28			1990.15			591.512
		609.814			1118.67			1990.39			591.976
		610.645			1120.57			1991.5			592.222
		610.725			1121.49			1991.52			593.235
		612.55			1121.61			1991.65			593.577
		615.545			1121.85			1992.36			594.861
		615.909			1124.61			1999.4			594.9
		616.366			1125.94			2004.06			595.344
		616.561			1126.22			2007.11			595.483
		619.021			1126.8			2011.01			596.22
		619.068			1130.37			2015.6			596.575
		620.97			1133.94			2016.08			596.838
		622.294			1135.52			2017.78			597.828
		623.189			1135.94			2018.74			598.627
		623.228			1140.29			2022.97			599.078
		623.908			1140.38			2024.5			599.218
		624.524			1145.07			2025.23			599.512
		625.337			1147.35			2025.32			599.571
		625.779			1147.81			2032.29			599.601
		626.141			1148.58			2032.36			599.934
		627.447			1152.05			2033.96			599.986
		628.071			1152.59			2040.24			600.238
		628.224			1152.71			2055.22			601.114
		628.675			1156.24			2055.87			601.297
		629.079			1158.32			2060.88			601.914
		629.324			1158.49			2061.72			604.624
		630.386			1159.87			2062.19			604.65
		631.513			1161.98			2065.24			604.658
		631.596			1162.34			2079.97			607.476
		632.401			1163.23			2082.58			607.791
		632.975			1165.69			2085.77			607.889
		633.597			1166.57			2097.81			608.512
		633.851			1168.54			2099.87			609.428
		634.014			1168.76			2103.91			610.118
		636.365			1174.82			2105.94			611.089
		636.559			1175.34			2107.3			611.953
		637.787			1176.57			2120.78			612.563
		637.994			1178.88			2120.98			615.553
		639.087			1179.36			2124.07			615.585
		639.838			1182.91			2125.77			615.765
		640.278			1182.97			2134.02			616.12
		640.774			1184.56			2140.31			616.723
		642.723			1186.34			2150.01			618.399
		643.375			1187			2150.69			618.481
		646.323			1189.31			2151.49			618.964
		646.429			1189.51			2152.46			619.915
		647.605			1189.72			2156.56			620.622
		648.84			1189.95			2177.64			621.019
		648.862			1194.85			2181.91			621.319
		648.922			1197.07			2192.24			623.569
		648.926			1199.86			2196.15			624.493
		649.494			1202.84			2199.1			625.432
		649.887			1205.46			2202.5			625.86
		651.473			1205.84			2203.4			626.68
		651.549			1208.06			2206.84			627.524
		651.748			1211.93			2224.84			627.715
		652.061			1216.32			2226.3			628.183
		652.073			1217.85			2230.6			629.077
		652.266			1219.98			2230.99			629.604
		652.478			1222.46			2239.43			630.119
		652.659			1229.15			2241.08			630.36
		654.394			1233.45			2261.16			630.388
		654.779			1238.09			2270.05			631.424
		655.023			1240.44			2277.83			631.616
		655.622			1242.96			2288.18			632.094
		656.954			1243.49			2288.67			632.88
		657.638			1243.61			2289.88			633.007
		658.566			1245.38			2312.15			633.871
		658.923			1246.02			2319.3			634.029
		659.272			1252.25			2334.93			634.376
		659.821			1252.65			2338.95			635.162
		660.122			1260.78			2352.25			635.25
		660.164			1273.36			2360.73			636.098
		661.174			1276.67			2361.29			638.9
		661.427			1278.86			2403.01			639.519
		665.789			1280.94			2411.84			640.184
		668.268			1282.62			2422.39			640.338
		668.39			1284.1			2426.6			640.926
		668.951			1286.32			2428.69			641.147
		669.512			1288.62			2433.68			641.582
		669.892			1289.89			2439.55			641.651
		670.192			1290.03			2457.71			642.281
		671.572			1290.68			2460.02			643.44
		672.63			1291.61			2460.18			643.912
		672.844			1291.71			2469.71			644.248
		674.101			1293.94			2473.15			645.818
		676.504			1295.88			2485.31			646.468
		678.003			1298.26			2487.99			646.722
		679.168			1299.39			2496.31			647.227
		679.945			1299.98			2500.26			648.111
		680.074			1308.54			2507.09			650.345
		682.668			1308.92			2509.76			651.12
		683.208			1309.35			2510.71			657.709
		684.478			1309.51			2514.62			657.827
		685.579			1313.94			2519.66			658.466
		685.722			1314.05			2558.51			658.92
		686.339			1318.06			2572.12			659.434
		686.753			1319.16			2579.52			660.369
		687.22			1319.34			2583.09			660.596
		690.023			1319.7			2597.28			661.937
		690.597			1326.19			2616.38			663.39
		692.103			1329.4			2620			663.606
		693.866			1329.46			2628			664.715
		694.776			1329.67			2641.12			664.776
		695.165			1329.88			2653.68			665.153
		696.63			1341.86			2659.42			666.957
		697.39			1342.02			2667.93			667.958
		697.749			1344.11			2691.55			668.905
		699.731			1346.69			2694.24			669.969
		701.585			1349.18			2705.83			671.636
		704.679			1351.37			2706.73			673.736
		708.038			1352.64			2712.58			675.926
		712.598			1353.89			2743.12			676.278
		715.23			1355.5			2748.73			676.354
		716.955			1356.11			2750.92			678.05
		717.47			1357.38			2793.74			679.714
		717.663			1359.29			2830.71			679.883
		717.967			1359.33			2832.31			680.328
		719.067			1366.11			2839.94			680.954
		719.957			1366.72			2861.95			681.034
		720.718			1375.91			2882.73			681.734
		721.329			1383.11			2899.2			681.807
		721.513			1385.57			2919.12			682.25
		724.305			1385.65			2982.83			682.556
		727.017			1386.37			2985.23			683.422
		729.254			1387.93			2996.99			683.649
		734.148			1390.45			3006.99			685.939
		734.15			1393.4			3017.01			686.646
		734.242			1393.87			3026.39			687.062
		736.632			1394.08			3027.6			688.28
		738.845			1400.45			3038.21			689.007
		740.158			1404.31			3042.37			689.782
		742			1405.74			3047.22			690.244
		742.152			1405.87			3116.9			692.225
		745.1			1406.81			3136.65			692.271
		746.134			1411.6			3140.24			693.34
		748.777			1415.49			3141.93			695.06
		749.276			1415.79			3166.56			697.004
		751.472			1417.14						697.506
		751.555			1419.62						698.518
		751.709			1421.79						699.523
		752.038			1422.66						699.597
		752.502			1425.29						700.115
		753.096			1429.4						700.585
		753.394			1433.48						701.356
		753.955			1437.66						701.588
		754.874			1454.76						701.999
		759.652			1460.58						705.182
		759.869			1474.94						706.442
		760.407			1475.6						706.499
		760.995			1477.97						706.653
		762.813			1478.67						706.975
		764.11			1478.97						708.191
		764.536			1485.48						709.075
		765.388			1486.3						709.459
		769.961			1487.58						710.13
		770.25			1489.27						714.171
		770.39			1492.39						718.309
		771.676			1494.76						718.364
		773.407			1495.4						718.908
		773.646			1499.4						719.578
		776.18			1500.68						719.656
		776.233			1502.92						719.695
		777.148			1513.28						719.88
		780.993			1513.39						720.005
		781.673			1517.82						720.593
		782.071			1519.3						720.874
		791.311			1523.54						722.73
		792.105			1523.79						723.933
		794.764			1526.25						724.093
		794.862			1527.07						724.339
		798.471			1533.11						724.628
		798.509			1539.35						726.063
		799.155			1542.35						727.032
		799.773			1553.44						727.634
		803.207			1555.05						728.575
		806.053			1561.86						729.592
		806.11			1574.37						731.17
		807.372			1577.17						733.976
		807.577			1579.6						738.031
		811.285			1580.8						738.471
		812.762			1582.96						739.282
		815.238			1585.25						742.833
		819.091			1589.56						744.164
		822.483			1590.81						744.217
		824.379			1602.59						747.278
		824.775			1606.83						747.368
		826.952			1620.97						747.504
		827.69			1635.04						748.17
		827.711			1637.83						748.929
		829.009			1644.04						749.486
		834.592			1646.75						749.572
		838.529			1648.93						749.772
		839.483			1649.69						750.567
		840.851			1653.17						752.623
		843.15			1653.25						753.243
		844.305			1656.67						753.545
		850.158			1661.68						754.849
		850.175			1690.69						755.549
		852.838			1692.17						756.28
		853.96			1710.3						756.395
		856.366			1710.47						756.594
		856.398			1714.85						756.72
		859.292			1715.11						758.006
		860.409			1717.18						758.582
		862.856			1740.91						758.813
		863.001			1764.13						761.645
		863.806			1769.28						761.933
		864.791			1775.11						762.056
		865.984			1781.42						762.213
		886.519			1814.56						763.724
		887.205			1823.66						765.251
		894.633			1825.34						766.252
		894.761			1826.6						767.629
		896.655			1829.74						768.492
		899.685			1835.9						769.73
		899.798			1839.42						769.972
		902.526			1843.56						771.23
		904.106			1855.19						772.011
		912.234			1857.82						775.944
		913.355			1859.9						777.341
		917.595			1866.28						777.373
		917.896			1866.8						777.693
		925.87			1871.19						779.401
		927.312			1879.03						779.467
		932.293			1937.79						781.476
		933.524			1939.37						782.575
		937.068			1944.65						785.491
		940.047			1950.2						785.55
		940.328			1953.81						785.788
		942.278			1958.24						786.315
		942.752			1962.49						787.636
		945.429			1963.84						788.459
		947.397			1965.81						789.153
		953.413			1966.87						792.896
		964.299			1968.67						794.168
		964.829			1969.79						795.472
		977.49			1980.31						796.933
		977.868			2001.27						796.937
		978.4			2005.73						798.968
		982.642			2032.99						799.013
		984.198									799.438
		984.351									802.052
		999.178									802.55
		1022.38									803.046
		1035.24									803.289
		1035.58									804.443
		1037.01									806.5
		1044.59									808.214
		1056.98									808.952
		1061.91									809.807
		1064.9									810.105
		1075.47									815.373
		1083.12									815.764
		1098.2									815.821
		1106.2									816.336
		1108.21									819.536
											819.798
											822.147
											822.367
											822.907
											823.663
											825.105
											825.93
											826.468
											826.707
											827.74
											829.238
											830.566
											832.093
											832.847
											833.073
											833.361
											834.226
											834.298
											836.517
											837.263
											839.143
											839.943
											846.484
											848.834
											849.344
											849.943
											854.098
											859.585
											861.653
											862.959
											864.941
											865.676
											866.603
											869.955
											871.672
											872.042
											872.509
											873.2
											876.636
											882.186
											884.35
											884.674
											885.467
											888.009
											888.769
											889.155
											891.948
											892.64
											892.901
											894.896
											895.585
											895.651
											899.674
											899.714
											905.129
											905.233
											906.359
											909.778
											911.67
											915.165
											915.868
											916.599
											916.755
											917.415
											918.207
											919.116
											922.287
											927.509
											927.969
											928.596
											931.708
											934.321
											934.991
											935.244
											936.142
											942.624
											951.861
											952.245
											960.077
											961.326
											964.282
											972.605
											973.26
											976.479
											981.035
											982.137
											982.761
											983.386
											984.143
											986.498
											990.149
											992.468
											996.205
											996.423
											1001.35
											1003.53
											1004.67
											1005.4
											1024.32
											1025.46
											1033.98
											1035.07
											1037.8
											1038.13
											1038.65
											1039.68
											1043.22
											1045.8
											1051.03
											1055.62
											1055.7
											1065.02
											1068.22
											1078.54
											1079.51
											1080.75
											1082.55
											1086.23
											1090.58
											1091.33
											1096.61
											1100.68
											1102.64
											1109.43
											1115.95
											1118.85
											1118.95
											1127.5
											1130.75
											1138.13
											1147.04
											1148.99
											1150.63
											1152.29
											1153.83
											1160.72
											1166.72
											1169.71
											1175.91
											1182.17

## Sheet: Figure 6
Fluorescence Intensity																													Fluorescence intensity
													Figure 6g	Percentage: using fluorescence intensity from the Neuro2A (ctrl) as 100%							Figure 6h	Percentage: using fluorescence intensity from the Neuro2A (ctrl) as 100%
Figure 6a													AVG459	Neuro2A			Neuro2A PKCa KO				AVG459	Neuro2A			Neuro2A PKCa KO				Figure 6 j
AVG459	SK-N-SH												1h	Control	Morphine	Fentanyl	Control	Morphine	Fentanyl		2h	Control	Morphine	Fentanyl	Control	Morphine	Fentanyl		Saline	Acute Morphine	Chronic Morphine
	PMA			PMA + Gö6983										18.9988	20.2914	28.6561	13.8052	21.2379	12.8114			17.7359	16.3395	19.2004	13.8052	9.9669	11.1566		20227	24274.2	18967.2
Time (min)	Mean	SEM	N	Mean	SEM	N								23.8912	21.2158	32.4358	13.9791	21.9461	14.509			22.4762	19.5103	20.3019	13.9791	11.5653	12.763		2690.17	85260.5	41670.9
0	100.7	0.329178	28016	100	0.322348	28456								24.4588	22.1129	33.1289	14.0406	23.5396	15.5735			22.8329	21.284	20.8626	14.0406	11.7714	13.2721		7657.63	22792	35358.7
0.5	102.3	0.778525	3669	93.77	0.56944	4021								26.7225	22.576	33.5594	14.203	23.8319	18.8625			26.007	23.7978	21.7408	14.203	12.2057	15.8523		6682.47	62462.1	10823.7
1	107	0.724152	4200	98.27	0.636471	3674								26.7382	22.7684	34.7698	14.4782	24.77	18.9535			26.7541	24.244	24.21	14.4782	12.589	16.7049		9761.9	40075.4	30930.3
3	107	0.715085	4316	100.2	0.571248	4263								27.7013	23.1852	35.5065	14.9573	27.4133	19.0062			26.7724	24.7405	25.4713	14.9573	15.5761	17.2584		6068.47	66207.7	20592.3
10	110.2	0.745865	3609	97.91	0.518293	4330								28.4037	24.5397	35.5471	15.0909	28.282	20.0529			26.9867	25.2576	27.0713	15.0909	15.6569	17.6176		287.563	43886.5	15923
30	124.4	1.1579	2936	103.4	0.78501	2251								28.6592	24.6645	35.6313	15.3337	30.9652	20.1133			27.2838	25.2871	28.2007	15.3337	16.0433	17.7104		83.658	90209.3	4497.39
Percentage: using fluorescence intensity from the SK-N-SH (no treatment) as 100%														30.3304	25.3007	37.3373	15.429	31.0129	20.202			27.8305	25.3645	29.0482	15.429	16.0906	19.4983		38.3062	88912.2	7346.7
														30.3878	25.5482	37.4908	15.8273	32.7051	20.4471			28.3142	26.6057	29.9255	15.8273	16.5056	19.9163		3493.29	79303	11406
Figure 6b														30.8027	25.8328	37.6683	16.366	33.2783	20.5558			28.9286	26.725	29.954	16.366	17.0968	20.2065		7859.15	31988.7	24794.9
AVG459	SK-N-SH													31.0505	26.4758	39.332	16.4596	33.6684	20.7652			29.4674	27.1816	29.9739	16.4596	17.1062	20.3166		8010.9	18694.8	6649.36
	Morphine													31.5657	26.7523	39.4498	16.5009	34.5061	21.3739			29.5075	27.7351	30.0565	16.5009	17.188	20.5281		4272.62	25559.8	20297
Time (min)	Mean	SEM	N											31.6263	26.755	40.3583	16.6948	35.1493	21.4341			29.8549	28.189	30.1478	16.6948	18.0247	20.6008		10670.4	32938.8	13684.8
0	100.5	0.284831	37650											31.9808	27.4096	40.987	16.8009	35.2425	21.4706			30.5957	28.3396	30.5739	16.8009	18.4071	20.6557		3316.26	35098.3	21082.3
0.5	103.6	0.716099	3494											32.6158	28.2303	41.5972	17.3082	35.2521	21.6352			30.5957	28.5775	30.6128	17.3082	18.6551	20.8448		4966.47	22100.6	3592.68
1	103.9	0.668789	4019											32.8086	28.4603	42.3261	17.601	35.4025	21.9917			31.1193	28.9991	30.6741	17.601	18.6794	21.0863		4665.45	17594.2	22883.6
30	111.8	0.886337	2541											33.3353	28.7061	42.6372	17.6125	35.7191	22.2332			31.6492	29.0998	30.964	17.6125	18.7097	21.8298		12125.9	14653.6	15375.4
60	105.4	0.901904	1968											34.8414	30.6228	42.9612	17.7581	35.8024	22.5287			32.24	29.1661	31.5028	17.7581	18.7546	22.2068		13598	11513.7	7228.65
Percentage: using fluorescence intensity from the SK-N-SH (no treatment) as 100%														35.5046	30.6656	43.6399	17.9585	36.0196	22.5935			34.0416	29.4148	31.7323	17.9585	18.7774	22.3963		9761.17	10401.8	6525.02
														36.4657	30.7264	43.8411	18.0908	36.0537	23.0866			34.2215	29.4162	31.9069	18.0908	18.8476	22.6977		12485.7	17440.5	25987.4
Figure 6c														36.6733	30.9799	43.869	18.2083	36.4107	23.2812			34.2215	30.0507	32.4181	18.2083	18.9986	22.7782		12646.8	18580	62147.7
AVG459	SK-N-SH													37.497	31.0646	44.4251	18.2503	36.4351	23.4371			34.2416	30.3534	32.7561	18.2503	19.0531	23.1171		9336.11	10645.8	42160
	Fentanyl													37.7204	31.0887	44.9346	18.27	36.6719	23.5276			34.2416	31.2815	33.0008	18.27	19.2173	23.615		9281.5	43008.8	49693.8
Time (min)	Mean	SEM	N											37.9657	31.265	45.043	18.3417	36.6842	23.544			35.4749	31.8971	33.0155	18.3417	19.5145	23.6421		12220.5	63336	20890.1
0	100	0.313058	30690											38.0813	31.3632	45.2592	18.4361	37.1863	23.7266			35.4749	32.1033	33.0837	18.4361	19.6461	23.6576		16304.9	22360.9	29399.2
0.5	104.5	0.836003	3280											38.1158	31.3746	45.5762	18.5481	37.2896	24.3291			35.5498	32.3788	33.2075	18.5481	19.6771	24.0273		27542.8	23300	28093
1	105.4	0.778783	3568											38.3144	31.8966	45.6899	18.6139	37.3028	24.6094			35.5722	32.8066	33.3689	18.6139	19.7662	24.0688		4834.92	14963.2	15039.5
30	108.1	0.984108	2424											38.6027	32.9451	46.0359	19.2567	37.383	24.6452			35.7675	32.8791	33.5484	19.2567	19.905	24.5296		21542.8	29794.7	8150.58
60	109	1.16819	1679											38.9384	33.4578	46.9435	19.2608	37.4704	24.9286			36.0366	33.6658	33.7433	19.2608	19.9158	24.7801		27495.6	10758	40692.6
Percentage: using fluorescence intensity from the SK-N-SH (no treatment) as 100%														39.3287	33.8185	47.7348	19.2685	37.5723	24.9488			36.3744	33.9972	33.9308	19.2685	20.015	25.6395		22797.9	21640.4	17050.4
														39.6619	34.0677	48.232	19.3215	38.4159	24.9969			36.3744	34.4478	34.0598	19.3215	20.0979	25.8791		29023.9	50397.7	38445.9
Figure 6d														39.7438	34.1767	48.2791	19.4408	38.562	25.0069			37.1018	34.5515	34.1457	19.4408	20.3516	25.9505		20482.3	30157.7	28498.1
AVG459	PMA													39.7927	34.5553	48.644	19.4891	38.6342	25.0918			38.0603	35.4319	34.2311	19.4891	20.4098	26.3131		23266.5	47742.7	46540.8
	Neuro2A			Neuro2A PKCa KO										39.8882	34.6687	48.7203	19.5056	39.0255	25.1118			38.4665	35.6368	34.7779	19.5056	20.5338	26.3476		13288	61361.5	28173.2
Time (min)	Mean	SEM	N	Mean	SEM	N								39.9562	34.8164	48.7878	19.7541	39.1075	25.1495			38.9153	35.8573	35.0509	19.7541	20.5769	26.9639		31828.1	40142.8	20330.8
0	196.9	4.547	224	174.1	2.109	940								40.7438	35.4674	48.8945	19.8116	39.3777	25.3575			38.9153	36.0869	35.1672	19.8116	20.8381	27.2481		4952.72	39315.9	58859.2
0.5	226.5	5.532	182	180.1	2.333	887								41.2056	35.7221	49.0163	20.0744	39.4067	25.3827			39.4466	36.7246	35.4759	20.0744	20.9278	27.2741		34243.4	21842	23256.8
1	216.7	6.109	134	175.4	2.18	810								41.3656	36.0839	50.1435	20.1504	39.6525	25.3998			39.4466	37.393	35.6419	20.1504	21.0639	27.3961		12143.5	3585.36	31851.3
3	247.9	8.737	109	174.7	1.987	832								42.2411	36.2729	50.5108	20.2293	39.8485	25.6162			39.7641	37.462	35.8307	20.2293	21.1573	27.5788			34319.9	38996
10	235.7	8.318	130	182	2.335	985								42.2531	36.4495	50.8891	20.239	40.3513	25.6999			39.7641	37.5519	35.8524	20.239	21.2283	27.6545
30	257.9	7.655	175	186.7	2.424	836								42.9739	36.4935	50.8923	20.2582	40.5079	25.7471			39.9818	37.6355	35.8914	20.2582	21.4285	27.6649
60	265.2	10.28	108	168.2	2.134	1026								43.1454	36.9859	51.036	20.423	40.8152	25.7715			40.2773	38.0542	36.4759	20.423	21.4841	27.665
														43.1666	37.1504	52.2372	20.5721	40.8296	25.8059			40.3161	38.173	36.5461	20.5721	21.5102	27.8167
														43.187	37.6502	52.2916	20.9534	40.8867	25.8487			40.3174	38.1787	36.5532	20.9534	21.5193	27.9177
														43.1883	37.88	52.4636	20.9948	40.9841	25.8989			40.4796	38.6677	36.8552	20.9948	21.5716	27.9964
Figure 6e														43.3621	38.7109	52.7854	21.1202	41.0634	26.1375			40.5014	38.7557	36.9651	21.1202	21.7452	28.0624
AVG459	Morphine													44.3902	39.0955	52.8375	21.2225	41.2244	26.2955			40.5014	38.9974	37.301	21.2225	21.7704	28.1104
	Neuro2A			Neuro2A PKCa KO										44.5743	39.124	53.2873	21.3295	41.305	26.3991			40.6927	39.1408	37.4632	21.3295	21.8597	28.1144
Time (min)	Mean	SEM	N	Mean	SEM	N								44.6379	39.5315	53.587	21.4105	41.729	27.0236			41.4394	39.1709	37.5524	21.4105	21.9192	28.1374
0	219.1	5.496	177	174.6	1.894	877								44.8925	40.3007	53.5878	21.5107	41.8094	27.1965			41.6113	39.5106	37.6748	21.5107	21.9246	28.193
0.5	231.9	7.236	130	172.7	2.074	789								44.9834	40.5027	53.875	21.52	41.8775	27.3199			41.7685	39.5501	37.734	21.52	22.134	28.273
1	223.8	7.14	151	172.3	2.3	730								45.3124	40.6707	53.9578	21.5791	41.896	27.4675			41.7685	39.5824	37.9969	21.5791	22.1704	28.3196
3	246.4	7.402	120	177.4	2.794	592								45.4184	40.7232	54.088	21.6815	42.1763	27.4778			41.9083	39.7876	38.2629	21.6815	22.2146	28.4167
10	251.9	8.477	113	173.4	2.296	818								45.6622	40.7332	54.1652	21.822	42.3396	27.4958			42.0155	39.9241	38.5554	21.822	22.2443	28.4867
30	230.2	6.859	204	177.1	2.634	753								45.8308	41.0388	55.235	21.8257	42.375	27.5399			42.0155	39.9423	38.782	21.8257	22.4074	28.5434
60	230.4	7.282	129	164.9	2.271	854								46.1663	41.162	55.9759	21.8921	42.7034	27.6264			42.7843	39.9693	39.1262	21.8921	22.4228	28.758
														46.3876	41.3994	56.1568	21.9501	42.7167	27.6754			43.304	40.0252	39.2752	21.9501	22.4318	29.0829
														46.3916	41.5553	56.8273	21.9978	42.8158	27.7376			43.3077	40.1494	39.2796	21.9978	22.4358	29.238
														46.4051	41.8287	56.9361	22.0204	42.8922	27.9957			43.3203	40.1952	39.3278	22.0204	22.4619	29.2818
Figure 6f														46.4059	42.3184	57.0353	22.131	43.0103	27.9984			43.3211	40.2791	39.7399	22.131	22.5103	29.3074
AVG459	Fentanyl													46.4077	42.3907	57.3088	22.1551	43.4153	28.098			43.3228	40.7257	39.943	22.1551	22.5671	29.4772
	Neuro2A			Neuro2A PKCa KO										46.6292	42.4978	57.3797	22.2047	43.5683	28.128			43.7169	40.8394	39.9997	22.2047	22.6731	29.5213
Time (min)	Mean	SEM	N	Mean	SEM	N								46.8148	42.726	57.392	22.2385	43.6457	28.1372			44.1662	40.8864	40.6268	22.2385	22.7344	29.5723
0	221.5	2.136	1282	161.8	0.5874	9621								46.8299	43.5082	57.4195	22.3295	43.7374	28.1716			44.2569	40.9906	40.6477	22.3295	22.7426	29.7179
0.5	224.2	7.706	100	158.4	1.575	1070								47.0001	43.5837	57.5218	22.3681	43.7952	28.1993			44.4919	41.3244	40.7065	22.3681	22.8536	29.7572
1	225.9	7.242	113	160.4	1.718	917								47.2497	44.224	57.6983	22.3912	43.7988	28.2462			44.6187	41.4328	40.9062	22.3912	22.8903	29.7875
3	241.1	6.912	151	166.2	2.354	677								47.3111	44.3824	57.7156	22.5573	43.9911	28.3106			44.6187	41.5404	40.936	22.5573	22.9079	29.8807
10	255	9.561	118	184.7	3.075	556								47.394	44.4174	57.7559	22.6799	44.4546	28.3401			44.8917	41.5498	41.0403	22.6799	23.1913	29.9409
30	244.9	7.384	127	189.4	3.114	536								47.4083	44.8375	57.8821	22.798	44.5881	28.6011			44.9254	41.6342	41.0446	22.798	23.2013	30.0564
60	258.8	13.53	60	175.6	3.066	448								47.66	44.9162	58.2845	22.9353	44.6036	28.6309			45.112	41.8942	41.059	22.9353	23.2126	30.0793
														48.0883	45.0014	58.3594	22.9488	44.6847	28.6579			45.3189	42.1767	41.1206	22.9488	23.2444	30.3679
														48.1701	45.3189	58.4245	22.9759	45.3935	28.7445			45.3333	42.2803	41.1545	22.9759	23.255	30.4011
														48.2363	45.4724	58.4568	23.0126	45.4199	28.8652			45.468	42.8128	41.2328	23.0126	23.2708	30.4398
														48.3095	45.7751	58.667	23.0194	45.487	29.086			45.468	42.8264	41.6745	23.0194	23.4282	30.6201
														48.4534	45.8089	58.8314	23.0582	45.5087	29.0978			45.7557	43.2551	42.0028	23.0582	23.4483	30.7455
														48.5614	45.9506	58.9048	23.1121	45.5411	29.181			45.8383	43.2932	42.1981	23.1121	23.5874	30.8081
														48.7589	45.9885	58.9888	23.1145	45.6505	29.1888			46.2251	43.2995	42.3438	23.1145	23.6719	30.816
														49.0117	46.3005	59.0997	23.2622	45.7352	29.4741			46.4367	43.4461	42.3592	23.2622	23.6811	30.8882
														49.0139	46.3519	59.3144	23.307	45.7905	29.4808			46.8245	43.4474	42.4293	23.307	23.69	30.9462
														49.151	46.6767	59.5864	23.3134	45.7931	29.5994			46.9342	43.5313	42.4494	23.3134	23.7717	30.9977
														49.5167	46.7672	59.6535	23.3193	46.1002	29.6621			46.9647	43.8876	42.4943	23.3193	23.831	31.0292
														49.7433	46.7686	59.7564	23.3738	46.1079	29.7381			46.9647	43.9013	42.642	23.3738	23.8768	31.0589
														50.1588	46.7975	59.9673	23.3785	46.2197	29.7944			47.0578	44.0378	42.7578	23.3785	23.9287	31.1887
														50.2655	46.953	60.0753	23.4769	46.2734	29.8444			47.1711	44.1042	42.932	23.4769	24.0005	31.1998
														50.2763	47.0326	60.6814	23.5053	46.4483	29.9344			47.4457	44.1052	43.0426	23.5053	24.0239	31.2926
														50.3231	47.3389	60.8067	23.6004	46.7723	30.0232			47.4585	44.1812	43.1455	23.6004	24.043	31.3417
														50.8243	47.4539	60.9769	23.6605	46.9239	30.028			47.6066	44.2602	43.2854	23.6605	24.0774	31.358
														51.0591	47.6209	61.0888	23.8492	46.9338	30.0853			47.665	44.2936	43.8344	23.8492	24.19	31.4147
														51.0675	47.6763	61.1499	23.8784	47.0003	30.1607			47.8984	44.3129	44.033	23.8784	24.1972	31.4938
														51.3091	47.7406	61.4397	23.8966	47.1025	30.2494			47.8986	44.4096	44.1596	23.8966	24.2566	31.619
														51.3093	47.7754	61.4633	23.924	47.336	30.2862			48.0195	44.568	44.1683	23.924	24.3131	31.6753
														51.5927	47.7868	61.7459	23.986	47.3768	30.4875			48.0195	44.6182	44.3282	23.986	24.3514	31.7779
														51.602	48.2643	61.7677	24.0039	47.3839	30.5361			48.1631	44.6696	44.4031	24.0039	24.3646	31.9324
														51.6415	48.5379	61.849	24.0824	47.4088	30.6393			48.1718	44.7302	44.4245	24.0824	24.4754	31.9671
														51.6908	48.9316	61.9844	24.1569	47.4782	30.6397			48.2087	44.7886	44.4963	24.1569	24.6719	32.0075
														51.7251	49.0284	62.0314	24.3222	47.6633	30.7433			48.2547	44.8521	44.6132	24.3222	24.7755	32.0718
														51.9933	49.103	62.039	24.39	47.7226	30.7922			48.3057	44.8767	44.6414	24.39	24.8596	32.1251
														52.0025	49.3746	62.3957	24.4261	48.0083	30.87			48.3057	44.931	44.656	24.4261	25.0374	32.1278
														52.0262	49.7414	62.4605	24.4607	48.2103	30.8833			48.5229	45.0548	44.7502	24.4607	25.0758	32.1457
														52.1976	49.7417	62.5194	24.4853	48.5146	30.9962			48.5678	45.055	44.8734	24.4853	25.2951	32.1488
														52.3619	49.8171	62.5775	24.5118	48.7402	31.2758			48.6198	45.0758	44.8784	24.5118	25.3483	32.2195
														52.6482	50.067	62.6857	24.6097	48.8969	31.3581			48.6198	45.1093	44.8952	24.6097	25.4499	32.2976
														52.6688	50.3483	62.7531	24.6629	48.959	31.3646			48.7278	45.1215	45.0832	24.6629	25.5375	32.4104
														52.7134	50.4113	62.803	24.7503	49.116	31.4317			48.812	45.1456	45.119	24.7503	25.5804	32.4665
														52.7387	50.7254	63.104	24.815	49.1799	31.4463			48.812	45.2393	45.1856	24.815	25.6159	32.5138
														52.7464	50.8261	63.1725	24.8812	49.4083	31.5368			48.9229	45.7243	45.655	24.8812	25.6936	32.6818
														52.9259	50.9599	63.3037	24.9032	49.4152	31.5539			49.0799	45.9328	45.6949	24.9032	25.9324	32.6824
														53.0336	50.9958	63.3621	24.963	49.7211	31.6017			49.2093	45.9583	45.7117	24.963	26.1327	32.7264
														53.2393	51.0473	63.6371	24.9739	50.0894	31.6386			49.2329	45.9991	45.7553	24.9739	26.1672	32.7673
														53.3499	51.0588	63.6681	25.0009	50.1106	31.8936			49.4077	46.3113	45.8156	25.0009	26.3967	32.8005
														53.4373	51.2638	64.3607	25.0395	50.1253	31.8957			49.5032	46.3161	45.86	25.0395	26.414	32.9036
														53.4808	51.3067	64.3931	25.1346	50.3465	31.9658			49.5082	46.3456	46.028	25.1346	26.441	32.9048
														53.5512	51.3295	64.7388	25.1419	50.4499	32.0661			49.8409	46.6551	46.0799	25.1419	26.4589	32.9187
														53.6022	51.5863	65.0891	25.1696	50.4869	32.0743			49.8654	46.665	46.1068	25.1696	26.5319	33.0441
														53.6033	51.6541	65.1671	25.1854	50.6733	32.0803			49.8654	46.7427	46.1277	25.1854	26.589	33.0788
														53.9101	51.6592	65.3766	25.2488	50.7488	32.1009			49.9154	46.7759	46.1372	25.2488	26.5981	33.2343
														53.9243	51.6964	65.514	25.2523	50.7611	32.1123			49.9256	46.9077	46.1572	25.2523	26.6682	33.3325
														54.1183	51.7898	65.5398	25.2789	50.9281	32.1137			49.9396	46.9431	46.265	25.2789	26.8071	33.4707
														54.2885	52.3143	65.5528	25.2849	51.0116	32.1376			50.04	47.0143	46.3071	25.2849	26.8296	33.4935
														54.3337	52.3386	65.5562	25.3673	51.0214	32.1474			50.3264	47.0342	46.3108	25.3673	26.8313	33.5545
														54.4291	52.6081	65.7417	25.4173	51.0783	32.1813			50.3363	47.2301	46.4033	25.4173	26.873	33.6434
														54.6107	53.1136	65.7646	25.4675	51.2668	32.2117			50.3653	47.3153	46.4901	25.4675	27.003	33.7861
														54.7245	53.2238	65.8414	25.5592	51.3986	32.2145			50.3653	47.3265	46.4938	25.5592	27.0355	33.9117
														54.7416	53.2378	65.8477	25.5761	51.5417	32.2437			50.6797	47.3293	46.6295	25.5761	27.0658	34.049
														54.7646	53.3561	65.8539	25.6375	51.6694	32.3042			50.7219	47.3773	46.9685	25.6375	27.0774	34.0565
														54.7799	53.5799	65.8563	25.7116	51.8909	32.3944			50.792	47.4323	47.2379	25.7116	27.1028	34.1812
														54.7885	53.5864	66.2381	25.8018	52.0387	32.4036			50.792	47.4794	47.3754	25.8018	27.1341	34.2796
														54.8824	53.6019	66.2584	25.833	52.0559	32.5215			50.9595	47.4875	47.3962	25.833	27.1583	34.2829
														55.1247	53.7905	66.32	25.8471	52.1471	32.6352			50.9595	47.5045	47.416	25.8471	27.1689	34.2852
														55.1692	53.8666	66.3266	25.9697	52.167	32.6555			51.0817	47.5051	47.538	25.9697	27.1799	34.3881
														55.1794	53.9026	66.4673	25.9697	52.4949	32.7712			51.0817	47.6219	47.5606	25.9697	27.2712	34.5374
														55.2667	54.0467	66.4952	25.9991	52.6843	33.0181			51.1027	47.8369	47.7786	25.9991	27.2881	34.5695
														55.2933	54.3029	66.7783	26.0602	52.6862	33.043			51.1465	47.8375	47.8788	26.0602	27.3758	34.7289
														55.3806	54.3416	66.8744	26.0851	52.7709	33.0466			51.1689	47.8478	48.0969	26.0851	27.415	34.7415
														55.5524	54.4387	67.1356	26.2305	52.8115	33.1641			51.1689	47.9572	48.194	26.2305	27.488	34.8369
														55.658	54.4937	67.3705	26.2485	52.8363	33.1951			51.2341	48.0357	48.2432	26.2485	27.4893	34.9043
														55.7181	54.5223	67.4642	26.275	52.9117	33.2097			51.5019	48.124	48.2991	26.275	27.5341	34.9198
														55.7343	54.756	67.5399	26.3542	53.1268	33.2133			51.5929	48.1618	48.8259	26.3542	27.5921	35.0124
														55.7392	54.8187	67.6149	26.4484	53.1751	33.2392			51.6177	48.1789	48.871	26.4484	27.6776	35.05
														55.8762	54.9475	67.7934	26.479	53.2439	33.2535			51.672	48.2939	48.9182	26.479	27.7072	35.1235
														55.9139	55.0023	67.811	26.505	53.3619	33.2615			51.6992	48.4504	49.0105	26.505	27.7744	35.2223
														55.9984	55.4107	67.872	26.5694	53.4255	33.3069			51.8676	48.6039	49.0212	26.5694	27.7895	35.2955
														56.144	55.4813	68.0868	26.5949	53.4745	33.3891			51.9582	48.8684	49.038	26.5949	27.8119	35.4168
														56.2125	55.5666	68.2524	26.6478	53.5128	33.4252			51.9674	49.136	49.3208	26.6478	27.8575	35.471
														56.2566	55.9259	68.284	26.6657	53.6306	33.4795			52.0143	49.1607	49.3211	26.6657	27.8652	35.4839
														56.3311	56.0015	68.2972	26.7464	53.8036	33.5074			52.0294	49.1927	49.3498	26.7464	27.9052	35.5327
														56.3803	56.1854	68.3157	26.7809	53.8177	33.5264			52.0876	49.21	49.4195	26.7809	27.9824	35.5741
														56.3956	56.3369	68.4306	26.8276	54.2111	33.593			52.1619	49.2251	49.5215	26.8276	28.0498	35.6948
														56.4753	56.3489	68.4307	26.9056	54.2552	33.613			52.1775	49.2799	49.5602	26.9056	28.0858	35.7244
														56.5996	56.5454	68.5973	26.909	54.4591	33.6592			52.1775	49.372	49.5642	26.909	28.1156	35.7501
														56.7743	56.5855	68.641	26.9695	54.6624	33.665			52.197	49.3906	49.7228	26.9695	28.1959	35.8692
														56.8577	56.5969	68.7088	27.0269	54.6991	33.7024			52.2936	49.3949	49.7234	27.0269	28.3057	35.8796
														56.8582	56.6719	68.7335	27.0303	54.8499	33.7356			52.3819	49.5548	49.7821	27.0303	28.3539	35.9761
														56.9303	56.7081	68.8078	27.0833	54.8824	33.7496			52.4758	49.599	49.8236	27.0833	28.3815	35.9939
														57.01	56.7219	68.8167	27.0943	55.0486	34.031			52.5169	49.7022	49.8647	27.0943	28.4133	36.0021
														57.1682	56.7264	69.0398	27.1023	55.0911	34.0659			52.5361	49.7034	50.1454	27.1023	28.4425	36.0354
														57.2005	56.8962	69.082	27.1287	55.1287	34.1145			52.6726	49.7076	50.215	27.1287	28.4481	36.0509
														57.2013	56.9761	69.1046	27.1331	55.1753	34.1487			52.8119	49.7948	50.3151	27.1331	28.657	36.1558
														57.2458	56.9769	69.1378	27.1703	55.2321	34.1551			52.8371	49.839	50.3342	27.1703	28.6583	36.1953
														57.2604	57.1194	69.3591	27.235	55.2384	34.2165			52.9738	49.9663	50.3636	27.235	28.6759	36.2026
														57.346	57.1431	69.3864	27.2583	55.7086	34.2193			52.9738	50.0641	50.3672	27.2583	28.6929	36.2754
														57.3578	57.4208	69.8607	27.2724	55.8328	34.2238			53.0781	50.1191	50.4868	27.2724	28.698	36.3079
														57.4048	57.573	70.0009	27.2872	56.2154	34.2509			53.0786	50.1309	50.6544	27.2872	28.7246	36.3655
														57.4774	57.7012	70.2466	27.2883	56.4939	34.2726			53.1459	50.1959	50.6777	27.2883	28.7917	36.4145
														57.5935	57.7788	70.3183	27.3233	56.5517	34.3118			53.2413	50.3323	50.7501	27.3233	28.8086	36.5066
														57.6603	57.8054	70.5265	27.346	56.7211	34.3502			53.368	50.3617	50.7629	27.346	28.8973	36.5184
														57.7074	57.9389	70.5277	27.3591	56.8361	34.3796			53.3988	50.3906	50.8642	27.3591	28.9455	36.573
														57.7754	58.2537	70.7046	27.4283	57.0235	34.3801			53.3997	50.4054	50.9537	27.4283	28.9767	36.6004
														57.7915	58.2626	70.7858	27.4425	57.0804	34.3895			53.4404	50.4346	50.9602	27.4425	29.0432	36.6498
														57.8194	58.2877	70.9741	27.4596	57.2162	34.3921			53.454	50.4378	51.0219	27.4596	29.0494	36.6514
														57.8396	58.2994	71.0102	27.4836	57.3532	34.4224			53.457	50.5849	51.0432	27.4836	29.1432	36.662
														57.8555	58.3182	71.1332	27.5172	57.4561	34.4425			53.545	50.7368	51.1652	27.5172	29.1511	36.921
														57.9553	58.3323	71.5427	27.5549	57.5192	34.4557			53.6566	50.7461	51.3353	27.5549	29.165	37.1028
														58.1312	58.3978	71.6077	27.6494	57.5674	34.5177			53.9498	50.818	51.4083	27.6494	29.2792	37.1065
														58.2365	59.003	71.6128	27.6794	57.5926	34.5357			54.095	50.9104	51.4911	27.6794	29.3241	37.1165
														58.2833	59.0043	71.7034	27.7067	57.6855	34.5467			54.095	50.9737	51.5387	27.7067	29.3298	37.1616
														58.2865	59.0814	71.7341	27.7676	57.8517	34.6546			54.1028	51.045	51.7969	27.7676	29.3335	37.1829
														58.4946	59.119	71.7778	27.7944	57.9201	34.6587			54.1104	51.08	51.8741	27.7944	29.3504	37.2085
														58.5549	59.1217	71.829	27.8208	58.0287	34.7677			54.1104	51.0885	51.8798	27.8208	29.3608	37.2131
														58.5629	59.2723	71.8798	27.8422	58.0443	34.897			54.409	51.21	51.9317	27.8422	29.52	37.2371
														58.5911	59.6168	71.9113	27.8601	58.1205	34.9501			54.4931	51.4035	51.945	27.8601	29.5302	37.2505
														58.6367	59.917	71.9244	27.8639	58.1631	35.0614			54.514	51.4122	52.0445	27.8639	29.5446	37.2622
														58.6533	60.5059	71.94	27.8662	58.2681	35.1051			54.5756	51.5531	52.0845	27.8662	29.59	37.3341
														58.7217	60.5292	71.9589	27.8858	58.4333	35.2279			54.6625	51.5815	52.1228	27.8858	29.5925	37.4011
														58.9005	60.5705	72.0258	27.9548	58.5001	35.2425			54.67	51.6058	52.1323	27.9548	29.5925	37.41
														58.9993	60.5953	72.374	28.0016	58.6991	35.2501			54.7544	51.6609	52.2707	28.0016	29.5975	37.4155
														59.0448	60.5959	72.3747	28.0246	58.7122	35.2639			54.8182	51.8461	52.3752	28.0246	29.6398	37.4419
														59.0556	60.7089	72.3904	28.1569	58.8068	35.3273			54.8215	52.0692	52.4859	28.1569	29.6417	37.5356
														59.0678	60.7185	72.4131	28.1784	58.9089	35.349			54.9851	52.0948	52.6226	28.1784	29.6629	37.5475
														59.1569	60.7579	72.4503	28.1987	58.918	35.3569			54.999	52.129	52.75	28.1987	29.6844	37.5877
														59.2101	60.7747	72.4924	28.2057	59.1484	35.3589			55.0334	52.13	52.8418	28.2057	29.792	37.6326
														59.2357	61.0997	72.5384	28.2247	59.5244	35.3707			55.0334	52.1742	52.8448	28.2247	29.795	37.6641
														59.3016	61.1248	72.9448	28.4316	59.5456	35.3724			55.065	52.2086	52.8939	28.4316	29.8077	37.7242
														59.6053	61.1908	72.9672	28.4868	59.6564	35.4778			55.2253	52.3227	52.9086	28.4868	29.8093	37.8547
														59.6304	61.2933	72.9712	28.5578	59.7429	35.4828			55.2741	52.3525	52.9283	28.5578	29.8134	37.926
														59.6441	61.3672	73.0514	28.566	59.806	35.5506			55.2801	52.3735	52.955	28.566	29.8326	37.9368
														59.6686	61.4613	73.0791	28.6704	59.8888	35.5731			55.2801	52.3896	53.004	28.6704	29.8719	38.0875
														59.756	61.5399	73.194	28.7205	59.9756	35.5735			55.445	52.3927	53.1158	28.7205	29.887	38.1025
														59.8051	61.5501	73.3252	28.7329	60.0095	35.6083			55.6665	52.4118	53.2346	28.7329	29.9542	38.1154
														60.0024	61.5688	73.4569	28.735	60.1181	35.6858			55.7838	52.6082	53.2748	28.735	29.9687	38.1285
														60.1172	61.6549	73.499	28.7396	60.2021	35.6904			55.8296	52.6598	53.4473	28.7396	30.004	38.137
														60.1978	61.8188	73.546	28.7914	60.2585	35.695			55.8895	52.7017	53.508	28.7914	30.054	38.1666
														60.2635	61.8694	73.6739	28.8098	60.3776	35.7589			56.0137	52.7172	53.5409	28.8098	30.0835	38.1754
														60.3503	62.106	73.6883	28.8452	60.5153	35.7679			56.1209	52.8714	53.616	28.8452	30.2786	38.2083
														60.3516	62.1281	73.7508	28.8508	60.722	35.8304			56.1962	53.0049	53.6453	28.8508	30.2805	38.2171
														60.4124	62.1758	73.7885	28.9503	60.772	35.8558			56.2007	53.0766	53.6775	28.9503	30.3278	38.3437
														60.4525	62.1833	73.9558	28.9529	60.7828	35.8752			56.2575	53.1006	53.6931	28.9529	30.3382	38.3723
														60.4901	62.2117	73.9622	28.9773	60.905	35.9038			56.2871	53.1058	53.7246	28.9773	30.3487	38.4072
														60.5058	62.3226	74.122	28.9802	60.9651	35.9235			56.3397	53.1719	53.7264	28.9802	30.3594	38.4984
														60.5555	62.3627	74.2214	28.9835	61.0969	35.9313			56.3965	53.1804	53.7372	28.9835	30.3736	38.5538
														60.582	62.3698	74.3233	29.036	61.3921	35.9462			56.4325	53.2095	53.7454	29.036	30.378	38.5638
														60.6537	62.4911	74.3875	29.0882	61.4156	35.9593			56.434	53.2449	53.7464	29.0882	30.3907	38.5694
														60.6866	62.5055	74.4048	29.1206	61.6041	36.0219			56.4638	53.3319	53.7493	29.1206	30.453	38.5882
														60.7248	62.5203	74.4444	29.151	61.6119	36.0295			56.472	53.3349	53.7632	29.151	30.4909	38.67
														60.7309	62.6389	74.5454	29.1558	61.6955	36.0729			56.4837	53.4817	53.7885	29.1558	30.5183	38.6752
														60.8203	62.7948	74.5689	29.2429	62.0085	36.1215			56.4915	53.4992	53.7893	29.2429	30.5379	38.7328
														60.8922	62.9897	74.6043	29.2581	62.0632	36.2013			56.5301	53.5166	53.8325	29.2581	30.5803	38.77
														60.9355	63.0198	74.6225	29.2676	62.3403	36.2046			56.649	53.5802	53.8845	29.2676	30.5874	38.7787
														60.9443	63.0377	74.8752	29.2788	62.534	36.2664			56.6938	53.5936	53.928	29.2788	30.6365	38.7824
														61.0423	63.0721	74.878	29.3142	62.5423	36.3101			56.7315	53.6284	53.9338	29.3142	30.6872	38.7983
														61.1449	63.0736	74.8959	29.3144	62.9053	36.3382			56.7773	53.6784	53.9512	29.3144	30.7409	38.8148
														61.2346	63.1246	74.9246	29.3321	63.0565	36.3489			56.8444	53.6868	53.9858	29.3321	30.7412	38.8152
														61.2837	63.1386	74.9323	29.3517	63.1393	36.3601			56.8848	53.6961	54.0161	29.3517	30.7693	38.8215
														61.3055	63.661	75.0736	29.4054	63.4541	36.3831			56.8931	53.7138	54.0207	29.4054	30.7745	38.8662
														61.3066	63.673	75.1688	29.4826	63.5144	36.4196			56.8978	53.7542	54.0693	29.4826	30.8058	38.8818
														61.3783	63.6737	75.1863	29.4975	63.5475	36.4285			56.9846	53.8376	54.1398	29.4975	30.8282	38.9257
														61.5661	63.7289	75.4091	29.5149	63.7044	36.4314			57.0803	53.8477	54.1544	29.5149	30.8286	38.9863
														61.5979	63.7493	75.4559	29.5366	63.7567	36.4373			57.1643	53.8849	54.1966	29.5366	30.8506	39.0086
														61.6473	63.8916	75.4691	29.5444	63.7993	36.4796			57.1643	53.9511	54.23	29.5444	30.8829	39.0389
														61.6534	64.1324	75.513	29.5691	63.8164	36.4895			57.2099	54.0168	54.3649	29.5691	30.9107	39.0541
														61.7468	64.1876	75.6597	29.5691	63.9096	36.5167			57.4705	54.0596	54.5156	29.5691	30.9124	39.0757
														61.8336	64.1962	75.7503	29.5805	64.0548	36.5193			57.5032	54.0681	54.5545	29.5805	30.9679	39.1414
														61.9177	64.1981	75.8876	29.5925	64.2542	36.5485			57.6069	54.0928	54.5987	29.5925	30.9764	39.1468
														61.9683	64.2806	76.0858	29.6321	64.6602	36.6024			57.6069	54.1512	54.6175	29.6321	30.9876	39.1526
														61.9834	64.398	76.1269	29.6788	64.6958	36.6118			57.8018	54.1678	54.6281	29.6788	31.0183	39.1531
														62.1449	64.4036	76.189	29.6949	64.9737	36.6251			57.849	54.1682	54.6429	29.6949	31.0356	39.1638
														62.1675	64.4293	76.1945	29.7079	64.9954	36.6378			57.8631	54.2301	54.7254	29.7079	31.0358	39.2606
														62.3142	64.543	76.2267	29.8448	65.0575	36.6512			58.0281	54.3137	54.7541	29.8448	31.0431	39.2846
														62.3661	64.6001	76.2826	29.8854	65.3777	36.71			58.0281	54.3514	54.9511	29.8854	31.0519	39.3188
														62.4517	65.0087	76.3721	29.8996	65.4537	36.8614			58.035	54.4919	55.0378	29.8996	31.075	39.3603
														62.558	65.2325	76.3764	29.9064	65.5271	36.9074			58.164	54.597	55.2014	29.9064	31.1394	39.3827
														62.6146	65.2582	76.455	29.9161	65.7218	36.9368			58.164	54.6221	55.2046	29.9161	31.1621	39.4374
														62.6243	65.2935	76.4941	29.9375	65.9197	37.0137			58.2204	54.6769	55.2977	29.9375	31.1982	39.4541
														62.6354	65.3099	76.495	29.955	65.9443	37.0283			58.3002	54.7156	55.3432	29.955	31.2242	39.5039
														62.672	65.4933	76.5226	30.0121	66.0461	37.0425			58.31	54.7207	55.3872	30.0121	31.2675	39.5202
														62.8025	65.5086	76.5535	30.0389	66.0886	37.0814			58.3995	54.7353	55.3947	30.0389	31.2741	39.5676
														62.9958	65.5626	76.5831	30.0457	66.0993	37.1639			58.4717	54.7905	55.3957	30.0457	31.2977	39.7463
														63.0184	65.5947	76.6747	30.1039	66.1565	37.2307			58.4761	54.8143	55.4551	30.1039	31.3142	39.7605
														63.0831	65.6226	76.9237	30.1234	66.6769	37.233			58.4761	54.8436	55.4988	30.1234	31.3285	39.7714
														63.2479	65.7288	77.0308	30.1471	66.6883	37.2834			58.506	54.8738	55.5539	30.1471	31.3305	39.7901
														63.2513	65.8019	77.0536	30.1494	66.6907	37.287			58.7571	54.9077	55.5601	30.1494	31.3774	39.8102
														63.3408	65.8627	77.1333	30.1628	66.743	37.2892			58.8293	54.9384	55.5613	30.1628	31.4575	39.8122
														63.6123	65.9409	77.2394	30.165	66.9221	37.3106			58.88	54.9713	55.5896	30.165	31.4999	39.8178
														63.7421	65.9702	77.2897	30.2126	66.9231	37.3737			58.8897	55.0085	55.6098	30.2126	31.5556	39.8604
														63.7491	66.0305	77.3551	30.219	66.9525	37.3754			59.0266	55.063	55.6505	30.219	31.5895	39.8696
														63.7585	66.0454	77.4174	30.2603	67.0098	37.4262			59.0435	55.0919	55.6665	30.2603	31.5999	39.8719
														63.7642	66.0489	77.4903	30.2637	67.0255	37.494			59.0467	55.1125	55.722	30.2637	31.6068	39.8814
														63.814	66.122	77.554	30.2875	67.4842	37.5647			59.056	55.1752	55.7543	30.2875	31.6579	39.8982
														63.9265	66.1554	77.6483	30.289	67.5343	37.5741			59.1217	55.1806	55.7606	30.289	31.6584	40.1407
														64.0083	66.4659	77.794	30.2898	67.6594	37.5834			59.1217	55.1876	55.7614	30.2898	31.7165	40.1539
														64.0156	66.494	77.8158	30.3212	67.6828	37.5961			59.2391	55.1955	55.7628	30.3212	31.7409	40.2181
														64.0459	66.5475	77.8515	30.3459	67.6928	37.6016			59.3284	55.2568	55.7745	30.3459	31.8124	40.2964
														64.1331	66.768	78.1499	30.3899	67.7464	37.6124			59.3326	55.2672	55.783	30.3899	31.8791	40.2976
														64.1503	67.0034	78.3726	30.4105	67.8068	37.6385			59.3507	55.3429	55.8287	30.4105	31.9018	40.3541
														64.158	67.0514	78.3727	30.4265	67.9465	37.6813			59.3837	55.3677	55.9533	30.4265	31.9201	40.3552
														64.3575	67.1379	78.5507	30.4311	68.0735	37.698			59.5049	55.5764	55.9841	30.4311	31.9429	40.408
														64.4783	67.1492	78.5531	30.4616	68.2592	37.6983			59.5255	55.5795	56.0269	30.4616	31.9461	40.4154
														64.495	67.2243	78.6368	30.4956	68.2886	37.7159			59.6511	55.5844	56.1047	30.4956	31.9604	40.4684
														64.6908	67.2633	78.7903	30.4991	68.3257	37.7414			59.6626	55.6095	56.1179	30.4991	31.9779	40.4844
														64.7865	67.2999	78.8362	30.5216	68.4252	37.7575			59.677	55.6368	56.1588	30.5216	31.9813	40.5976
														64.8202	67.3249	79.0116	30.5258	68.4447	37.8071			59.7145	55.6442	56.1656	30.5258	31.9926	40.6083
														64.8428	67.4197	79.1305	30.5908	68.4893	37.8266			59.7145	55.6644	56.1868	30.5908	32.0001	40.668
														64.9913	67.4609	79.2593	30.595	68.5318	37.8367			59.7602	55.7158	56.2703	30.595	32.004	40.6749
														65.0756	67.4744	79.3902	30.6339	68.5732	37.8375			59.7885	55.7442	56.3146	30.6339	32.0584	40.6969
														65.0808	67.5666	79.3995	30.669	68.5764	37.8589			59.8249	55.8121	56.3448	30.669	32.0851	40.6993
														65.081	67.6299	79.5518	30.6746	68.5803	37.8679			59.8698	55.8347	56.4116	30.6746	32.0902	40.8193
														65.1378	67.6621	79.9309	30.6749	68.8147	37.9014			59.886	55.8427	56.4223	30.6749	32.1049	40.8373
														65.1986	67.6634	79.941	30.6842	68.8417	37.9274			59.9522	56.0513	56.4364	30.6842	32.1121	40.863
														65.2297	67.7136	80.0607	30.7914	69.0848	37.9342			59.9522	56.0746	56.5502	30.7914	32.1681	40.8672
														65.3349	67.7739	80.0687	30.8213	69.2802	37.9548			60.0794	56.2244	56.6085	30.8213	32.2133	40.8925
														65.3982	67.7909	80.0908	30.8237	69.3753	37.9801			60.1585	56.2458	56.6117	30.8237	32.2137	40.9846
														65.4226	68.0004	80.0989	30.8567	69.3928	38.0351			60.1868	56.3733	56.7872	30.8567	32.2156	41.0018
														65.4827	68.0186	80.1102	30.8614	69.4365	38.0453			60.1895	56.4234	56.9073	30.8614	32.2402	41.0262
														65.5146	68.0447	80.1153	30.8663	69.4579	38.0557			60.1895	56.4379	56.9491	30.8663	32.3011	41.058
														65.5803	68.1758	80.1979	30.8925	69.6391	38.0577			60.1921	56.4549	56.9779	30.8925	32.3014	41.0654
														65.5959	68.2484	80.2849	30.9148	69.7737	38.1173			60.2078	56.4851	57.0349	30.9148	32.3454	41.0859
														65.7333	68.3077	80.3996	30.938	69.8262	38.1525			60.4799	56.5009	57.0928	30.938	32.4348	41.1309
														65.7545	68.3334	80.4306	30.969	69.93	38.1858			60.4815	56.5122	57.1205	30.969	32.4352	41.1666
														65.768	68.3671	80.4327	30.9749	70.1387	38.2195			60.5091	56.5706	57.2136	30.9749	32.4778	41.3466
														65.7703	68.4302	80.445	30.9934	70.2787	38.2215			60.5091	56.5948	57.2964	30.9934	32.4921	41.3944
														65.8264	68.4498	80.4638	31.0024	70.28	38.2346			60.5113	56.5963	57.3079	31.0024	32.5019	41.3971
														65.8396	68.5224	80.4773	31.0138	70.283	38.2931			60.6434	56.6346	57.354	31.0138	32.5086	41.4148
														65.8808	68.5811	80.5092	31.0264	70.409	38.2958			60.6939	56.7011	57.3618	31.0264	32.5125	41.4226
														65.8943	68.7757	80.5467	31.0406	70.5645	38.3463			60.6939	56.7067	57.4025	31.0406	32.5287	41.4263
														65.9647	68.7913	80.7428	31.0693	70.7258	38.4631			60.7314	56.7216	57.4131	31.0693	32.5325	41.5122
														66.0339	68.8319	80.786	31.0932	70.8847	38.4866			60.7546	56.7347	57.4657	31.0932	32.5328	41.5346
														66.0663	68.8964	80.8657	31.095	71.0495	38.5218			60.8645	56.7773	57.4663	31.095	32.5344	41.5452
														66.1615	69.0493	80.9314	31.0995	71.0682	38.5235			60.8936	56.8529	57.4882	31.0995	32.5775	41.5662
														66.178	69.106	81.0686	31.1451	71.1203	38.529			60.9918	56.8545	57.538	31.1451	32.5969	41.5693
														66.1944	69.3474	81.1368	31.1586	71.1738	38.5866			60.9999	56.8717	57.6324	31.1586	32.6196	41.5964
														66.208	69.3803	81.1612	31.2126	71.268	38.5982			61.0526	56.8744	57.6661	31.2126	32.63	41.6045
														66.2174	69.4287	81.2014	31.2145	71.3132	38.6233			61.0737	56.8855	57.6775	31.2145	32.6534	41.6453
														66.2378	69.4983	81.2649	31.2181	71.5694	38.6767			61.1298	56.8875	57.7472	31.2181	32.6737	41.6495
														66.26	69.5422	81.2666	31.2335	71.5764	38.6877			61.2355	56.9366	57.7828	31.2335	32.6908	41.6658
														66.2631	69.6011	81.2938	31.252	71.6449	38.7034			61.3961	56.9512	57.8206	31.252	32.7179	41.6755
														66.4033	69.8963	81.4582	31.2564	71.646	38.7314			61.4506	57.0976	57.8527	31.2564	32.7601	41.7056
														66.4633	69.9137	81.5625	31.263	71.832	38.7406			61.4629	57.1708	57.8812	31.263	32.7702	41.7227
														66.4638	69.9219	81.6139	31.2715	72.2994	38.836			61.4749	57.2006	57.9264	31.2715	32.7795	41.8274
														66.4744	69.9265	81.6398	31.2924	72.3139	38.8838			61.4847	57.2476	57.9269	31.2924	32.7961	41.8984
														66.6747	70.017	81.6786	31.3153	72.5188	38.9087			61.5014	57.2522	57.9386	31.3153	32.7992	41.9401
														66.8276	70.0589	81.6907	31.3232	72.6254	38.9606			61.5595	57.3108	57.9753	31.3232	32.8005	41.9682
														66.8874	70.1275	81.6967	31.3305	72.6266	38.9636			61.5614	57.343	58.0164	31.3305	32.8037	41.986
														67.0474	70.1744	81.8657	31.3442	72.7186	38.9841			61.5797	57.3794	58.0647	31.3442	32.8516	42.0393
														67.052	70.1753	81.8939	31.3546	72.7928	38.9867			61.6444	57.3913	58.0685	31.3546	32.9765	42.0493
														67.1624	70.2468	81.9088	31.4042	73.3188	39.073			61.6504	57.4056	58.0811	31.4042	32.9901	42.0717
														67.1898	70.502	81.9913	31.4333	73.6879	39.1356			61.6879	57.4358	58.1019	31.4333	32.9988	42.0811
														67.3307	70.5336	82.035	31.4581	73.9173	39.1359			61.6879	57.451	58.1268	31.4581	33.0045	42.1241
														67.3355	70.5417	82.038	31.5004	73.9354	39.1365			61.7323	57.5179	58.1293	31.5004	33.0124	42.1326
														67.4149	70.5572	82.0737	31.5153	74.1498	39.189			61.7634	57.524	58.2157	31.5153	33.0477	42.1384
														67.4745	70.5693	82.1192	31.5191	74.4715	39.2385			61.7671	57.7121	58.2157	31.5191	33.0682	42.1948
														67.5634	70.6046	82.133	31.5581	74.7938	39.2876			61.7725	57.7234	58.2165	31.5581	33.0771	42.1982
														67.675	70.626	82.2054	31.597	74.8464	39.3188			61.7725	57.7872	58.2266	31.597	33.0851	42.2292
														67.7108	70.7034	82.2565	31.6516	74.8751	39.3524			61.7788	57.8142	58.3005	31.6516	33.1055	42.3174
														67.7905	70.7294	82.275	31.6896	75.1814	39.3555			61.7942	57.8248	58.3034	31.6896	33.1345	42.411
														67.8319	70.7923	82.3197	31.692	75.6988	39.4338			61.8157	57.901	58.384	31.692	33.2116	42.4339
														67.8553	70.8209	82.4648	31.7037	75.8628	39.4564			61.8346	57.9219	58.3905	31.7037	33.2375	42.4642
														67.8691	70.8988	82.8706	31.7106	75.9153	39.4744			61.8564	57.9379	58.4923	31.7106	33.2669	42.4988
														67.8746	70.9094	82.9132	31.7428	75.9437	39.4929			61.8583	57.9543	58.6504	31.7428	33.269	42.5534
														67.8919	70.9347	83.0827	31.7593	76.0042	39.5107			61.8664	57.9829	58.6772	31.7593	33.3077	42.705
														67.8969	70.9593	83.2548	31.7641	76.0332	39.5137			61.8664	58.0336	58.7007	31.7641	33.3207	42.7266
														68.0561	71.1475	83.2623	31.8008	76.1774	39.5341			61.9142	58.0532	58.7196	31.8008	33.3876	42.7522
														68.0714	71.1553	83.3101	31.8364	76.3589	39.5802			62.0506	58.1436	58.726	31.8364	33.3957	42.7522
														68.1348	71.3236	83.5267	31.8417	76.5492	39.5849			62.0506	58.1517	58.8359	31.8417	33.4035	42.8497
														68.1608	71.3577	83.9168	31.9104	76.8434	39.593			62.0556	58.243	58.9227	31.9104	33.4524	42.8534
														68.1675	71.5272	83.9721	31.9478	76.9678	39.6063			62.2426	58.2689	58.9261	31.9478	33.4779	42.9294
														68.1679	71.5605	84.0078	31.9518	77.0771	39.6318			62.4411	58.3218	58.9798	31.9518	33.4781	42.9415
														68.1843	71.5849	84.0151	31.9769	77.3277	39.6339			62.4418	58.3368	59.0051	31.9769	33.5242	42.9782
														68.3001	71.6821	84.0251	31.9916	77.3827	39.6389			62.4418	58.3925	59.0883	31.9916	33.5558	42.982
														68.3155	71.7474	84.0448	31.9986	77.4899	39.6825			62.4732	58.4098	59.1098	31.9986	33.5992	42.9838
														68.353	71.7729	84.0578	32.0007	77.8047	39.6991			62.5508	58.4128	59.1364	32.0007	33.6079	43.09
														68.3634	71.8348	84.2597	32.0267	77.9087	39.7221			62.5904	58.4546	59.2006	32.0267	33.6342	43.1001
														68.4888	71.8684	84.2897	32.0546	77.9553	39.75			62.5948	58.4573	59.2283	32.0546	33.6347	43.1087
														68.7383	71.9221	84.3149	32.0626	78.0235	39.7754			62.5951	58.473	59.2615	32.0626	33.6629	43.1229
														68.7396	71.9234	84.3181	32.1316	78.1192	39.8261			62.6683	58.4945	59.2928	32.1316	33.7248	43.1586
														68.7993	71.9904	84.3644	32.1431	78.1867	39.8849			62.6978	58.5393	59.3218	32.1431	33.7516	43.1759
														68.8362	72.0055	84.5513	32.1453	78.3087	39.8897			62.7655	58.5482	59.3463	32.1453	33.7613	43.1968
														68.869	72.1025	84.648	32.1578	78.3717	39.8936			62.7655	58.632	59.3551	32.1578	33.7822	43.2386
														68.8707	72.1697	84.8357	32.1858	78.4931	39.9346			62.8168	58.6482	59.3881	32.1858	33.7853	43.2753
														68.97	72.2967	84.968	32.1905	78.6384	39.9405			62.8549	58.6562	59.401	32.1905	33.7883	43.2978
														69.0062	72.3641	84.986	32.1998	78.6453	39.9474			62.8594	58.6699	59.466	32.1998	33.7912	43.3117
														69.0833	72.3923	85.0536	32.2246	78.8875	39.9918			62.9235	58.688	59.4904	32.2246	33.8437	43.3409
														69.2218	72.4543	85.1181	32.2364	78.9305	40.0045			62.9336	58.7111	59.4975	32.2364	33.8459	43.3522
														69.2682	72.5432	85.2216	32.2494	79.111	40.017			62.9439	58.7254	59.6065	32.2494	33.852	43.3872
														69.3074	72.5539	85.2411	32.2987	79.1502	40.0231			62.9439	58.7896	59.695	32.2987	33.882	43.4054
														69.5126	72.5558	85.3966	32.3208	79.2478	40.0318			62.9891	58.8453	59.7472	32.3208	33.8934	43.4136
														69.6201	72.6718	85.5432	32.353	79.5107	40.0604			63.0722	58.9173	59.7484	32.353	33.9294	43.4153
														69.6334	72.7137	85.6463	32.3684	79.6085	40.0837			63.0818	58.9672	59.8044	32.3684	33.9951	43.4569
														69.6458	72.735	85.7514	32.3715	79.8364	40.1112			63.2098	58.9763	59.8369	32.3715	34.0209	43.4741
														69.8048	72.8103	85.8472	32.3745	79.8406	40.1392			63.3228	59.0367	59.9496	32.3745	34.0427	43.4798
														69.8302	72.8276	85.9459	32.3902	79.9309	40.1405			63.3447	59.0405	59.9999	32.3902	34.0497	43.5028
														69.9222	72.8379	86.0284	32.3955	80.1011	40.153			63.3576	59.1299	60.1089	32.3955	34.1319	43.5343
														69.9225	72.9634	86.0535	32.4023	80.3769	40.1552			63.3595	59.1316	60.1598	32.4023	34.1933	43.5413
														69.9761	73.0006	86.0958	32.4103	80.3799	40.1797			63.3788	59.1543	60.1641	32.4103	34.223	43.5527
														69.9765	73.0173	86.1426	32.4163	80.3994	40.1815			63.3907	59.2044	60.1747	32.4163	34.2307	43.5824
														69.9932	73.0251	86.1603	32.4194	80.4921	40.1996			63.5464	59.2076	60.1992	32.4194	34.2399	43.5831
														70.0058	73.1462	86.1803	32.4238	80.9485	40.2083			63.5503	59.217	60.2233	32.4238	34.2982	43.6099
														70.0291	73.236	86.2261	32.5166	80.9881	40.2536			63.6056	59.2686	60.2391	32.5166	34.3014	43.6473
														70.0441	73.3593	86.2508	32.5354	81.0359	40.2537			63.6109	59.3048	60.3008	32.5354	34.3153	43.7192
														70.1063	73.4571	86.266	32.5457	81.0908	40.2551			63.6288	59.3523	60.3919	32.5457	34.3164	43.7249
														70.167	73.4723	86.3807	32.5461	81.2337	40.2752			63.6299	59.4136	60.4045	32.5461	34.3382	43.7296
														70.2528	73.5722	86.3903	32.574	81.2617	40.29			63.6364	59.5116	60.4636	32.574	34.3573	43.7401
														70.3629	73.6335	86.4641	32.578	81.3814	40.3026			63.7004	59.5547	60.4718	32.578	34.3697	43.7479
														70.4546	73.7451	86.5291	32.6146	81.4699	40.3104			63.7598	59.5711	60.4835	32.6146	34.3879	43.7665
														70.6556	73.7663	86.5295	32.6255	81.5734	40.3569			63.7742	59.593	60.4998	32.6255	34.4651	43.7705
														70.6862	73.9987	86.5485	32.6391	81.7017	40.3682			63.819	59.6114	60.5156	32.6391	34.5012	43.7869
														70.706	74.059	86.5733	32.645	81.8063	40.3838			63.8471	59.6897	60.5935	32.645	34.5061	43.7923
														70.7449	74.1219	86.5947	32.6453	81.8357	40.4872			63.9862	59.7244	60.639	32.6453	34.5228	43.8543
														70.8281	74.154	86.5967	32.6601	82.0126	40.4985			64.0979	59.7368	60.713	32.6601	34.5248	43.879
														70.8537	74.1779	86.6364	32.7103	82.0183	40.5271			64.1041	59.7975	60.7553	32.7103	34.5372	43.9677
														70.9818	74.1936	86.7042	32.7592	82.2399	40.5967			64.1292	59.8239	60.8458	32.7592	34.5421	43.9989
														70.989	74.4043	86.7457	32.773	82.4737	40.6349			64.1481	59.8779	60.8827	32.773	34.6308	44.0331
														70.9998	74.4228	86.8013	32.7816	82.5015	40.6444			64.169	59.9271	60.8916	32.7816	34.6939	44.0721
														71.0292	74.4312	86.8048	32.7939	83.4987	40.6611			64.1702	60.0006	60.9241	32.7939	34.7133	44.0814
														71.0751	74.4504	86.9047	32.7963	84.1066	40.666			64.2259	60.0244	60.9278	32.7963	34.7791	44.1402
														71.2218	74.4702	86.9906	32.7999	84.5915	40.6758			64.2603	60.0848	60.9407	32.7999	34.8043	44.1477
														71.2427	74.4906	87.014	32.8551	84.6017	40.6943			64.291	60.094	60.9433	32.8551	34.8266	44.2086
														71.2495	74.5257	87.0209	32.8599	84.723	40.6973			64.3712	60.0956	61.1528	32.8599	34.8271	44.286
														71.3359	74.6507	87.1089	32.93	84.7576	40.7095			64.3712	60.1394	61.1769	32.93	34.836	44.4008
[truncated: 15,469 more rows]

## Sheet: Figure 7
			Fluorescence Intensity
			Figure 7a
[truncated: 13,922 more rows]
