# Supplementary material for: High-throughput screening and validation of antibodies against synaptic proteins to explore opioid signaling dynamics
Source: Commun Biol. 2021 Feb 22;4:238. doi: 10.1038/s42003-021-01744-8 (PMC7900253; doi:10.1038/s42003-021-01744-8)
Supplement: Supplementary file 2 — Supplementary Data 2 [file 42003_2021_1744_MOESM2_ESM.xlsx]

## Sheet: Supplementary Figure 3
ELISA
Sup. Figure 3
x-axis CHO-Flag Drd2 clones
CHO-D2 Flag	y-axis (O.D. 490 nm)
CHO-only	0.1353	0.0343	0.0915
CHO-Flag D2 clone #1	0.6816	0.5949	0.646
CHO-Flag D2 clone #2	0.9716	0.8236	0.8745
CHO-Flag D2 clone #3	0.6757	0.7544	0.7795
CHO-Flag D2 clone #4	0.5952	0.6166	0.7285
CHO-D2 AVG465	y-axis (O.D. 490 nm)
CHO-only	0.2021	0.193	0.168
CHO-Flag D2 clone #1	0.6025	0.7425	0.6596
CHO-Flag D2 clone #2	0.7242	0.7022	0.6667
CHO-Flag D2 clone #3	0.7951	1.0123	0.8951
CHO-Flag D2 clone #4	0.626	0.5599	0.6063
x-axis CHO-HA Drd3 clones
CHO-D3 HA	y-axis (O.D. 490 nm)
CHO-only	0.084	0.092	0.076
CHO-HA-D4 clone #1	0.6145	0.6995	0.7205
CHO-HA-D4 clone #2	0.6705	0.6085	0.5925
CHO-HA-D4 clone #3	0.434	0.524	0.454
CHO-HA-D4 clone #4	0.5745	0.6365	0.7095
CHO-D3 AVG466	y-axis (O.D. 490 nm)
CHO-only	0.104	0.245	0.223
CHO-HA-D4 clone #1	0.74	0.627	0.746
CHO-HA-D4 clone #2	0.7585	0.6105	0.8035
CHO-HA-D4 clone #3	0.6565	0.6185	0.5795
CHO-HA-D4 clone #4	0.7015	0.7965	0.9335
CHO-D4 Flag	y-axis (O.D. 490 nm)
CHO-only	0.207	0.169	0.139
CHO-HA-D4 clone #1	0.705	0.73	0.828
CHO-HA-D4 clone #2	0.7165	0.5325	0.6245
CHO-HA-D4 clone #3	0.5895	0.6765	0.6615
CHO-HA-D4 clone #4	0.5385	0.4315	0.6105
CHO-D4 AVG415	y-axis (O.D. 490 nm)
CHO-only	0.122	0.155	0.19
CHO-HA-D3 clone #1	0.9845	0.9545	0.9225
CHO-HA-D3 clone #2	0.8435	0.9105	0.8815
CHO-HA-D3 clone #3	0.74	0.751	0.785
CHO-HA-D3 clone #4	0.7385	0.7375	0.8475

## Sheet: Supplementary Figure 7
Sup.Figure 7
ImageJ	CellProfiler
1481.22	450.755
1547.8	500.749
1926.3	625.433
470.499	291.287
638.185	450.981
411.843	271.407
387.749	327.44
348.006	232.925
298.952	186.461
275.449	206.556
240.842	212.038
161.103	279.483
180.79	253.119
416.496	321.027
364.074	288.927
403.559	235.278
188.041	184.439
195.1	199.937
326.227	332.245
286.241	266.337
210.55	222.396
563.188	274.516
403.833	293.552
273.791	250.148
662.048	338.595
377.428	166.8
900.166	504.06
256.09	132.67
546.684	344.641
566.704	281.563
426.726	235.67
260.453	209.858
629.426	362.464
752.521	388.697
744.57	458.893
1151.65	536.168
501.593	248.062
759.413	420.201
473.869	240.927
273.29	229.863
278.493	177.057
636.453	327.785
215.212	130.124
450.973	215.092
214.835	163.958
610.195	274.516
540.267	293.552
591.951	250.148
1417.64	504.06
755.451	344.641
526.913	281.563
426.611	235.67
373.938	209.858
726.035	362.464
864.153	388.697
961.736	458.893
1026.78	536.168
574.697	248.062
951.387	420.201
382.529	240.927
296.315	229.863
165.326	177.057
716.434	327.785
200.137	130.124
304.269	215.092
311.935	163.958
200.22	181.093
212.373	254.48
211.877	193.558
192.225	228.32
148.411	254.916
2145.57	695.575

## Sheet: Supplementary Figure 9
Sup. Figure 9a: Integrated Fluorescence intensity. Each row represented one couted cell.
AVG454-F3				AVG453DP-D2				AVG452DP-A10				AVG712_C10			AVG473_F7
	N2A (619 cells)	N2A PKCb KO (1096 cells)			N2A (505 cells)	N2A PKCb KO (940 cells)			N2A (609 cells)	N2A PKCb KO (696 cells)		N2A (184 cells)	N2A MOR KO (1005 cells)		N2A (262 cells)	N2A MOR KO (1169 cells)
	410.882	502.712			145.383	53.2488			436.711	227.191		845.208	259.45		83.5756	40.0893
	456.94	480.319			202.503	83.0143			441.787	43.3839		1049.89	268.708		113.935	41.4229
	417.661	285.242			212.218	110.156			177.369	87.6128		1062.92	280.483		127.051	51.5
	362.994	655.254			222.67	113.216			63.9006	186.38		1218.54	296.392		146.546	53.712
	433.247	409.784			226.292	120.103			78.2538	127.502		1249.45	391.333		149.055	56.6954
	542.671	904.033			227.76	141.863			25.8221	36.6438		1261.62	397.072		161.443	58.1248
	429.15	2076.65			237.975	145.38			157.885	155.696		1271.41	450.032		170.927	61.2809
	392.912	892.414			238.259	147.21			253.268	64.1104		1287.18	455.897		176.836	61.8772
	424.532	916.692			239.731	154.06			80.7676	242.418		1319.24	460.951		179.229	66.7207
	780.583	840.33			244.911	155.851			13.1763	244.009		1355.16	463.734		182.255	68.9679
	488.622	2933.01			245.814	170.718			185.822	96.0572		1381.46	465.878		185.07	70.6926
	415.984	172.814			246.576	172.659			134.971	177.734		1471.25	476.047		185.1	74.5153
	527.121	308.755			253.181	177.601			59.8118	93.2449		1492.13	476.497		185.79	76.8638
	532.957	836.418			258.369	180.124			259.65	141.027		1512.32	506.773		190.136	77.2644
	554.023	325.593			259.395	181.114			252.588	280.958		1555.47	508.165		197.689	77.7025
	680.502	603.438			266.04	183.24			116.31	85.422		1564.1	510.128		198.399	85.4098
	622.586	451.292			268.943	185.142			12.823	199.541		1576.81	512.419		198.626	86.7735
	583.764	1061.93			276.02	185.604			262.278	160.105		1598.06	525.783		201.855	87.3218
	571.363	557.165			280.327	187.22			258.805	173.919		1611.53	528.656		202.245	93.9865
	2019.37	583.56			280.843	187.774			95.2386	196.398		1677.73	533.349		204.532	94.4752
	642.281	550.459			286.44	188.698			633.673	146.849		1691.81	540.932		206.218	95.6277
	1976.32	813.262			289.823	188.975			177.3	136.608		1694.38	550.597		207.389	99.3321
	530.824	612.6			291.679	189.896			159.287	127.268		1745.69	552.598		207.925	100.495
	1152.27	585.793			292.787	192.633			148.357	126.53		1749.65	565.995		208.086	102.777
	1155.64	561.034			294.621	193.627			177.261	97.3897		1753.47	570.242		212.745	103.359
	464.344	703.904			295.88	195.767			177.336	169.399		1762.94	575.064		213.293	104.673
	544.846	509.413			297.018	196.295			210.568	209.262		1766.24	585.078		214.652	107.586
	726.251	220.49			298.117	197.104			308.598	143.08		1777.08	588.809		214.938	108.227
	267.4	676.8			300.057	197.264			236.166	129.012		1784.76	589.178		215.109	108.564
	529.737	957.425			300.304	200.213			326.859	113.298		1806.49	590.215		216.486	109.871
	365.765	489.947			300.864	200.539			216.689	127.031		1806.98	598.27		218.418	111.173
	410.595	857.531			303.438	202.687			257.013	31.0188		1807.74	599.698		220.344	112.278
	658.93	431.816			305.27	206.386			201.513	164.488		1807.82	603.412		220.36	112.468
	535.673	387.732			305.324	208.025			292.534	79.1715		1833.68	606.259		221.606	112.734
	548.068	673.973			306.215	211.035			265.06	57.3954		1853.14	607.075		222.202	112.949
	491.587	2622.53			308.351	212.619			154.821	52.2602		1865.59	608.286		226.907	113.878
	638.913	589.479			308.427	213.81			239.229	127.795		1882.87	614.131		227.727	113.937
	709.793	749.926			311.615	213.963			206.484	116.654		1922.97	617.806		229.44	114.197
	504.101	558.463			311.752	214.271			305.273	29.4999		1940.88	619.126		230.445	114.966
	571.02	555.736			314.754	216.621			314.909	85.3661		1941.18	628.891		232.808	115.071
	292.567	1455.32			315.501	218.605			205.857	81.4622		1942.75	633.575		233.871	115.157
	516.074	393.158			315.854	221.332			241.304	33.8513		1948.81	635.162		234.49	115.17
	475.952	393.368			321.248	223.302			152.83	119.321		1988.4	637.17		234.985	118.816
	389.115	526.613			321.947	223.414			280.957	45.3139		1995.75	637.602		238.508	118.98
	493.982	917.195			324.44	225.295			191.152	11.0993		2016.24	640.548		238.741	120.362
	955.568	408.798			325.238	226.041			193.577	677.767		2017.04	640.65		238.794	121.417
	477.361	515.248			325.644	227.994			131.987	79.286		2017.88	641.014		238.916	121.77
	538.759	965.779			326.707	228.369			403.306	31.0099		2037.34	647.806		241.062	122.428
	482.242	794.282			327.495	228.634			501.023	140.55		2048.14	647.925		241.671	124
	425.346	707.494			329.083	228.873			455.957	136.72		2052.34	649.341		241.878	124.422
	697.167	520.397			329.375	229.803			358.548	132.71		2059.95	661.722		242.007	125.116
	339.159	790.654			330.743	230.18			52.5552	150.919		2074.92	662.968		242.426	125.738
	428.067	684.216			331.676	231.394			45.8385	66.8193		2108.55	667.439		243.349	126.14
	350.773	773.123			332.029	231.396			160.007	62.2024		2148.18	672.646		243.816	126.164
	438.466	641.318			332.42	231.749			49.4157	201.721		2150.96	674.212		244.464	126.32
	219.299	904.095			334.381	232.158			142.503	20.4512		2175.61	679.685		244.622	126.655
	226.92	1086.02			334.387	233.223			67.3447	29.2955		2179.83	681.506		249.148	127.615
	533.923	589.632			334.427	235.095			118.93	254.586		2188.34	683.105		250.597	128.574
	629.112	688.072			336.69	236.023			56.1098	58.334		2204.7	684.054		250.766	128.899
	631.275	419.293			338.302	236.121			120.034	10.6227		2218.65	685.453		253.844	129.125
	301.275	767.988			338.884	237.12			64.2633	163.945		2237.88	685.938		254.073	129.335
	570.735	1201.98			339.175	238.905			41.8409	95.8964		2249.05	687.691		257.783	130.826
	950.979	565.717			341.018	239.097			91.7314	169.877		2265.55	689.695		258.869	131.263
	783.336	762.23			341.119	239.393			59.8894	70.2015		2271.85	692.985		259.495	131.505
	360.75	670.153			341.239	240.001			18.2009	42.6708		2272.85	694.527		259.835	131.66
	787.337	304.978			342.023	240.65			55.6403	22.4952		2275.99	696.389		260.295	132.092
	936.214	492.695			342.235	241.516			94.2357	91.7982		2297.74	697.636		260.932	132.596
	343.305	381.861			344.115	243.254			90.5772	77.8037		2345.7	699.993		261.837	133.825
	412.464	488.066			344.309	244.708			159.306	87.2293		2346.06	707.374		262.18	133.944
	522.052	430.835			345.041	245.546			182.607	176.117		2350.88	709.78		262.727	134.097
	396.907	408.346			347.776	245.621			90.8556	221.682		2351.42	710.178		262.998	135.177
	485.79	530.956			350.644	246.739			158.402	47.4041		2354.54	710.335		263.106	136.083
	605.203	898.427			352.724	246.999			32.1233	65.3219		2369.15	713.277		263.801	136.511
	731.387	537.854			353.123	250.633			145.222	121.094		2393.28	716.36		264.459	137.242
	422.908	572.087			353.284	251.757			121.743	92.6231		2396.08	721.714		265.167	137.5
	430.871	311.126			354.246	251.764			74.8245	71.5672		2402.07	722.419		266.141	137.645
	689.965	952.602			354.463	253.544			149.311	104.967		2408.86	723.759		266.148	137.707
	1996.94	423.245			354.845	254.458			138.814	30.7306		2412.75	724.545		266.62	138.02
	571.934	491.084			356.325	257.812			113.668	64.4546		2442.01	724.875		269.167	138.089
	412.464	706.754			361.119	259.726			88.0717	37.5354		2442.3	725.717		269.585	138.439
	760.605	530.856			361.122	260.916			210.06	31.3915		2449.3	726.299		270.177	139.158
	338.011	1183.37			361.715	260.929			19.0416	93.6415		2461.21	726.725		270.947	139.308
	454.976	576.809			362.133	261.541			7.58824	30.6488		2495.48	726.866		271.112	139.552
	745.333	463.119			362.226	262.958			12.0862	6.46831		2496.3	727.674		271.247	140.272
	489.322	387.851			363.095	263.447			203.028	117.121		2530.6	728.127		272.336	140.485
	634.366	651.587			363.711	264.782			97.4261	22.5641		2537	732.043		274.466	140.937
	824.448	542.989			363.867	264.815			107.546	63.1118		2548.23	734.584		275.201	141.407
	495.82	266.715			365.717	265.049			7.10745	87.8802		2550.29	734.918		275.521	141.416
	451.594	594.568			366.311	265.987			172.848	54.4732		2551.69	737.116		276.128	141.682
	549.127	603.724			367.263	266.207			2.23711	148.336		2568.61	739.917		276.182	141.728
	313.701	463.731			367.48	266.337			428.445	90.3607		2594.67	740.313		276.283	142.608
	478.29	669.233			368.258	266.456			267.766	54.3085		2595.08	740.338		276.664	143.377
	605.482	490.902			369.068	267.109			129.309	15.6603		2631.11	740.917		276.705	143.458
	490.735	651.658			370.327	267.464			149.564	120.453		2632	741.181		278.428	143.47
	535.877	678.852			370.357	267.562			238.395	95.5233		2637.96	742.818		279.394	143.642
	661.875	358.153			370.573	267.854			224.137	57.7097		2664.71	744.912		280.078	143.855
	557.861	510.687			371.922	268.153			128.7	83.4167		2668.99	748.065		280.95	144.199
	575.62	624.041			372.702	268.473			177.386	243.405		2685.88	750.57		282.38	144.35
	631.055	724.567			374.011	269.481			77.912	10.7079		2696.7	751.278		282.543	144.493
	483.173	660.259			375.243	269.54			30.8517	37.5259		2698.39	752.442		282.85	145.641
	1141.48	584.835			375.918	269.592			130.035	109.058		2700.2	754.683		282.997	146.098
	513.657	501.884			376.477	270.028			239.008	92.8282		2703.76	759.504		283.81	146.273
	514.044	470.056			378.623	270.427			54.6312	89.9061		2715.33	763.082		286.609	146.666
	1392.2	532.435			379.553	271.329			123.734	90.0837		2717.45	765.601		286.976	146.897
	669.16	553.676			379.995	271.908			85.014	39.6588		2718.05	767.643		287.872	147.183
	655.356	702.835			380.384	273.294			127.429	171.583		2740.74	767.73		288.05	147.691
	3000.46	922.375			380.578	274.103			173.445	102.172		2756.6	768.642		288.175	148.601
	482.557	535.142			381.308	274.403			121.126	53.8967		2759.24	769.751		289.166	149.125
	460.315	655.193			381.387	274.443			298.551	123.53		2764.32	777.472		290.465	149.24
	391.022	535.447			381.777	275.179			121.469	53.6856		2766.91	778.919		292.593	149.54
	346.181	474.093			384.18	275.674			141.748	90.4567		2802.07	782.679		294.476	150.217
	455.59	476.006			385.363	275.725			123.807	401.236		2802.33	784.442		295.397	150.286
	410.963	569.037			386.025	275.761			142.266	143.086		2811.71	784.794		296.171	150.7
	497.188	653.813			386.038	276.303			114.263	194.204		2812.45	786.038		296.831	150.884
	438.579	566.955			386.908	276.642			174.476	120.026		2825.26	787.535		300.476	151.004
	307.39	686.138			388.328	276.835			93.3417	176.285		2837.4	789.629		300.532	151.054
	365.875	523.109			388.725	277.22			135.302	100.267		2852.17	794.406		301.856	152.602
	433.287	387.491			390.282	278.129			117.14	140.462		2874.98	795.879		303.265	153.2
	522.262	757.381			393.099	279.105			148.972	87.7227		2889.25	797.586		303.749	153.356
	465.057	659.177			393.196	279.125			186.87	87.9352		2891.96	797.878		303.969	153.41
	384.489	444.949			393.31	279.824			113.413	129.84		2901.51	798.886		305.794	153.424
	413.57	538.527			393.361	279.992			109	71.6003		2916.82	802.741		305.848	153.437
	302.339	487.9			393.503	280.306			105.569	101.683		2919.86	803.512		308.666	153.509
	503.279	332.049			393.966	280.697			95.8378	384.322		2933.43	803.663		309.628	153.545
	590.667	713.441			394.235	280.882			113.519	137.809		2941.66	803.709		310.893	153.615
	513.591	730.569			394.427	281.209			118.057	43.5515		2959.74	803.812		311.1	153.777
	453.902	644.319			395.224	281.499			205.766	89.512		2964.03	804.158		311.284	154.284
	250.8	603.43			395.552	282.084			133.464	99.9826		2980.78	805.32		311.801	154.422
	349.423	636.757			396.391	282.17			127.531	108.391		2981.73	806.842		312.124	154.536
	368.556	685.814			397.627	282.986			86.6213	33.7805		2985.09	809.156		313.269	154.952
	352.009	556.169			398.975	283.02			174.51	51.1818		3063.7	811.774		315.9	155.155
	458.137	413.865			400.065	283.761			276.602	109.839		3114.83	812.481		316.03	155.256
	334.98	497.43			400.114	283.984			159.182	138.781		3156.24	813.146		317.612	155.743
	387.154	383.12			401.235	284.148			110.344	86.239		3172.67	815.305		321.534	156.175
	348.116	579.574			402.235	284.241			165.847	127.803		3191.5	816.204		321.924	156.686
	426.588	568.283			402.775	285.462			172.857	191.224		3192.01	819.165		322.115	157.317
	466.945	810.986			405.721	285.914			121.517	75.6053		3244.55	819.168		323.802	157.538
	359.037	599.881			406.163	286.097			155.857	88.1245		3245.8	819.988		324.193	157.878
	416.367	697.311			406.717	286.178			104.43	130.65		3279.94	820.352		324.528	158.08
	398.859	367.291			407.524	286.522			233.791	128.299		3296.43	821.829		325.794	158.352
	559.172	532.131			407.548	286.91			139.242	131.231		3299.41	824.631		326.773	158.677
	540.448	506.918			408.969	287.657			174.177	132.608		3311.73	826.089		327.203	158.845
	1203.95	488.914			409.076	288.396			234.887	72.5516		3319.95	826.422		327.282	159.153
	484.262	418.397			409.284	288.674			215.315	68.7279		3321.95	826.855		328.455	160.251
	362.392	489.582			409.405	289.116			194.568	109.287		3358.94	827.237		328.976	160.448
	404.932	552.643			411.739	289.161			161.174	89.7334		3363.32	829.548		332.542	160.675
	461.972	603.329			412.541	289.76			142.375	48.164		3382.84	831.416		333.345	161.219
	448.287	475.182			412.768	290.279			144.377	78.3658		3417.02	833.914		333.481	161.684
	440.423	549.016			412.867	290.616			129.62	179.326		3432.39	837.285		333.632	161.728
	360.151	583.052			415.737	290.693			275.722	76.4791		3446.26	838.892		334.343	161.786
	595.58	445.824			416.156	291.048			113.56	113.768		3479.59	839.886		334.622	162.542
	426.853	540.366			416.388	291.224			108.635	73.7736		3507.46	842.01		334.907	162.935
	426.409	596.353			416.647	291.974			175.519	112.842		3533.86	843.095		335.027	163.389
	587.916	421.339			417.012	292.26			146.098	22.8973		3546.39	844.049		335.719	163.433
	493.724	491.048			417.446	294.757			92.7317	135.989		3555.79	845.385		336.118	163.448
	410.895	452.961			418.751	295.379			204.503	154.88		3588.52	845.869		336.34	164.46
	409.02	362.904			418.778	295.41			156.946	112.599		3606.61	848.595		336.895	164.492
	324.054	587.795			419.87	296.606			112.859	93.0852		3614.61	849.98		338.193	164.501
	541.523	407.875			420.778	296.749			273.255	84.4152		3717.74	853.081		338.703	164.527
	539.374	540.104			423.27	297.308			225.549	45.7508		3729.04	854.071		339.239	164.77
	1003.36	357.639			423.33	297.416			153.451	104.395		3743.54	854.335		343.528	164.949
	548.376	604.485			423.383	297.712			80.5665	84.7456		3782.65	854.937		344.054	165.228
	729.919	477.257			424.788	297.873			360.691	111.022		3802.18	857.45		344.341	165.281
	599.84	382.285			425.083	298.263			406.16	190.849		3803.22	857.832		344.77	165.457
	373.519	637.209			426.264	298.531			64.6188	439.964		3839.36	858.366		345.405	165.607
	931.322	618.054			426.478	298.536			183.875	113.079		3887.01	858.462		346.207	165.643
	674.349	513.509			426.609	298.608			321.667	60.539		3890.74	859.036		347.902	165.833
	557.687	432.697			427.084	299.01			291.659	35.577		3901.78	859.535		351.708	166.86
	620.093	391.024			427.144	299.183			242.031	109.899		3945.22	860.21		352.769	167.26
	920.028	364.468			429.287	300.181				97.3452		3982.98	863.537		353.239	167.523
	643.41	478.628			429.727	300.346				74.1785		4176.45	866.014		354.503	167.775
	302.722	502.347			429.952	300.45				81.0288		4187.67	867.573		354.705	167.79
	753.741	426.826			432.694	301.06				122.287		4262.71	867.935		357.138	167.811
	659.543	503.386			433.447	301.327			1171.63	104.533		4349.43	868.221		357.163	167.861
	365.222	460.997			434.53	302.226			828.117	82.1723		4443.6	868.47		358.6	168.941
	503.338	463.03			435.285	302.522			369.668	120.748		4608.23	869.895		360.345	169.042
	370.639	416.394			435.773	303.085			231.403	100.041		4762.8	870.022		361.105	169.045
	428.565	758.065			436.246	303.356			235.453	160.052		4815.66	870.121		361.777	169.132
	418.676	497.869			436.249	303.462			210.32	124.44		4871.46	871.314		361.916	169.191
	528.425	473.72			440.752	303.566			295.569	321.889		5000.87	872.864		362.867	169.505
	543.23	430.152			441.977	304.833			223.526	241.989		5436.71	872.966		362.895	169.544
	506.942	406.811			443.669	304.87			350.606	111.321		5533.58	873.528		363.328	169.638
	521.297	394.23			443.862	305.135			308.518	185.764		5715.38	877.449		366.515	169.811
	374.101	377.188			444.065	305.505			273.582	121.974		5771.03	879.172		366.53	169.859
	556.094	360.237			444.287	305.825			146.236	257.819			880.329		366.818	169.883
	348.214	462.742			444.801	306.52			372.958	177.286			880.482		369.756	170.07
	333.948	397.614			445.56	306.786			217.993	70.0322			882.049		370.906	170.125
	308.286	863.057			446.273	307.893			291.444	220.023			883.745		372.596	170.761
	571.027	297.583			446.776	308.327			241.923	108.577			883.921		373.651	170.907
	497.356	294.518			447.658	308.911			302.413	88.6515			884.56		374.104	170.997
	466.136	511.592			447.794	309.617			352.964	29.9781			885.727		374.596	171.236
	572.658	421.367			447.847	309.681			420.547	83.7015			885.746		374.872	171.589
	383.882	373.294			450.056	309.823			464.537	46.8579			887.264		377.661	171.88
	442.222	544.182			450.557	310.95			345.824	86.9074			887.717		377.756	172.311
	716.774	679.409			451.379	313.037			415.058	127.229			889.536		378.135	172.348
	364.591	480.5			452.088	313.102			318.5	132.299			891.539		379.208	172.519
	571.71	3726.69			453.238	313.472			440.421	105.399			892.381		379.421	172.549
	406.551	436.563			453.322	313.485			326.915	75.7684			893.678		379.692	172.931
	708.724	493.046			453.822	313.592			383.033	264.767			893.861		382.536	172.935
	273.179	484.224			453.854	313.808			429.199	24.1682			895.397		382.935	173.322
	440.998	284.926			454.154	313.841			261.913	30.7746			896.993		384.314	173.404
	493.865	404.657			455.065	313.965			489.403	162.132			897.098		385.018	173.481
	446.554	734.601			457.567	314.071			350.874	76.8368			898.497		385.235	173.688
	440.931	288.296			459.478	315.05			164.144	65.704			900.285		388.836	173.766
	290.885	466.632			460.113	315.112			170.563	40.0235			901.019		392.131	174.047
	347.562	382.757			460.416	315.962			264.39	23.3178			902.217		392.779	174.236
	359.895	576.511			460.711	316.012			574.293	39.5091			903.326		395.209	174.437
	1621.11	369.368			461.194	316.222			436.431	83.7262			904.857		396.164	174.552
	1129.59	499.17			461.53	316.603			304.637	41.3475			906.582		397.002	174.648
	262.558	550.227			462.236	316.809			249.986	126.697			912.098		399.055	174.975
	603.411	499.568			463.125	316.922			335.383	73.6514			914.453		405.218	175.051
	3557.24	474.157			463.158	317.001			260.687	98.8896			915.337		405.89	175.244
	469.455	385.257			463.729	317.035			491.278	39.5384			915.455		407.146	175.374
	553.296	346.337			465.356	317.05			291.387	104.815			915.875		407.847	175.523
	701.684	652.584			466.119	317.074			243.204	85.5333			915.935		408.381	176.159
	730.95	582.977			468.178	317.138			398.697	125.393			916.462		409.71	176.342
	530.119	1353.01			468.236	317.404			323.096	170.572			917.225		409.902	176.615
	811.351	655.106			468.422	317.437			1050.43	85.2407			918.004		409.945	177.279
	513.964	644.762			468.709	317.796			319.93	154.812			918.21		412.244	177.37
	730.92	420.288			471.463	317.981			301.948	55.5494			918.548		412.287	177.569
	485.185	492.995			471.492	318.544			274.386	106.713			918.702		412.838	177.655
	615.295	1257.12			471.61	319.301			243.391	137.877			918.778		413.531	177.905
	738.273	678.679			473.263	319.748			434.248	108.474			920.646		415.181	178.028
	680.996	484.54			473.264	319.87			292.89	66.7465			921.153		415.491	178.149
	601.441	434.585			474.27	320.108			307.353	144.103			923.665		416.92	178.611
	572.541	620.379			474.368	320.337			318.2	110.42			925.808		419.126	178.729
	535.672	477.27			474.82	320.699			487.652	40.076			926.414		421.334	179.251
	527.873	675.989			475.909	320.756			457.736	162.586			927.951		422.358	179.395
	732.985	577.226			475.995	321.388			213.82	64.3516			931.793		429.965	179.578
	357.694	621.023			476.765	321.445			261.847	133.795			932.805		431.564	179.61
	711.411	1122.81			476.927	321.614			282.877	59.6586			934.706		431.585	180.281
	653.096	535.225			477.195	321.696			505.095	97.4144			934.873		431.681	180.507
	736.846	1205.1			478.924	321.859			412.293	96.7953			939.752		434.568	180.835
	988.884	637.058			479.111	322.444			239.018	147.394			940.962		437.336	181.299
	547.946	860.537			479.869	322.545			567.238	374.524			942.445		437.659	181.309
	442.458	1714.45			480.896	322.798			294.255	124.751			942.45		441.431	181.31
	782.539	368.952			481.63	322.936			225.888	57.765			947.172		442.367	181.327
	901.536	889.823			483.102	323.234			190.827	123.595			947.271		442.69	181.427
	607.306	837.739			483.309	323.283			379.878	231.698			947.582		444.878	182.196
	615.155	584.51			483.437	323.346			421.047	89.0609			947.666		451.369	182.271
	906.065	462.975			484.795	323.924			234.868	234.991			947.945		452.023	182.296
	486.969	976.156			485.748	324.121			349.114	94.3045			948.096		454.038	182.527
	542.225	444.727			486.486	324.138			175.204	122.911			950.544		454.481	183.023
	646.288	376.261			489.263	324.273			473.067	160.314			952.467		457.51	183.312
	378.909	659.007			490.26	324.589			578.97	119.546			952.589		462.037	183.727
	653.173	643.981			490.992	325.064			292.321	101.9			952.791		464.939	184.47
	897.176	1004.49			491.171	325.127			509.54	86.2645			955.62		468.053	184.726
	424.15	494.876			492.409	325.606			201.867	127.2			956.221		469.921	184.79
	351.881	356.935			492.714	325.608			378.99	86.5122			956.421		471.706	184.881
	653.296	363.745			492.928	325.909			286.818	149.285			959.853		475.665	185.242
	469.72	358.454			493.513	326.124			546.319	128.838			961.827		480.39	185.264
	399.721	627.189			494.393	326.476			327.954	99.2685			962.482		492.528	185.343
	776.703	741.143			495.626	327.115			304.339	126.832			963.891		496.686	185.904
	806.766	471.381			496.849	327.671			863.309	77.0443			964.85		505.443	185.993
	640.591	615.22			497.901	327.758			276.434	161.823			965.864		506.167	186.334
	342.769	446.943			498.156	329.461			246.772	77.0334			966.51		506.81	186.457
	436.584	657.334			498.479	329.53			162.446	94.9185			967.193		508.239	186.511
	1767.8	2426.51			498.853	329.691			434.384	124.397			969.233		513.311	186.547
	296.54	573.001			499.369	329.948			313.861	118.396			969.923		557.355	186.864
	627.771	589.456			499.449	330.002			393.974	130.113			970.47		575.874	187.108
	848.151	716.338			499.476	330.299			577.641	199.979			971.242		609.908	187.49
	631.807	580.428			499.985	330.446			226.241	51.7796			971.823		631.251	187.654
	622.642	612.856			502.258	330.464			716.015	98.5299			974.601			188.247
	1067.38	1020.76			502.349	330.939			346.376	100.065			974.731			188.279
	576.349	588.658			502.587	331.493			240.834	75.4879			976.356			188.306
	330.488	878.941			503.645	331.746			541.952	78.326			976.883			188.641
	758.83	596.426			505.616	332.287			260.39	127.742			977.865			189.631
	550.117	418.468			505.72	332.74			424.446	95.8531			978.395			189.937
	454.349	831.112			507.194	332.953			543.113	26.0209			979.184			190.251
	510.455	870.231			507.597	333.329			224.378	72.8626			980.098			190.661
	1215.16	698.376			507.749	333.827			358.601	147.509			981.215			190.725
	1893.81	1168.9			509.041	334.951			433.34	119.268			981.801			190.934
	763.037	465.532			509.777	335.189			402.471	164.938			981.827			191.992
	576.611	673.832			510.39	335.81			555.416	177.935			983.331			192.003
	425.65	630.689			511.51	336.084			402.706	36.2813			984.198			192.153
	423.316	2865.28			511.864	336.164			475.982	91.0488			985.18			192.173
	439.175	834.914			512.704	336.685			370.169	158.037			986.463			192.197
	513.435	761.317			513.04	336.755			409.476	53.118			986.982			192.198
	1500.94	948.318			513.159	339.048			582.296	54.9928			988.233			192.254
	417.24	415.711			513.991	339.41			396.946	72.0995			990.317			192.349
	1805.47	408.587			514.17	339.458			191.386	169.748			990.348			192.399
	621.188	470.049			514.239	339.7			356.552	108.166			991.447			192.5
	605.149	1002.28			516.464	340.034			340.238	279.178			993.128			192.545
	409.306	416.239			518.433	340.177			507.283	82.2921			993.637			192.567
	602.365	542.32			518.903	340.247			325.763	79.8404			993.692			192.878
	559.848	605.129			519.483	340.533			450.778	54.4937			994.412			192.911
	1329.72	712.155			520.216	341.633			533.64	128.73			995.542			193.322
	428.948	464.151			520.481	341.836			539.603	203.079			996.532			193.635
	835.85	545.409			521.107	341.911			585.909	93.4347			996.729			193.794
	501.878	493.803			523.95	342.085			1165.68	81.4886			996.913			193.99
	1235.98	407.934			525.07	342.144			572.925	168.193			997.016			194.098
	537.275	400.065			525.198	342.801			500.833	65.5001			998.007			194.274
	348.384	537.817			525.307	342.858			423.886	105.15			999.924			194.517
	343.008	486.959			526	343.13			359.917	18.7623			1001.3			194.532
	366.01	1186.12			526.031	343.314			508.969	55.6938			1002.99			194.629
	622.212	583.03			526.706	343.381			695.203	66.6069			1003.86			194.727
	995.939	548.155			527.905	344.119			513.442	86.4388			1004.47			194.741
	830.275	411.498			529.137	344.374			528.99	138.864			1005.78			194.967
	720.122	532.138			529.659	344.379			1409.91	18.0517			1006.53			195.086
	464.577	445.266			529.692	344.437			412.31	67.9135			1010.39			195.142
	423.19	366.011			530.67	344.49			319.88	26.7911			1011.13			195.175
	345.87	452.333			532.364	344.729			464.73	33.1367			1011.56			195.439
	338.01	509.665			532.619	345.445			311.668	172.126			1013.77			195.562
	818.603	845.006			533.009	345.493			378.228	119.04			1014.77			195.586
	329.678	656.697			535.121	346.884			479.452	120.312			1015.08			195.649
	257.81	422.479			535.386	347.11			863.963	237.987			1017.39			195.656
	662.181	495.318			536.442	347.887			410.399	210.753			1017.52			195.809
	389.364	685.09			536.567	348.367			247.302	239.909			1017.97			195.904
	352.533	418.145			537.663	348.381			505.63	265.635			1018.46			195.95
	779.325	401.702			538.124	348.447			417.83	255.371			1020.99			196.229
	438.188	450.579			539.926	348.63			294.536	212.219			1023.32			196.255
	508.994	479.109			539.975	348.813			1026.77	124.135			1023.97			196.263
	415.816	562.198			542.163	349.183			384.955	140.797			1025.21			196.336
	448.658	337.347			543.228	349.219			315.634	243.037			1025.33			196.359
	463.045	349.262			543.475	350.07			390.168	329.219			1028.17			196.397
	810.074	415.157			543.539	350.364			478.008	292.438			1028.41			196.444
	457.766	306.464			543.593	350.517			353.336	255.447			1028.85			197.321
	531.66	561.307			544.283	350.875			460.572	314.146			1030.41			197.509
	475.475	585.103			544.315	352.226			614.031	193.5			1031.59			197.782
	337.67	862.853			546.641	352.265			319.428	216.657			1031.76			197.783
	880.096	1125.7			546.779	352.736			253.982	121.095			1031.92			197.856
	473.035	406.932			547.497	353.79			370.696	165.155			1032.27			197.892
	481.69	577.547			547.979	353.823			259.25	252.85			1033.69			198.152
	405.236	541.399			548.378	353.917			211.367	228.501			1037.78			198.287
	278.909	281.622			549.159	353.979			306.407	79.33			1038.81			198.701
	752.831	530.396			550.102	355.141			410.214	289.453			1039.1			198.853
	459.204	628.341			550.499	355.846			632.607	71.6183			1040.69			199.091
	494.627	436.452			550.908	356.047			416.367	159.839			1043.45			199.729
	505.67	430.505			551.335	356.431			456.795	193.632			1043.62			199.868
	355.148	649.59			552.042	356.705			324.214	17.3509			1045.71			200.059
	551.866	410.751			552.893	356.922			807.388	31.8486			1046.15			200.444
	244.882	653.681			554.282	356.923			1191.57	149.688			1047.83			200.461
	572.527	601.184			557.32	357.772			367.145	24.4128			1048.22			200.462
	595.39	528.578			557.8	357.932			394.989	145.922			1048.62			200.838
	470.642	593.004			558.307	358.84			237.4	132.609			1048.74			200.854
	491.437	460.528			560.873	359.589			259.695	260.905			1050.35			201.04
	342.809	426.813			561.589	359.792			289.754	57.3415			1051.9			201.291
	498.643	444.603			564.011	359.957			449.52	231.577			1055.58			201.405
	447.094	659.814			564.299	360.467			382.685	263.122			1057.45			201.516
	1267.25	448.012			564.396	361.059			302.763	209.568			1057.56			201.647
	562.916	4940.74			564.682	361.154			492.154	133.014			1057.98			202.029
	449.943	1588.78			566.072	361.195			216.382	164.629			1058.53			202.076
	643.468	457.939			566.076	361.279			288.999	120.195			1060.61			202.079
	495.154	608.967			567.419	361.419			252.401	90.5935			1061.32			202.137
	418.315	617.014			570.986	361.624			1114.84	553.3			1062.29			202.557
	587.75	767.624			574.239	361.745			521.739	90.7806			1062.48			202.711
	509.039	695.017			575.542	362.428			427.725	166.304			1064.12			202.87
	561.686	724.484			575.971	362.44			555.921	131.251			1065.67			203.637
	486.383	980.053			579.3	362.772			410.176	41.3514			1067.17			203.696
	455.922	1401.43			579.843	363.36			252.634	147.347			1070.74			203.998
	419.636	741.836			580.012	363.514			562.334	108.729			1070.83			204.079
	497.918	751.018			580.349	363.856			210.83	215.687			1071.38			204.159
	461.837	648.795			580.501	364.2			352.843	19.582			1071.94			204.275
	847.603	721.297			581.584	364.288			407.436	323.789			1072.22			204.277
	619.84	711.045			583.874	364.419			502.813	135.473			1072.88			204.393
	956.118	420.774			584.385	364.905			276.31	13.6773			1074.6			204.541
	508.702	683.445			585.701	365.617			425.53	357.255			1074.67			204.571
	679.615	474.709			585.99	365.999			396.368	151.654			1074.98			204.685
	583.57	556.696			586.267	366.081			311.262	188.825			1075.8			204.685
	770.323	781.862			586.329	367.386			450.955	197.225			1076.36			204.78
	1074.76	424.238			587.574	367.564			576.212	325.396			1076.77			204.988
	1641.5	647.051			588.712	368.355			188.329	105.36			1078.64			205.052
	774.275	539.242			589.161	368.864			378.845	173.172			1079.41			205.375
	528.495	935.31			591.171	369.267			593.254	116.597			1079.43			205.488
	712.131	807.938			592.053	369.744			353.328	286.478			1080.28			205.577
	490.649	501.07			593.805	370.092			348.222	107.234			1081.25			205.822
	1047.88	528.014			593.933	370.361			322.631	168.848			1081.7			205.944
	507.758	821.493			594.195	370.841			525.57	171.693			1086.81			206.328
	629.796	745.966			594.815	371.102			844.415	157.402			1087.86			206.443
	410.405	603.112			595.149	371.677			552.657	277.268			1089.23			206.779
	1065.12	644.054			597.267	372.759			886.925	165.279			1090.01			207.02
	565.055	829.569			601.214	372.945			323.991	292.794			1094.89			207.221
	753.481	843.011			601.956	374.267			443.763	170.192			1095.88			207.261
	853.808	504.265			602.534	374.472			413.032	195.531			1096.24			207.417
	796.128	681.276			603.112	375.471			349.19	236.258			1097.63			207.44
	353.579	698.973			604.643	376.411			450.509	332.375			1098.78			207.903
	639.503	522.647			604.99	376.512			799.393	295.827			1099.37			208.019
	639.014	711.761			605.614	377.134			269.457	66.183			1101.01			208.054
	474.542	1237.27			605.817	377.859			417.488	152.007			1105.81			208.189
	506.763	501.937			608.163	378.284			149.827	136.894			1107.32			208.32
	460.423	744.96			609.276	379.01			199.548	138.067			1107.95			208.58
	575.229	459.094			609.46	379.304			676.48	127.846			1108.11			208.752
	466.649	632.758			610.569	380.079			377.613	169.391			1108.3			208.763
	839.683	672.845			610.999	380.11			313.59	128.442			1109.49			208.788
	513.919	767.562			611.89	380.568			376.24	104.032			1109.94			209.112
	2473.44	717.265			613.387	380.753			536.74	120.397			1110.57			209.417
	1564.79	434.443			613.453	381.347			290.332	99.3451			1110.58			209.547
	637.83	645.607			616.344	381.351			1276.04	148.384			1112.03			209.634
	431.654	537.095			616.58	381.432			423.454	69.5969			1112.67			209.838
	656.958	584.402			619.766	381.585			319.295	43.1883			1113.23			209.967
	445.907	583.31			621.846	382.354			670.351	47.379			1115.06			209.974
	605.324	563.78			622.029	382.943			458.504	104.175			1115.56			210.175
	480.876	656.23			622.042	384.249			359.811	88.0256			1117.32			210.379
	612.373	453.132			624.381	384.312			461.435	203.05			1118.94			210.775
	380.675	608.468			625.328	385.047			420.776	94.0415			1119.46			210.911
	337.204	484.08			626.213	385.219			654.043	101.895			1119.47			211.034
	481.435	735.276			626.598	386.089			395.977	117.206			1121.24			211.1
	541.654	417.497			630.622	386.739			376.977	92.9058			1121.45			211.119
	837.176	2516.91			630.952	386.803			323.934	137.441			1126.03			211.193
	327.462	789.81			631.877	387.345			298.892	148.427			1126.93			211.472
	480.416	421.278			633.273	387.571			326.538	66.3979			1130.21			211.492
	333.412	597.226			635.567	387.933			427.565	74.9899			1133.3			211.588
	299.735	495.345			638.498	388.302			474.133	136.931			1133.85			212.073
	475.475	567.3			638.751	388.355			426.875	71.7044			1133.91			212.192
	629.609	466.269			640.606	389.165			294.056	76.7852			1134.76			212.812
	375.762	558.345			641.792	389.345			337.179	60.653			1135.23			212.831
	678.251	407.937			643.532	389.55			621.986	120.025			1136.21			212.841
	531.534	301.056			647.926	389.633			297.251	171.933			1139.14			213.013
	722.642	455.822			648.963	390.096			394.118	56.7921			1140.56			213.71
	538.791	325.34			649.494	390.145			438.388	70.6333			1141.81			214.124
	402.97	562.331			649.721	391.693			329.285	384.356			1142.27			214.496
	620.696	487.713			651.646	392.674			310.666	140.954			1143.48			214.573
	799.649	327.131			656.193	392.704			436.492	11.3645			1143.64			215.406
	696.26	305.766			659.029	392.784			742.879	114.562			1143.92			215.813
	772.813	336.797			660.99	392.958			304.088	101.609			1146.16			215.92
	675.794	260.886			661.069	394.007			233.191	261.976			1146.22			216.125
	507.729	212.009			661.144	394.107			265.842	118.371			1148.45			216.133
	723.919	358.036			662.071	394.496			892.017	232.111			1149.79			216.556
	631.895	630.598			663.418	394.498			448.925	166.323			1150.84			216.584
	552.712	817.555			669.829	394.684			230.183	17.8647			1150.93			216.764
	776.029	386.103			670.058	394.885			289.542	165.794			1151.52			216.856
	713.194	571.883			670.731	395.204			325.114	247.889			1152.67			216.972
	723.336	231.662			674.048	395.389			385.003	8.38119			1153.3			217.086
	667.051	291.881			677.442	395.688			422.208	68.7156			1154.03			217.107
	666.532	382.101			679.507	396.182			296.181	203.564			1154.52			217.107
	471.262	335.928			681.948	396.314			188.774	228.354			1156.15			217.275
	370.246	691.037			682.425	396.487			326.402	200.115			1156.72			217.377
	407.253	520.693			684.14	396.67			451.378	137.3			1157.46			217.558
	316.484	283.699			684.207	397.115			388.303	88.5753			1158.93			217.763
	544.111	683.94			685.591	397.366			377.258	66.0679			1161.67			218.104
	394.385	462.007			689.654	398.051			362.659	199.442			1162.28			218.133
	470.638	318.102			690.326	399.354			220.188	161.391			1164.23			218.534
	537.559	381.752			695.201	399.379			251.337	139.277			1166.21			218.614
	368.612	291.135			695.81	399.466			385.127	171.79			1169.24			218.708
	551.245	565.194			699.568	399.532			502.61	126.149			1169.33			218.797
	371.31	463.337			699.604	399.69			797.765	209.439			1174.78			219.162
	384.28	566.594			701.914	399.732			78.8236	67.2963			1176.96			219.346
	307.261	283.917			702.946	399.803			331.573	107.194			1181.43			219.447
	299.358	447.719			708.576	399.805			412.797	176.367			1181.61			220.131
	340.669	347.928			711.527	400.014			823.93	77.7042			1181.84			220.473
	468.323	407.439			717.895	400.051			440.581	85.7129			1182.28			220.683
	470.983	676.735			717.988	400.931			724.891	218.591			1183.41			221.001
	335.708	336.742			719.621	401.288			347.932	100.922			1186.52			221.097
	302.103	909.079			720.808	401.497			247.641	78.7885			1187.37			221.116
	514.841	581.054			726.831	401.993			242.723	103.948			1188.72			221.343
	406.178	908.004			728.134	402.081			315.303	225.648			1193.33			221.58
	329.301	1384.27			732.395	402.301			749.357	99.2592			1194.36			222.126
	312.709	284.551			732.789	402.629			1133.7	173.706			1194.74			222.184
	367.87	432.25			733.771	403.207			258.472	196.678			1194.89			222.432
	530.469	463.84			735.38	403.867			455.885	127.959			1194.9			222.487
	385.053	567.936			742.316	403.929			1560.4	123.584			1195.64			222.701
	413.093	284.797			744.718	404.849			268.375	259.494			1196.78			222.913
	474.968	272.265			752.522	405.526			572.837	135.19			1199.45			223.035
	474.611	911.162			763.25	405.696			158.472	80.1965			1200.1			223.3
	454.965	407.852			769.941	405.837			321.516	167.777			1200.26			223.393
	412.951	1319.79			773.994	406.721			348.804	207.135			1203.74			223.67
	746.676	403.34			774.771	408.167			303.493	106.195			1203.91			223.718
	402.577	268.926			775.518	408.402			276.343	178.821			1209.1			223.849
	419.123	544.024			776.39	408.429			379.134	46.5224			1213.31			224.045
	564.743	522.725			781.01	408.523			819.586	45.2667			1213.58			224.089
	590.721	486.057			784.881	409.108			478.718	240.152			1214.9			224.366
	602.801	369.486			785.169	409.288			741.555	72.9351			1215.17			224.748
	572.103	375.652			789.02	409.314			411.308	110.395			1216.86			225.006
	699.957	482.714			791.344	409.451			524.269	184.243			1219.42			225.024
	360.31	618.481			792.112	409.583			1089.08	353.106			1220.49			225.17
	446.639	394.731			792.57	409.59			904.438	165.499			1223.62			225.413
	527.366	370.64			792.633	409.684			537.814	68.1246			1224.06			225.492
	468.7	421.503			794.842	410.634			525.493	151.699			1227.09			225.579
	470.941	425.237			797.148	410.765			209.65	201.336			1227.72			226.02
	583.87	500.68			799.885	410.921			596.036	117.044			1228.93			226.256
	572.65	452.376			800.723	411.44			615.251	51.8923			1230.38			226.645
	597.809	861.17			803.034	411.962			357.965	176.731			1230.47			226.78
	787.669	452.673			809.374	412.355			982.424	143.792			1232.57			226.837
	480.512	1992.06			818.441	413.851			478.677	188.723			1232.77			226.984
	518.001	390.948			821.086	414.178			441.183	160.521			1233.06			227.326
	578.172	468.455			822.994	414.181			446.478	257.365			1233.37			227.718
	532.211	962.819			832.778	414.576			418.304	220.411			1235.62			227.792
	355.837	715.937			849.556	414.58			516.676	71.8838			1236.65			228.346
	339.585	961.719			854.329	414.73			743.032	232.762			1238.82			228.573
	1240.42	577.746			854.587	415.053			594.178	69.7447			1239.15			228.738
	374.422	580.834			858.293	415.174			658.454	54.0752			1241.18			228.858
	397.203	1653.04			858.663	415.399			544.381	77.1048			1243.1			229.039
	409.009	447.077			866.528	417.001			550.945	140.994			1244.69			229.178
	367.896	392.62			866.781	417.066			526.369	194.448			1246.57			229.306
	1110.5	366.269			875.171	417.515			830.449	132.082			1249			229.341
	470.395	461.164			884.426	418.338			559.937	244.746			1249.45			229.489
	460.375	1310.63			887.31	418.443			462.868	162.53			1250.56			229.681
	561.931	558.357			888.615	418.468			501.363	348.374			1251.22			229.966
	1316.74	449.723			892.136	418.498			478.429	78.3322			1253.09			230.152
	663.797	492.251			908.908	418.82			615.257	105.126			1255.83			230.69
	530.207	522.392			915.207	418.951			601.795	121.095			1258.25			230.749
	753.954	330.773			917.067	419.377			468.257	293.109			1263.27			230.804
	599.586	460.511			924.338	419.835			708.102	237.798			1266.12			230.857
	1039.82	672.866			931.369	419.843			516.874	270.382			1267.2			231.148
	580.041	457.887			934.935	420.111			719.226	259.668			1268.38			231.213
	774.623	492.631			937.615	420.406			533.714	204.786			1268.71			231.291
	691.608	876.169			945.097	421.061			562.802	20.0466			1271.13			231.398
	616.319	485.7			945.741	421.391			493.999	286.964			1272.18			231.565
	463.071	293.46			954.483	422.238			741.828	472.785			1273.59			231.755
	367.387	310.145			957.967	422.321			1459.01	122.12			1273.8			231.92
	550.798	589.734			962.231	422.378			699.308	158.324			1274.35			232.122
	347.604	598.903			1008.89	422.559			675.506	153.747			1275.98			232.549
	795.833	397.084			1018.78	423.789			623.469	137.755			1278.66			232.915
	694.487	867.148			1038.11	424.631			669.611	103.76			1280.76			233.22
	835.758	421.24			1066.42	424.985			425.684	202.753			1281.04			233.254
	653.107	290.43				425.115			398.052	121.536			1282.45			233.98
	443.412	626.866				425.128			743.866	171.503			1282.75			234.162
	765.882	423.558				425.642			470.023	101.771			1282.81			234.241
	755.789	394.586				426.573			502.687	10.9565			1282.81			234.499
	660.322	461.379				426.746			402.834	79.2216			1282.83			234.519
	782.743	450.838				427.53			1044.18	67.6955			1283			234.538
	802.541	462.219				427.595			515.542	82.6167			1284.01			234.564
	351.774	481.825				427.686			603.452	63.8562			1285.66			234.718
	674.773	339.579				427.8			422.989	84.4338			1287.68			234.893
	706.363	430.069				428.201			739.472	116.233			1288.47			235.149
	864.115	336.07				428.346			931.713	52.8677			1290.33			235.364
	685.177	477.217				428.575			802.966	91.1464			1291.11			235.423
	663.026	639.05				428.614			967.737	119.791			1291.33			235.515
	970.035	653.479				429.313			349.286	90.602			1291.47			236.008
	780.198	337.748				429.885			696.691	94.6384			1292.43			236.131
	311.176	406.798				430.048			957.204	57.4927			1293.25			236.173
	674.974	603.105				430.242			789.599	47.9095			1295.1			236.324
	642.028	305.162				430.577			774.342	90.9916			1295.72			236.426
	452.396	310.506				432.317			881.011	64.5892			1296.11			236.551
	890.857	424.925				432.402			676.995	116.141			1296.54			236.599
	733.92	1201.39				432.473			1037.01	91.4615			1296.82			236.75
	375.159	560.384				432.894			861.825	226.794			1298.06			236.759
	451.438	438.233				433.039			362.769	131.403			1298.09			236.769
	775.691	366.114				433.558			574.153	92.5633			1299.19			236.978
	709.115	456.526				434.582			434.516	83.9437			1299.96			237.015
	538.54	599.137				434.861			1078.57	8.65263			1300.06			237.255
	717.624	512.858				435.427			826.268	65.7977			1300.65			237.261
	396.742	429.84				435.766			738.347	74.3897			1303.4			237.324
	323.093	359.835				436.222			520.879	135.106			1304.65			237.329
	459.807	420.163				436.259			1641.53	79.1433			1306.13			237.437
	340.973	402.555				437.067			846.648	126.318			1308.19			237.533
	460.644	484.006				437.59			414.795	136.907			1311.85			237.672
	394.523	556.58				437.617			1927.51	116.959			1312.46			237.847
	709.988	765.962				438.378			1215.26	5.36437			1312.82			238.037
	473.977	459.004				439.179			895.232	86.5428			1313.36			238.497
	588.33	294.476				440.63			1182.96	10.6295			1314.67			238.55
	789.756	495.066				441.358			1037.14	81.9429			1315.78			238.576
	883.343	274.419				441.379			1681.11	84.0531			1315.94			238.616
	1933.89	315.531				441.515			1096.15	53.0498			1316.21			238.986
	958.093	403.69				441.701			519.339	71.2153			1316.56			239.204
	770.793	458.054				444.051			295.515	137.741			1317.76			239.438
	560.41	532.419				444.451			495.324	81.1964			1319.45			239.568
	612.021	456.012				445.292			235.379	44.5472			1320.51			239.589
	377.068	776.838				445.299			326.933	149.117			1322.51			239.814
	627.001	566.504				446.032			425.851	32.9664			1325			239.858
	749.975	848.744				446.749			357.093	18.6654			1325.03			239.977
	475.472	356.424				447.419			342.519	56.9902			1326.21			240.581
	458.199	826.735				447.455			405.347	75.5284			1327.44			240.72
	373.105	411.91				447.504			624.564	139.587			1328.13			240.779
	667.684	555.251				448.467			368.922	105.627			1329.96			240.782
	388.774	612.407				448.764			371.715	217.005			1330.53			240.801
	1017.97	396.928				449.178			409.425	97.4985			1335.25			241.144
	656.367	356.464				450.954			372.631	435.809			1335.32			241.28
	662.874	446.813				451.726			303.93	122.38			1336.22			241.342
	577.435	382.416				452.851			416.401	34.6847			1337.51			241.423
	393.629	307.201				452.914			360.696	235.898			1337.62			241.461
	851.425	616.903				454.051			289.36	111.071			1337.83			241.499
	985.316	552.828				454.684			374.051	147.307			1340.29			241.58
	936.641	347.385				455.383			347.456	80.9909			1340.66			241.794
	679.432	699.594				456.974			438.937	171.314			1341.06			241.837
	740.336	358.768				456.975			421.028	124.27			1341.6			242.111
	1182.25	433.719				457.574			283.763	36.651			1341.67			242.188
	414.333	565.069				457.868			380.625	109.183			1342.76			242.374
	389.187	507.917				458.686			253.837	118.098			1343.25			242.525
	521.742	574.313				458.813			344.982	43.2683			1344.67			242.754
	640.674	445.997				459.164			351.68	125.672			1345.22			242.78
	783.49	430.951				459.927			521.844	92.0027			1345.26			242.946
	446.609	433.135				460.014			386.435	96.995			1345.93			243.109
	2821.61	378.856				460.337			397.549	570.224			1346.92			243.111
	473.319	512.357				460.529			344.715	85.4032			1347.51			243.124
	441.213	510.145				461.224			359.567	60.9393			1350.5			243.201
	594.468	406.571				462.342			797.776	26.1009			1351.12			243.259
	306.809	493.361				462.874			385.864	331.135			1354.1			243.789
	657.688	372.747				463.092			462.517	79.2802			1354.43			244.088
	801.765	432.26				463.298			346.341	26.4721			1355.01			244.123
	451.341	489.42				463.628			602.857	139.016			1356.02			244.354
	698.563	377.503				465.542			374.177	68.2977			1356.12			244.486
	568.016	418.997				467.369			382.368	73.3463			1358.4			244.626
	585.152	289.883				467.458			534.902	55.5949			1358.4			244.648
	508.926	430.884				467.762			548.703	93.4511			1360.12			245.141
	2524.6	565.927				468.788			392.464	127.078			1361.14			245.309
	496.173	882.274				469.608			473.573	47.0732			1362.16			245.343
	593.107	567.176				470.088			563.653	36.5178			1366.87			245.371
	654.136	532.651				470.92			535.671	82.562			1367.4			245.377
	1388.8	390.311				471.654			489.175	109.677			1369.21			245.718
	440.085	866.666				473.056			509.881	112.451			1369.96			245.782
	904.566	553.114				473.649			338.224	102.321			1370.18			246.01
	486.997	344.611				474.086			444.085	114.032			1370.91			246.234
	1522.26	622.675				474.622			297.804	130.515			1371.25			246.256
	1333.72	369.746				474.718			537.239	35.1779			1372.33			246.288
	1204.26	626.642				475.075			362.96	139.692			1372.47			246.559
	414.052	272.775				476.457			366.057	194.756			1372.89			246.819
	1530.4	398.247				476.503			398.213	129.594			1373.16			246.82
	741.149	425.035				477.588			333.392	129.227			1374.87			247.036
	3722.19	411.033				477.757			577.644	67.6723			1376.37			247.187
	317.43	458.213				478.113			307.27	117.344			1376.59			247.321
	373.454	1030.3				478.621			388.416	95.0383			1377.75			247.659
	1149.16	613.542				478.649			592.215	94.7712			1381.65			247.915
	410.29	719.572				479.057			333.668	45.8482			1383.59			248.085
	468.741	407.877				479.936			512.715	118.04			1387.54			248.549
	335.593	732.586				480.867			618.863	116.143			1388.48			248.647
	900.674	482.422				481.249			329.901	31.1823			1388.82			248.699
	397.948	431.163				481.704			666.079	72.1821			1391.74			249.004
	281.437	550.92				481.734			947.324	140.602			1392.88			249.138
	447.271	535.41				482.472			356.916	82.9749			1393.29			249.601
	632.181	380.305				482.473			676.783	88.9463			1394.31			250.107
	482.963	479.488				482.821			599.067	125.929			1394.33			250.131
	573.299	431.783				482.863			575.043	77.3689			1394.59			250.177
	766.685	390.842				483.186				87.0507			1396.64			250.344
	409.831	1538.64				483.676				77.7703			1398.68			250.351
	312.169	582.1				483.968				93.2984			1399.06			250.452
	493.041	456.156				485.296				101.324			1400.23			250.681
	480.337	292.29				485.335				124.756			1402.18			250.756
	644.325	426.233				485.534				177.507			1402.64			250.767
	514.554	656.545				486.741				54.5517			1403.32			250.891
	549.328	530.754				488.029				172.224			1406.83			250.939
	488.953	659.359				488.352				153.425			1406.91			251.351
	717.472	493.354				488.432				102.04			1411.87			251.471
	670.294	472.307				489.087				164.958			1417.17			251.57
	604.355	400.314				489.613				103.398			1417.61			251.612
	489.743	421.45				490.159				84.3447			1419.09			251.834
	686.2	520.002				490.539				155.394			1421.88			252.365
	693.831	365.575				491.495				182.919			1423.87			252.441
	805.842	310.259				491.889				170.593			1425.95			252.624
	707.392	656.969				491.915				163.854			1426.82			252.751
	573.774	486.395				492.228				86.9434			1428.39			252.904
	504.323	430.994				492.637				133.528			1429.88			253.008
	620.203	893.889				492.923				76.9212			1429.95			253.472
	482.217	526.631				494.167				97.5835			1431.73			253.5
	524.871	512.131				496.446				110.538			1434.28			253.506
	498.477	367.156				498.243				36.1053			1435.32			253.998
	582.342	748.077				498.295				112.319			1436.28			254.03
	729.569	431.716				498.451				22.242			1437.21			254.236
	705.374	670.374				498.762				93.4935			1437.94			254.427
	472.617	874.286				499.022				66.9361			1440.89			254.571
	571.202	749.862				499.167				43.3386			1441.05			254.714
	413.199	513.456				500.257				128.068			1441.64			255.054
	681.007	445.952				500.356				182.007			1442.17			255.063
	546.363	413.142				500.618				145.668			1446.76			255.416
	810.083	583.113				501.15				162.584			1447.22			256.56
	573.396	433.896				501.397				11.1556			1448.16			256.591
	697.81	721.63				501.695				98.9126			1448.33			256.822
	620.913	581.663				502.142				651.582			1448.92			256.944
	738.772	349.238				502.201				124.841			1450.88			257.024
	803.296	358.7				502.6				132.974			1451.15			257.374
	741.892	278.61				502.844				111.954			1451.75			257.506
	868.842	354.826				504.89				105.126			1454.26			257.706
	1318.69	546.039				507.083				214.83			1460.6			257.808
	982.236	881.727				507.311				194.955			1460.91			257.988
		454.462				507.747				116.926			1465.39			258.059
		628.745				508.616				71.7499			1465.72			258.13
		694.673				508.751				91.756			1467.23			258.136
		368.143				509.148				204.248			1468.16			258.266
		413.492				509.697				221.01			1468.56			258.381
		749.409				509.779				187.795			1469.48			258.65
		423.933				509.877				80.6458			1478.33			258.686
		437.544				510.67				253.951			1486.97			258.696
		488.554				510.97				225.814			1491.11			258.725
		412.569				511.372				170.285			1493.34			258.854
		474.205				511.431				172.639			1493.38			259.202
		712.487				511.757				17.0742			1493.76			259.233
		433.721				513.764				101.935			1494.67			259.247
		592.557				513.989				118.293			1495			259.345
		498.327				514.763				56.6188			1495.47			259.561
		553.42				514.911				283.671			1498.18			259.623
		659.426				515.658				245.567			1500.11			259.671
		386.302				515.703				214.659			1500.77			259.709
		686.801				516.133				264.004			1502.46			259.768
		424.039				516.862				204.696			1504.61			259.817
		728.427				516.939				315.813			1506.47			260.229
		678.016				517.561				161.26			1508.22			260.278
		458.698				517.627				220.464			1510.32			260.314
		568.321				518.041				225.493			1513.67			260.383
		707.69				518.729				262.871			1514.98			260.434
		720.957				518.981				142.575			1517.15			260.604
		663.456				520.735				43.0752			1519.28			260.745
		410.184				520.981				80.5208			1520.54			260.901
		653.904				521.106				195.72			1521.19			261.603
		750.668				521.677				82.6412			1522.26			261.861
		500.587				521.993				196.185			1525.63			262.084
		530.749				522.038				212.208			1526.46			262.2
		445.932				522.178				68.427			1526.68			262.209
		658.062				522.265				100.891			1530.61			262.246
		459.55				523.639				160.979			1531.41			262.487
		681.997				523.751				40.0532			1531.53			262.593
		637.525				524.21				121.66			1533.58			262.598
		379.044				525.998				221.184			1535.85			262.673
		305.39				526.042				83.4627			1539.3			262.816
		637.426				526.377				134.093			1544.02			262.904
		541.749				526.921				102.525			1545.46			263.172
		282.149				527.003				85.1699			1546.71			263.174
		621.408				527.5							1549.6			263.407
		378.495				528.022							1550			263.685
		399.725				528.055							1552.37			263.932
		417.727				528.893							1555.52			263.955
		243.876				530.706							1556.39			263.982
		453.459				531.709							1557.07			264.094
		542.289				532.409							1558.11			264.187
		643.979				532.513							1560.38			264.318
		594.665				532.798							1562.28			264.655
		408.304				532.913							1565.1			264.72
		891.588				533.556							1568.63			264.978
		607.749				533.559							1569.82			265.121
		553.641				533.632							1570.44			265.274
		1061.73				533.782							1573.53			265.327
		1497.39				533.908							1578.63			265.339
		929.415				534.675							1579.23			265.44
		475.974				536.024							1582.96			265.716
		673.011				536.189							1584.09			266.008
		775.514				536.368							1584.95			266.044
		619.218				536.626							1586.31			266.077
		944.909				537.227							1591.45			266.385
		577.033				539.675							1591.54			266.509
		753.503				540.434							1591.75			266.631
		624.292				541.97							1592.45			266.735
		1477.08				542.473							1597.5			266.79
		647.624				543.183							1608.25			266.872
		423.92				543.338							1608.8			266.96
		536.37				543.449							1614.07			267.057
		1361.77				543.961							1614.51			267.4
		649.533				544.841							1615.72			267.619
		2292.67				546.221							1617.35			267.752
		548.595				546.543							1617.7			267.783
		502.237				546.549							1619.06			267.975
		727.905				546.841							1619.52			268.116
		1151.28				547.061							1620.8			268.243
		610.844				547.099							1622.68			268.247
		557.541				547.644							1623.22			268.687
		563.014				550.113							1623.61			269.041
		468.253				550.703							1624.87			269.073
		306.235				551.624							1626.75			269.087
		594.515				552.225							1629.98			269.312
		617.014				552.237							1632.37			270.048
		855.49				552.785							1632.73			270.187
		841.558				553.127							1634.16			270.222
		746.707				553.169							1637.73			270.589
		558.698				554.709							1639.72			270.598
		551.822				555.055							1647.67			270.598
		466.261				555.51							1651.67			270.639
		641.177				556.698							1651.88			270.697
		592.823				557.582							1652.11			270.749
		751.884				557.664							1654.42			271.118
		1828.71				557.91							1658.63			271.5
		748.063				560.562							1663.48			272.012
		854.736				561.089							1663.49			272.091
		505.037				564.356							1667.56			272.575
		778.269				564.427							1668.28			272.647
		817.219				565.235							1670.31			272.702
		425.217				565.704							1672.73			272.764
		787.262				566.505							1680.23			272.943
		754.921				566.85							1681.79			273.185
		436.884				567.104							1690.22			273.363
		460.27				568.367							1690.52			273.72
		455.219				568.394							1691.27			274.14
		592.202				569.501							1692.64			274.589
		946.033				569.983							1696.35			274.655
		693.369				572.954							1696.5			274.935
		452.677				575.065							1697			274.96
		1420.84				575.365							1698.05			275.068
		445.582				576.63							1699.51			275.229
		453.873				576.64							1700.96			275.482
		390.302				577.733							1701.81			275.542
		804.117				577.881							1705.71			275.703
		668.191				577.96							1706.71			275.766
		760.13				579.232							1710.88			276.518
		399.448				579.234							1711.49			276.823
		432.896				580.543							1718.74			277.064
		790.421				580.821							1718.87			277.181
		302.112				581.241							1720.65			277.864
		464.007				581.465							1721.3			278.112
		600.373				584.605							1721.36			278.241
		416.493				585.428							1722.31			278.456
		412.629				587.92							1725.95			278.514
		337.584				590.972							1727.72			278.837
		374.549				591.175							1728.16			279.111
		439.248				592.447							1728.35			279.66
		441.049				593.017							1730.46			279.694
		334.178				594.804							1738.52			279.695
		700.432				595.62							1739.8			280.039
		675.305				596.367							1743.08			280.098
		1187.25				596.429							1744.73			280.291
		432.263				598.696							1748.19			280.617
		585.834				598.697							1748.34			280.989
		650.918				601.06							1752.02			281.258
		351.256				601.587							1752.23			281.449
		510.321				601.911							1753.61			281.854
		846.429				603.334							1756.4			281.93
		1286.63				604.485							1757.63			282.04
		411.251				604.531							1761.49			282.082
		360.089				605.013							1765.96			282.31
		357.447				605.376							1767.09			282.631
		402.941				605.448							1769.27			282.64
		1499.12				606.52							1770.93			282.644
		341.688				608.887							1772.31			282.647
		457.566				609.326							1775.16			282.88
		381.139				609.542							1776.11			282.958
		365.068				610.257							1776.56			283.277
		510.622				613.625							1788.99			283.426
		705.908				613.971							1789.38			283.669
		843.385				614.385							1793.2			283.77
		388.251				614.428							1794.94			283.827
		358.132				614.577							1795.21			284.01
		438.845				615.794							1795.69			284.079
		320.93				615.859							1797.19			284.412
		254.433				616.28							1799.11			284.575
		568.738				616.41							1800.97			284.839
		810.682				617.157							1801.63			285.008
		399.873				618.174							1809.17			285.125
		424.35				618.495							1809.51			285.264
		340.682				619.671							1810.46			285.554
		399.361				619.746							1814.02			285.838
		371.208				621.039							1814.78			286.02
		391.816				622.907							1820.84			286.635
		263.893				624.096							1822.37			286.663
		348.628				624.62							1828.27			286.707
		433.345				626.121							1834.61			287.135
		356.423				629.278							1835.54			287.457
		288.329				630.065							1845.66			287.478
		245.472				633.244							1849.38			287.664
		326.062				634.176							1853.06			288.109
		544.42				635.315							1854.08			288.269
		763.723				635.692							1854.28			288.403
		575.638				636.851							1859.08			288.467
		538.552				638.385							1864.44			288.535
		444.093				638.699							1869.02			288.682
		467.593				640.088							1871.86			288.695
		869.448				640.484							1877.97			288.952
		271.623				641.608							1879.13			289.05
		335.579				642.682							1882.87			289.267
		369.225				644.065							1888.98			289.477
		468.465				644.242							1891.5			289.661
		421.397				644.778							1892.37			289.846
		482.978				644.951							1894.72			289.885
		753.571				645.147							1901.4			289.934
		476.987				646.304							1905.59			290.032
		487.79				648.72							1909.4			290.203
		751.686				649.328							1915.01			290.38
		1019.6				649.538							1918.67			290.807
		303.86				649.684							1921.38			291.139
		261.422				651.508							1926.22			291.392
		516.037				651.786							1938.22			291.609
		354.962				652.032							1938.91			291.619
		415.272				654.861							1941.6			291.819
		355.733				656.354							1942.09			291.882
		509.659				660.134							1942.51			292.917
		467.215				660.385							1943.69			293.077
		695.544				660.821							1946.25			293.165
		484.828				662.5							1951.37			293.349
		460.083				662.994							1955.73			293.532
		269.506				663.931							1956.3			293.671
		483.77				664.929							1956.73			294.253
		534.425				665.529							1960.81			294.316
		812.88				666.748							1961.4			294.363
		550.894				667.029							1964.4			294.45
		279.4				668.808							1971.71			295.083
		693.568				670.043							1978.08			295.489
		845.675				670.276							1980.17			295.862
		634.218				674.989							1986.62			295.936
		368.833				675.937							1991.09			297.099
		326.923				678.342							1991.78			297.218
		510.283				678.724							1992.34			297.48
		1047.09				683.73							1995.33			297.865
		727.223				684.018							2001.58			298.085
		618.548				685.244							2012.13			298.113
		693.26				685.358							2013.74			298.61
		473.034				685.733							2015.3			298.825
		467.625				685.82							2024.61			298.883
		981.562				686.866							2037.4			298.927
		746.947				691.119							2037.57			299.143
		341.885				691.33							2043.39			299.549
		921.9				691.873							2048.42			299.773
		404.763				698.152							2049.87			300.032
		458.596				703.716							2050.21			300.313
		651.22				704.714							2051.14			300.354
		657.942				705.303							2059.96			300.425
		735.032				705.639							2067.63			300.528
		426.097				713.267							2069.99			300.9
		534.244				713.446							2073.74			300.935
		455.478				720.139							2083.87			301.227
		561.709				722.979							2085.83			301.602
		443.481				724.277							2088.91			301.748
		767.719				725.054							2094.57			301.882
		371.186				725.812							2103.43			302.236
		512.013				727.287							2107.04			303.051
		463.214				735.037							2110.35			303.64
		528.198				737.658							2113.51			303.979
		436.884				738.704							2117.06			304.072
		544.673				739.639							2119.45			304.1
		561.133				741.802							2122.25			304.12
		770.527				742.552							2124.74			304.928
		606.169				742.576							2124.83			304.962
		757.102				747.014							2127.61			305.374
		538.867				749.563							2136.12			305.402
		431.321				752.065							2137.44			305.466
		496.801				753.249							2150.86			305.759
		735.715				755.582							2151.46			305.95
		554.199				756.034							2151.72			307.273
		533.925				771.056							2155.16			307.347
		489.927				775.907							2157.15			307.522
		673.631				778.429							2160.35			307.733
		499.384				781.178							2161.22			307.9
		506.237				781.393							2162.89			308.405
		506.916				781.907							2164.6			308.659
		473.43				783.463							2168.32			308.804
		558.607				787.197							2170.8			308.911
		888.109				788.756							2171.97			309.457
		383.601				791.522							2174.51			309.623
		445.357				791.674							2174.51			309.698
		487.069				793.442							2184.32			309.737
		565.264				800.592							2186.31			309.831
		728.428				806.972							2188.32			309.92
		758.979				809.462							2188.72			310.556
		692.903				809.537							2198.6			311.466
		440.783				810.965							2204.66			311.572
		433.514				813.902							2206.01			312.119
		471.069				814.319							2207.42			312.533
		529.084				829.276							2213.32			312.694
		484.92				831.7							2219.54			312.745
		1585.05				837.878							2227.2			313.392
		906.598				840.274							2239.54			313.404
		496.092				855.087							2243.52			313.66
		561.507				857.806							2247.35			314.23
		572.864				871.268							2254.65			314.809
		446.836				877.359							2264.55			314.85
		581.198				879.704							2264.85			315.806
		463.442				880.65							2266.45			315.998
		544.037				881.805							2267.26			316.233
		391.541				886.731							2268.51			316.378
		425.114				913.439							2274.33			316.432
		689.847				914.191							2277.86			316.469
		362.823				917.201							2284.8			316.869
		566.007				920.238							2287.05			317.045
		433.474				940.879							2287.62			317.637
		502.684				943.517							2296.64			317.815
		405.184				946.178							2301.66			318.617
		571.434											2323.44			318.894
		523.74											2326.58			318.961
		471.265											2350.23			319.173
		1103.73											2352.14			319.68
		375.355											2354.24			319.818
		528.327											2360.17			320.28
		453.86											2362.02			320.522
		520.248											2365.47			320.692
		460.627											2368.65			320.789
		584.473											2371.86			321.067
		971.184											2382.88			321.368
		651.405											2384.92			322.129
		443.046											2385.7			323.602
		615.658											2386.1			323.873
		540.015											2393.75			324.03
		369.044											2419.39			324.472
		489.743											2428.15			324.647
		598.28											2459.07			324.771
		444.73											2485.47			324.95
		341.16											2490.58			325.06
		527.627											2491.62			325.227
		787.577											2497.61			325.25
		531.91											2499.73			325.374
		345.83											2518.04			326.552
		883.531											2535.74			326.875
		373.498											2543.54			327.204
		559.685											2551.14			327.28
		988.159											2569.66			327.881
		344.346											2571.59			327.949
		615.759											2574.32			329.018
		389.711											2578.13			329.426
		379.286											2593.57			329.666
		346.475											2603.09			330.638
		449.821											2624.15			331.32
		1102.2											2647.49			331.842
		416.647											2647.68			331.849
		448.969											2676.32			332.777
		394.111											2687.38			333.756
		2855.11											2707.36			333.792
		526.166											2726.99			333.93
		374.138											2728.5			334.163
		587.016											2749.46			334.648
		457.37											2752.83			335.251
		1835.23											2756.53			336.381
		772.014											2764.25			336.593
		504.914											2773.29			336.903
		474.616											2776.37			337.609
		441.726											2799.46			337.991
		394.027											2804.67			338.812
		550.178											2807.39			340.209
		887.468											2833.19			340.575
		792.322											2863.7			340.644
		420.518											2871.2			340.746
		675.509											2882.5			340.798
		1428.6											2885.15			341.557
		575.418											2938.94			342.969
		758.442											2952.92			343.407
		603.768											2962.19			344.056
		428.713											2967.23			344.277
		531.636											2970.86			344.595
		1397.49											2984.15			345.378
		543.601											2988.72			345.645
		1130.84											3033.99			346.013
		387.892											3070.99			346.17
		451.675											3103.59			346.757
		350.341														347.074
		505.638														347.617
		435.378														347.906
		634.358														349.222
		605.23														349.353
		426.263														349.81
		912.412														350.013
		671.983														350.181
		942.322														350.296
		665.475														350.828
		494.356														351.892
		547.165														352.38
		515.419														352.917
		400.204														353.125
		418.713														353.331
		446.861														353.35
		722.674														353.582
		526.992														353.636
		546.149														353.943
		620.059														353.968
		545.557														353.984
		483.242														354.487
		591.219														355.244
		1338.15														357.572
		547.732														357.759
		563.005														358.136
		554.013														358.326
		549.456														358.388
		359.434														359.093
		273.741														361.151
		644.74														361.483
		482.121														363.416
		362.216														364.047
		590.433														364.892
		771.497														365.206
		522.447														365.269
		355.567														365.332
		448.762														365.518
		536.237														367.989
		606.163														368.109
		581.315														368.216
		420.88														368.433
		384.446														369.651
		579.421														370.26
		624.763														370.617
		640.549														370.942
		513.891														371.55
		409.234														371.883
		422.725														371.884
		662.173														373.413
		443.673														374.081
		494.925														374.224
		469.906														374.74
		417.799														376.019
		355.984														376.686
		429.556														376.71
		582.652														376.84
		409.585														376.921
		594.026														377.048
		448.765														377.109
		681.002														378.594
		801.124														378.774
		532.642														378.994
		147.221														379.644
		407.461														379.94
		401.786														380.432
		437.744														381.215
		1374.25														383.568
		317.208														384.674
		739.577														385.219
		505.187														386.769
		557.892														388.401
		927.279														388.518
		449.353														388.61
		326.051														389.079
		500.538														389.628
		315.649														390.203
		644.668														390.439
		418.442														390.93
		630.642														391.163
		298.352														392.062
		558.63														392.942
		497.869														396.385
		506.851														397.549
		465.206														401.535
		456.229														403.465
		553.998														405.485
		309.166														405.881
		407.072														405.937
		464.781														406.568
		391.854														407.471
		344.278														410.073
		328.738														410.642
		337.825														412.037
		550.122														412.417
		423.624														412.587
		519.829														413.055
		253.795														413.543
		557.875														414.018
		334.699														414.574
		458.414														415.256
		530.902														415.332
		416.918														415.666
		484.638														416.385
		683.53														418.105
		320.672														418.554
		585.318														419.892
		562.158														420.627
		342.559														422.999
		213.823														423.408
		834.627														424.29
		386.608														425.495
		445.33														425.859
		353.256														427.084
		406.9														427.412
		1835.52														427.959
		2016.54														429.27
		885.616														429.871
		787.089														431.152
		261.822														432.702
		217.449														433.402
		427.341														434.088
		121.124														435.103
		401.515														436.123
		500.991														436.712
		363.023														437.258
		1095.92														439.577
		400.081														440.179
		350.949														440.805
		220.363														442.186
		553.716														444.737
		316.365														444.85
		244.729														445.491
		267.139														448.283
		498.369														449.063
		613.793														450.171
		406.807														451.284
		357.273														451.292
		208.741														452.127
		318.274														453.242
		372.281														454.164
		258.9														454.389
		307.329														455.464
		519.037														456.912
																462.791
																470.347
																473.868
																476.529
																479.616
																484.998
																485.085
																490.797
																496.092
																497.735
																498.754
																505.271
																520.865
																526.17
																533.463
																538.185
																539.011
																544.502
																545.249
																547.47

## Sheet: Supplementary Figure 10
Fluorescence Intensity was measured using CellProfiler analysis, each row represents one counted cell. The cell lines, treatment, and the antibody used are represented in the column.
	Sup. Figure 10		AVG709P2-C6
	N2A		Neuro2A PKCa KO
	Control	PMA	Control	PMA
	217.085	626.661	380.628	1005.27
	1660.86	856.522	586.861	618.882
	1028.97	982.665	843.533	917.796
	1288.43	1436.84	616.198	912.473
	1371.69	1061.79	598.292	927.696
	1246.95	374.143	1028.09	1269.87
	1274.69	1275.78	983.727	1165.89
	1330.34	694.757	1017.85	1516.75
	1330.82	251.168	756.034	874.811
	1045.09	1215.59	1290.57	1712.31
	971.705	1137.36	1175.4	925.933
	1011.76	908.021	938.556	1130.96
	857.709	681.804	988.743	1358.54
	854.85	833.063	1598.56	1121.67
	939.684	1376.22	1012.36	1096.99
	1211.48	899.041	984.53	880.632
	768.614	711.11	796.506	732.218
	1345.16	1050.9	983.157	828.537
	1093.28	854.227	1326.79	534.294
	1182.38	1271.64	1170.37	1246.88
	1153.58	1213	1360.79	677.399
	1277.21	1060.78	1412.01	1155.8
	769.955	1614.72	1310.31	1031.83
	1165.52	1323.64	1215.57	828.054
	1512.43	849.234	730.399	1213.32
	298.839	1351.65	921.798	1261.55
	616.767	1028.55	920.296	1661.19
	1035.1	1358.37	910.234	1194.79
	1162.88	1179.69	1153.87	820.669
	978.619	927.163	1245.65	802.007
	931.666	1015.07	690.13	939.906
	903.397	1295.25	1457.79	887.476
	1133.4	1688.3	1342.13	952.22
	1259.06	1086.16	1163.61	1399.99
	1112.7	990.039	879.886	525.321
	608.139	1205.73	1263.63	464.088
	1212.99	772.653	936.412	1005.63
	806.589	1576.29	1184.36	662.27
	1192.64	960.054	1128.37	539.25
	1183.65	1637.07	1015.02	587.956
	1071.38	1104.06	1411.42	180.589
	1266.85	581.163	1014.04	697.044
	1303.76	749.833	886.74	596.85
	939.667	1399.05	1026.87	915.867
	1129.53	884.98	1075.36	525.311
	894.976	786.806	1124.57	523.856
	1241.72	649.404	1103.99	367.403
	956.387	739.649	1283.85	957.884
	818.076	1219.22	1129.86	512.446
	1143.12	837.446	1020.22	937.36
	781.112	1097.35	1063.23	734.168
	1373.72	744.478	948.94	581.289
	824.708	780.041	1692.35	541.348
	1592.64	802.498	672.364	740.698
	1348.14	1451.41	1693.91	217.009
	849.183	653.227	1535.89	510.22
	812.781	1073.14	1182.03	780.143
	1169.31	740.609	1221.31	998.786
	1125.38	812.222	805.514	1021.91
	1248.18	900.4	1016.45	714.116
	1536.8	678.241	1208.51	681.757
	1693.51	806.823	1276.87	504.893
	1285.64	871.425	706.744	1105.3
	1297.97	1233.65	1399.96	1053.96
	1036.68	883.798	980.486	733.866
	1054.37	188.151	904.059	727.524
	1066.82	239.845	700.731	267.66
	1166.03	297.564	869.308	472.954
	1016.85	235.714	336.398	1283.37
	719.057	509.611	723.887	664.347
	864.384	225.141	808.159	1072.67
	1141.24	609.108	988.64	618.74
	842.763	731.553	983.203	739.969
	866.249	575.576	965.143	573.386
	944.378	876.033	1137.08	945.674
	789.594	1031.92	769.398	668.603
	1241.02	1655.1	993.327	589.137
	1258.79	438.852	758.798	517.218
	1107.66	553.502	1352.41	1095
	774.807	706.167	1480.9	1019.4
	1091.45	300.139	1416.31	698.758
	793.991	862.266	928.245	1127.53
	731.853	1570.01	1249.78	769.209
	763.948	1198.21	1053.38	912.554
	1343.48	724.074	798.917	458.021
	462.335	1614.86	994.847	1064.9
	734.533	911.212	677.923	497.545
	646.037	1622.29	660.451	473.131
	766.641	1916.55	1077.65	731.858
	852.152	974.202	1635.1	926.078
	1270.1	695.009	1267.36	802.983
	328.625	1465.44	530.866	610.543
	495.35	725.483	730.896	826.398
	1046.53	420.32	1426.86	1727.23
	962.759	587.204	820.715	612.907
	344.808	1073.82	1212.06	537.01
	1129.19	1049.63	660.32	723.308
	154.249	1154.81	1238.69	745.601
	1143.37	1027.09	1189.46	954.277
	1612.16	1117.73	1035.01	869.623
	598.984	1497.95	625.557	773.356
	1485.06	1397.97	1453.26	1768.23
	926.727	1395.85	1314.23	546.605
	530.225	865.356	766.206	1272.16
	692.706	1284.85	821.902	1216.92
	150.312	847.279	1150.37	737.441
	1475.11	1279.18	261.268	1015.39
	1537.76	1622.45	724.536	993.188
	1760.84	1033.95	885.322	700.257
	165.369	1096.01	1490.29	758.171
	942.94	1227.85	762.696	981.941
	1359.04	1084.22	707.258	807.317
	1241.39	823.935	952.842	1088.38
	1028.96	1256.18	1990.11	1077.41
	1081.02	1091.98	1361.95	914.5
	539.771	1403.21	968.807	1147.24
	1134.01	963.533	1480.08	1111.55
	1397.63	1240.76	1109.91	707.514
	290.179	1083.75	1763.61	535.572
	765.554	872.735	1526.5	813.411
	1333.52	1632.1	597.167	1183.36
	441.892	952.586	2114.7	585.821
	300.502	1034.8	546.774	876.354
	605.307	908.942	1297.39	1066.73
	1590.57	1323.84	1264.22	1069.39
	883.248	902.294	834.374	1077.39
	1244.89	1509.1	759.568	720.528
	1431.02	679.141	992.236	1343.9
	1065.34	1243.67	1898.75	773.824
	1268.02	870.848	898.506	602.375
	939.102	909.255	895.354	741.871
	1103.05	1642.58	1404.63	588.719
	1138.52	1203.13	933.878	655.038
	1147.61	1064.79	1323.09	1471.96
	599	991.846	991.861	316.951
	1212.28	760.839	1190.41	1046.13
	208.674	935.949	1522.15	687.988
	654.249	913.521	1071.9	625.1
	1338.76	665.274	1253.37	735.882
	517.454	802.649	1740.09	1502.04
	817.014	880.128	1130.91	634.484
	1205.95	623.274	1177.03	1646.39
	865.463	781.672	1313.87	567.959
	1053.14	808.419	1117.79	1081.78
	475.191	1152.44	1065.2	1232.67
	925.968	623.285	918.058	1676.6
	1154.38	708.425	1140.15	857.131
	1585.06	642.667	898.211	1649.97
	183.021	514.826	1133.51	800.79
	643.348	952.878	891.011	442.088
	1858.25	588.318	760.703	1747.46
	782.578	639.204	1316.91	884.589
	1338.17	1002.52	866.621	707.251
	577.239	576.894	1130.26	604.095
	1323.09	590.372	875.903	743.838
	1888.54	1446.63	898.696	1492.3
	382.023	2015.57	846.512	1191.53
	1414.04	709.126	1125.58	671.181
	1367.9	745.228	565.494	979.343
	644.168	639.241	919.205	989.242
	966.077	872.076	685.035	724.996
	817.002	533.074	910.292	875.367
	1246.65	812.046	938.255	665.807
	752.577	709.917	1112.58	1036.38
	1071.07	774.301	839.704	549.422
	1705.1	1056.47	1186.82	699.023
	350.519	760.094	552.263	892.554
	688.112	863.966	636.155	831.168
	695.398	788.408	575.362	934.861
	1478.45	848.281	596.35	1007.9
	1120	587.519	614.701	958.292
	886.693	1058.39	1291.69	857.608
	1501.02	678.413	704.325	782.909
	475.382	561.255	900.75	805.346
	1334.74	925.495	1102.01	843.113
	1147.59	846.282	822.636	919.768
	1120.65	746.9	668.467	884.367
	1197.64	430.253	1562.26	516.793
	885.016	1275.88	737.148	819.689
	1395.32	847.646	680.663	610.513
	1113.71	1168.53	724.072	646.83
	1440.88	730.173	677.897	758.532
	997.915	1450.78	1296.09	341.171
	851.895	817.568	786.221	630.558
	623.483	951.22	1553.53	739.71
	706.54	554.974	645.134	578.246
	1028.79	591.645	821.98	979.478
	1493.84	667.649	699.577	674.813
	1297.36	1026.79	687.867	479.705
	974.707	1190.32	682.506	637.78
	666.848	412.601	1097.77	743.523
	991.857	1011.45	930.419	788.522
	1250.69	507.749	1305.53	1092.05
	1767.56	1232.47	928.543	844.128
	1288.53	807.943	1118.29	662.902
	537.279	1358.26	503.003	1334.78
	1126.71	559.425	866.108	745.96
	1039.24	648.917	725.609	699.853
	603.409	719.825	492.181	668.469
	1503.25	454.135	824.196	794.318
	1207.93	1465.06	761.792	1088.9
	1141.5	1371.43	845.471	695.833
	846.987	1207.81	1061.95	1201.06
	1237.81	557.063	703.879	1369.45
	1127.16	1221.81	779.808	709.28
	1481.65	1517.15	524.109	764.903
	1115	1284.8	794.242	899.349
	1464.1	784.026	902.064	937.881
	1276.89	655.958	963.799	775.477
	1318.67	1144.74	1090.37	1269.72
	1158.38	1084.53	1116.53	1259.94
	513.808	910.344	820.217	692.103
	1325.1	657.92	890.744	858.187
	570.63	783.419	1248.26	978.011
	538.469	1192.04	599.49	725.749
	417.053	771.947	1293.29	1277.06
	1210.57	688.452	880.189	1588.93
	1714.85	698.646	768.28	1225.5
	1593.71	1004.57	306.771	620.569
	1049.34	801.64	841.293	578.9
	2533.9	1302.9	1073.46	840.479
	1845.8	1059.63	800.253	832.208
	1312.26	860.4	1509.65	817.857
	239.996	1306.56	1417.78	1100.09
	1524.98	1384.54	1188.37	1006.91
	1273.95	1021.36	1040.83	938.047
	2092.1	570.801	1452.1	734.13
	1269.25	1130.84	786.694	1078.44
	909.937	670.913	1765.33	1002.94
	1067.68	622.88	1466.62	833.045
	895.618	986.483	760.075	1076.21
	955.93	1121.65	1007.15	1145.44
	1467.26	1085.5	953.002	1060.07
	471.393	1081.91	1179.37	1010.11
	1239.49	927.055	1048.73	691.243
	552.453	774.489	1223.49	754.558
	1399	996.676	1089.34	978.352
	1321.12	828.109	1822.81	1039.2
	714.849	909.033	628.093	785.744
	1636.13	888.461	1022.79	796.683
	1539.41	931.271	1465.08	772.839
	1208.15	979.143	1202.09	906.274
	1483.76	1060.17	770.648	1164.35
	429.906	1353.6	692.732	860.825
	1302.31	1258.68	870.926	688.201
	1093.46	1081.79	1089.72	654.761
	372.607	1390.55	1200.83	597.713
	1260.53	1153.24	555.328	851.827
	1507.11	822.933	826.376	1812.75
	524.415	738.716	727.985	851.934
	600.702	973.992	1440.86	683.106
	1307.14	1778.97	1045.39	757.732
	1553.73	1215.04	1262.76	857.125
	476.376	1123.17	1225.95	960.565
	1637.82	1272.45	1463.05	792.148
	1496.21	868.471	1932.76	1198.97
	665.377	870.509	1185.12	702.571
	570.495	1064.27	1144.83	662.089
	453.625	711.579	243.171	866.112
	576.077	773.746	1129.71	1060.41
	404.404	1017.06	1226.03	1152.56
	377.631	1244.12	1225.91	889.228
	1151.85	977.709	1654.44	788.082
	884.83	971.966	1239.44	936.191
	436.212	698.635	1111.49	822.286
	1214.45	1023.39	725.44	708.424
	828.259	1321.29	1267.77	859.214
	974.656	1321.06	1456.59	731.494
	463.815	667.686	696.056	690.353
	1604.68	1362.01	948.105	588.636
	870.214	879.614	1203.3	1134.78
	1163.51	1026.33	1379.58	906.674
	1226.32	1183.07	1146.97	1655.75
	913.241	995.222	942.867	744.018
	1148.66	901.402	1382.19	1114.71
	1055.13	1077.24	772.983	343.925
	972.584	700.254	1115.07	1159.44
	866.086	717.818	1166.65	1453.41
	1224.4	372.994	1219.48	1213.1
	635.086	1040.04	1096.57	1262.34
	432.657	609.781	1112.78	812.297
	545.03	401.658	1467.72	1182.36
	1523.31	720.016	450.617	656.198
	1022.06	625.156	1597.53	1339.67
	444.313	461.229	1321.1	1660.39
	791.486	891.641	1194.41	1299.04
	709.492	1012.44	944.373	757.742
	1319.16	1023.29	454.785	713.574
	534.307	567.691	1093.18	903.513
	385.259	980.585	1175.91	662.815
	395.155	564.676	895.932	859.69
	972.011	583.229	1117.87	541.027
	764.637	756.674	621.877	715.201
	552.821	1054.45	1144.95	978.409
	897.79	855.636	1264.61	784.729
	568.478	1073.71	1219.32	1065.35
	706.04	739.169	1032.59	986.512
	617.398	952.161	976.232	853.746
	478.84	243.017	774.652	422.45
	1133.55	1672.19	886.993	1450.14
	550.495	1626.83	881.342	1416.23
	1795.07	1326.84	954.841	1129.47
	1417.42	1031.78	1031.73	1086.08
	228.91	1604.06	937.57	824.509
	347.371	259.848	784.469	811.433
	850.622	161.193	906.777	884.068
	691.429	981.22	762.253	1151.54
	987.568	1153.36	1190.23	867.254
	900.829	1120.4	700.922	874.19
	853.673	308.936	1057.93	1301.86
	1154.29	313.792	991.481	1324.7
	218.857	531.429	1221.91	874.968
	1131.21	268.564	936.973	1249.75
	264.458	1257.24	788.647	1404.72
	1547.95	494.347	883.545	1082.56
	534.871	350.435	1439.87	918.343
	1417.3	406.988	1204.91	539.647
	1018.81	746.059	865.836	1237.9
	1080.79	677.681	776.89	785.863
	1917.49	671.234	1206.65	819.781
	1108.38	747.355	823.485	760.375
	1318.56	713.791	1065.04	1006.02
	382.213	1069.18	727.347	330.658
	1769.92	1186.4	994.733	650.448
	273.106	868.039	1346.99	989.827
	1376.69	1527.79	709.606	986.959
	2268.73	1361.02	435.703	674.466
	1270.1	983.437	915.059	815.68
	1201.62	1057.12	637.731	840.228
	1242.04	1056.85	612.625	549.401
	1067.04	1052.61	725.212	660.94
	595.576	868.042	884.47	817.196
	2164.12	1381.54	767.348	1220.56
	1322.83	1301.2	652.231	586.71
	1498	1062.08	755.298	1203.97
	553.674	1122.71	965.44	898.011
	613.562	919.663	815.392	1184.89
	1325.29	1669.09	815.869	1208.46
	812.08	897.367	1229.92	854.569
	261.504	1074.18	1300.17	800.414
	1369.66	949.36	682.221	972.194
	700.381	1232.35	1259.19	787.802
	465.056	1306.65	1119.01	794.3
	171.665	1091.06	1102.56	456.126
	1455.26	820.562	1130.58	814.926
	1654.41	774.945	730.219	540.451
	1839.14	805.696	639.776	899.929
	844.745	710.618	715.337	838.83
	151.557	553.231	606.303	941.437
	584.545	845.952	664.03	907.371
	842.699	661.334	1006.32	844.612
	361.858	1017.55	749.62	1322.27
	793.248	460.656	737.953	1055.52
	342.489	689.965	685.821	827.025
	174.13	832.287	894.098	996.752
	1907.62	684.069	681.577	793.154
	467.002	768.158	802.681	981.404
	632.548	852.033	1007.11	673.313
	877.106	1097.18	634.796	697.206
	379.725	571.267	1089.39	726.398
	382.9	314.946	802.018	817.377
	455.669	603.341	710.134	1011.28
	559.768	586.084	710.552	796.932
	744.645	447.324	924.811	984.328
	750.55	618.124	524.616	779.05
	1060.05	294.279	1291.03	1253.54
	459.902	845.992	663.144	968.563
	1123.86	1100.46	1069.19	735.276
	1227.52	623.601	1386.65	915.904
	1277.93	1048.89	1333.53	841.684
	1069.01	740.663	363.353	848.256
	2022.87	776.892	1234.17	800.215
	443.283	741.485	1310.94	615.15
	1639.33	871.754	538.218	898.588
	840.213	863.826	1182.01	496.409
	1555.09	688.064	711.844	706.307
	949.779	1284.84	1066.57	489.168
	1791.91	902.998	567.338	985.756
	1401.88	891.468	490.864	1777.6
	921.171	863.071	544.583	1027.97
	301.032	813.371	674.744	920.271
	1162.59	785.021	925.099	932.75
	1468.37	766.093	811.579	966.148
	1066.37	514.945	1060.87	886.873
	1224.61	1047.56	1237.87	822.851
	1194.94	640.971	1059.97	906.337
	1338.14	694.665	729.775	786.251
	1270	1391.66	671.956	1420.96
	1386.53	988.456	775.843	996.568
	1527.88	943.481	721.285	1219.98
	1543.73	761.016	543.223	1070.6
	1806.71	1028.71	1364.65	783.981
	1826.17	712.232	844.592	935.922
	1827.87	1408.29	923.558	1066.99
	1750.48	1198.83	968.795	997.936
	2111.79	596.376	969.446	1024.96
	1033.94	1598.54	804.93	1230.62
	1060.4	928.568	816.066	1121.02
	990.485	1107.62	1373.79	903.904
	1552.55	900.209	782.828	726.442
	961.483	766.742	1761.61	1031.99
	591.267	1179.43	1551.78	1057.52
	1302.78	742.655	1950.03	762.17
	821.259	1253.97	819.066	528.505
	1076.61	1083.42	1491.08	728.404
	1609.96	1339.04	1415.05	786.539
	1604.36	534.268	1705.89	667.85
	841.024	1076.99	1086.66	930.477
	1285.9	969.092	1124.15	843.758
	1006.55	1264.2	1238.78	1336.27
	1000.82	1286.91	1349.07	731.009
	406.66	1231.05	720.926	815.948
	233.03	1180.38	888.357	960.974
	642.351	1619.25	1347.35	849.29
	543.26	1280.52	1341.48	1089.57
	673.483	1862.4	822.561	1120.46
	787.124	766.953	861.275	1306.49
	725.395	1536.27	814.789	321.735
	834.11	1082.4	849.735	738.468
	902.55	808.971	1214.18	310.405
	416.835	922.772	910.618	1150.57
	438.309	978.508	1138.62	784.375
	389.411	1341.69	989.89	1114.22
	124.361	1020.54	757.261	968.501
	885.224	1152.6	1230.02	835.989
	806.654	1335.72	1198.02	1037.23
	448.874	786.734	1310.79	977.645
	250.783	919.279	953.633	770.27
	1588.84	627.152	621.74	874.342
	1125.94	2036.53	806.204	1169.12
	565.644	814.526	967.949	1229.37
	1815.02	1132.21	1024.92	1132.05
	717.379	416.235	954.748	1462.49
	170.526	1013.7	1187.97	1301.65
	516.733	1975.74	807.668	1315.93
	310.331	633.268	1029.45	1013.12
	1492.6	1295.93	800.008	562.311
	211.039	964.788	807.422	1103.64
	1232.36	1134	720.046	953.244
	1323.06	900.129	1195.9	801.051
	215.072	520.434	954.013	1541.34
	1152.56	940.792	921.576	741.446
	517.727	1075.39	996.262	671.128
	212.096	779.509	699.561	789.357
	281.898	875.347	1021.21	831.503
	404.14	766.058	856.143	951.586
	1500.23	455.414	895.434	787.349
	905.308	566.079	688.654	758.917
	286.1	430.026	582.375	857.37
	459.997	614.677	1322.71	1147.65
	1284.22	517.36	1331.84	1130.66
	733.277	1702.27	1213.21	1318.62
	204.58	1731.97	1184.16	1296.17
	744.033	536.879	556.091	944.291
	327.847	847.193	866.699	735.164
	1081.67	713.937	1011.46	1381.03
	919.379	1289.25	1022.76	1395.99
	1191.59	1761.08	859.524	1507.69
	1906.92	2022.04	1037.18
	907.908	1306.94	1142.86
	1077.97	1227.19	1125.62
	955.452	909.242	1345.63
	1088.76	1216.1	869.468
	356.475	761.004	1139.51
	1438.99	1263.84	1582.51
	1530.51	1418.16	948.078
	1385.33	932.148	1185.9
	1124.86	1325.05	1139.42
	1330.55	1504.05	1204.38
	1989.59	722.236	937.867
	413.387	876.28	940.874
	1148.52	682.583	994.042
	1056.94	1332.12	1218.62
	1682.48	539.771	803.962
	460.474	1109.6	1579.08
	813.616	1540	1653.61
	451.302	890.912	1349.33
	659.088	684.282	1281.88
	873.326	443.474	942.823
	1415.88	1099.45	701.353
	474.468	879.021	465.342
	1149.29	843.773	315.096
	780.17	685.783	1082.05
	619.43	1667.4	1135.33
	1006.32	620.189	300.749
	468.016	1157.95	1242.56
	908.137	691.919	869.646
	860.93	876.372	1000.09
	1503.92	698.479	641.746
	1574.06	1063.8	329.798
	775.085	1185.1	514.643
	1261.82	819.507	1155.97
	728.672	767.156	390.539
	1211.86	1116.34	250.224
	1636.43	881.246	810.097
	1965.4	1138.96	768.76
	1805.09	351.476	519.413
	1617.74	690.476	1276.05
	992.493	762.241	1245.22
	1277.66	962.084	688.194
	1277.3	1055.48	646.202
	1856.41	1373.39	1173.79
	1148.84	1222.9	961.08
	1794.25	1080.7	1421.76
	593.85	1011.45	392.087
	318.239	631.374	552.347
	899.056	967.886	1554
	908.173	1475.06	955.276
	1283.34	1343.3	702.698
	1702.52	542.26	316.46
	800.282	942.561	719.25
	356.835	659.859	616.789
	397.593	934.328	1057.41
	1572.94	677.775	1052.67
	650.724	935.998	968.576
	1544.44	922.105	1106.32
	883.748	506.07	736.825
	819.489	818.034	760.069
	1407.95	638.916	670.123
	1846.32	690.256	1088.06
	1825.87	754.277	710.784
	787.15	757.169	995.024
	795.327	708.57	1020.87
	1211.29	863.482	1483.09
	498.096	679.01	1132.16
	320.915	641.388	1529.09
	695.454	657.61	1220.78
	1330.52	727.615	965.026
	1349.58	666.92	833.687
	660.409	779.667	1025.88
	976.87	772.666	1006.61
	562.626	747.386	1140.88
	1853.26	555.145	1839.83
	500.988	613.84	1891.54
	983.877	616.542	981.988
	1092.53	1275.79	905.058
	392.771	746.791	1349.94
	1783.23	1276.09	1125.47
	1094.48	912.792	867.381
	1161.71	1152.85	894.404
	1581.52	1002.54	792.317
	1271.88	935.363	615.086
	1344.89	785.543	1323.87
	1437.92	545.549	1642.74
	1089	1024.78	1429.09
	1186.15	804.085	683.62
	430.413	1168.05	599.482
	823.072	672.87	660.78
	1163.95	702.541	577.24
	576.879	1186.24	611.006
	771.914	840.92	1364.22
	1010	1027.4	696.39
	1009.67	1010.43	596.699
	1084.37	818.57	660.41
	1311.97	1084.41	1394.35
	999.245	974.548	726.289
	897.364	771.667	577.759
	1002.38	861.691	849.371
	1229.63	858.281	937.339
	749.02	976.434	1130.63
	874.425	364.727	275.787
	820.063	644.428	853.883
	1043.24	515.836	706.021
	1501.42	653.812	1134.29
	673.152	870.2	1046.03
	1265.85	782.446	963.513
	971.358	823.669	1401.44
	317.877	657.863	1043.21
	1805.52	670.685	1195.96
	1017.56	1033.64	1366.41
	1714.54	1056.42	1460.55
	1936.17	1204.3	1332.32
	1421.32	1029.92	903.402
	1492.4	925.809	1004.07
	1185.43	1143.63	989.592
	1777.4	1310.24	1176.14
	1249.28	978.001	1357.45
	1181.2	191.183	1114.98
	1819.27	475.507	1250.31
	1433.59	1257.82	1401.98
	801.93	1218.19	989.123
	500.32	1057.66	517.352
	1530.51	689.624	1737.97
	1050.78	1270.35	1172.45
	1159.3	1379.1	1230.37
	1427.95	1646.7	920.387
	1099.96	884.063	351.89
	1604.66	1097.79	1820.05
	1127.37	422.514	1042.6
	455.628	783.599	364.468
	997.55	651.871	755.89
	435.097	582.485	976.751
	1922.52	965.933	1180.27
	672.803	1270.25	1030.7
	592.245	288.632	1081.57
	552.181	658.334	923.112
	570.089		895.435
	1552.03		950.439
	2192.97		1326.25
	845.303		872.216
	1130.26		1318.13
	1430.39		1146.84
	871.181		746.401
	520.398		1320.1
	847.431		983.661
	1374.24		789.332
	656.99		820.609
	925.618		812.035
	1118.4		638.752
	951.304		789.294
	638.61		620.029
	1291.4		1364.39
	1270.39		1085.65
	1402.08		774.742
	994.301		742.068
	1037.85		1476.2
	1546.17		808.915
	1209.4		655.91
	1134.76		784.016
	1473.29		582.347
	1223.16		839.338
	624.867		763.65
	942.548		782.637
	692.707		780.252
	1146.83		860.308
	1568.42		1020.8
	985.93		815.726
	1513.97		772.361
	573.252		846.988
	434.128		1047.1
	1069.54		516.861
	1129.64		735.908
	510.338		924.674
	766.503		1324.32
	778.182		1228.11
	914.391		944.288
	815.315		863.38
	1364.54		830.739
	1290.98		707.118
	1201.65		882.402
	1154.11		1610.96
	1059.4		1300.72
	1233.92		1212.39
	1186.03		1533.88
	1303.37		1593.95
	1516.06		1071.51
	1339.34		1457.53
	1194.99		1366
	1457.89		1350.49
	1164.44		1349.99
	1293.2		1536.28
	264.953		1536.59
	1007.47		1261.81
	1522.09		390.207
	1149.31		1123.25
	1418.68		1322.22
	1068.71		1112.98
	1471.26		1248.55
	1712.93		1197.7
	2120.07		833.443
	1372.28		571.499
	1137.53		1138.6
	1333.76		696.466
	1037.68		904.496
	1751.19		730.83
	1021.84		731.639
	1053.27		1484.89
	1148.16		994.618
	1458.56		918.42
	969.061		1085.9
	1230.83		405.654
	1465.67		957.014
	947.435		468.678
	1610.6		852.922
	1048.4		762.436
	1454.6		1549.85
	1201.04		1126.24
	1310.07		991.903
	954.555		658.848
	1251.93		1055.26
	1301.11		646.34
	1125.34		800.722
	630.086		1216.02
	991.996		1342.45
	1228.02		645.166
	1082.57		680.395
	1006.16		1176.48
	650.085		653.505
	1141.6		1104.44
	1417.12		1118.12
	1812.31		936.971
	1520.31		686.82
	1220.88		630.742
	1420.18		768.931
	1163.94		675.909
	845.951		678.877
	1285.7		803.743
	1676.34		727.954
	1439.51		702.827
	1605.85		588.746
	601.728		714.874
	1021.56		777.166
	787.443		1129.19
	987.741		680.267
	1381.41		1153.99
	969.198		378.175
	973.842		1447.7
	1500.97		760.213
	895.451		1027.37
	1441.86		1017.08
	1135.26		761.758
	995.483		803.181
	991.899		629.037
	1048.66		1021.86
	1080.82		721.446
	1518.1		465.766
	1340.3		1309.34
	1705.11		894.049
	1842.28		814.479
	1970.48		943.722
	1613.36		893.895
	1067.77		1558.57
	1298.73		652.724
	1129.28		743.825
	751.74		1504.64
	983.177		680.016
	1557.35		771.392
	1674.71		1145.9
	865.022		976.263
	652.69		1209.14
	1086.24		1615.77
	1232.74		988.935
	1228.1		915.762
	1179.08		765.374
	1160.18		1373.57
	1619.84		1386.82
	1285.39		1017.07
	1017.72		766.294
	1287.48		578.125
	1640.06		788.668
	1299.8		800.592
	981.324		795.17
	1059.42		831.22
	1781.01		511.395
	1684.81		639.842
	1067.36		657.196
	1630.93		503.937
	1196.3		643.573
	1201.12		585.816
	936.824
	1091.6
	992.69
	1226.96
	1011.91
	1433.16
	1006.1
	1979.84
	1186.8
	814.157
	1042.7
	825.071
	908.919
	1206.89
	823.253
	1060.57
	1017.38
	1304.95
	1304.41
	1585.75
	1506.66
