# Supplementary material for: High-throughput screening and validation of antibodies against synaptic proteins to explore opioid signaling dynamics
Source: Commun Biol. 2021 Feb 22;4:238. doi: 10.1038/s42003-021-01744-8 (PMC7900253; doi:10.1038/s42003-021-01744-8)
Supplement: Supplementary file 3 — Supplementary Data 3 [file 42003_2021_1744_MOESM3_ESM.xlsx]

## Sheet: Supplementary Table 1
Supplementary Table 1: Recombinant antibodies
							KD (nM)			Western Blot			Immunofluorescence		ELISA
Number	Protein	Clone ID	Protein target	UniProt #	Peptide Antigen	Identify (%)*	BSA-peptide	FITC-peptide	Unconjugated peptide	Brain (DB)	Brain (NDB)	Synaptosome (NDB)	Localization	Score	Score
1	Phospholipid-transporting ATPase IA	AVG481-C1	Atp8a1	Q5DTG0	AAQPALPPARRRDRC	73.33	0.24	0.16		-	NT	NT	Membrane	+++	+++
2	AP-2 complex subunit alpha-2	AVG461-G12	Ap2a2	P17427	CERSIDVNGGPEPVP	78.57	0.155	0.613		NT	NT	-	Non-specific	-	+++
3	AP-2 complex subunit alpha-2	AVG406-D8	Ap2a2	P17427	CERSIDVNGGPEPVP	78.57	0.929	0.432		+++	NT	NT	Membrane	+++	+++
4	AP-2 complex subunit beta-1	AVG462-F4	Ap2b1	Q9DBG3	SNYNPKDDREAQSIC	100	1.24	0.098		+++	+	NT	Membrane	+++	++
5	ATP-citrate synthase	AVG447-A12	Acly	Q91V92	CKRLKQGLYRHPWDD	100	11.75	1.1		+++	+++	NT	Cytosol	+	+++
6	ATP synthase gamma chain, mitochondrial	AVG410-G7	Atp5c1	Q91VR2	CSFKDVGRKPPTFGD	92.31	0.39			-	-	NT	Cytosol	+	+++
7	ATP synthase subunit β, mitochondrial	AVG411-C11	Atp5b	P56480	CQASAAPKAGTATGR	71.43	0.162	0.062		++	++	NT	Nuclear and cytosol	+++	+++
8	Biogenesis of lysosome-related organelles complex 1 subunit 6	AVG446-D2	Bloc1s6	Q9R0C0	CEAGEPTPGLSDTSP	100	0.295	0.06		-	-	NT	Membrane	+++	ND
9	Cannabinoid receptor 1	AVG407-E5	Cnr1	P47746	CSPFQEKMTAGDNSP	100	0.21	0.27		-	+++	NT	Non-specific	-	No signal
10	Cannabinoid receptor 1	AVG463-A1	Cnr1	P47746	CSPFQEKMTAGDNSP	100	0.039	0.05		-	NT	NT	Membrane, cytosol	+++	No signal
11	Cannabinoid receptor 2	AVG408-D3	Cnr2	P47936	CRETEVTNGSNGGLE	53.33	0.096	0.031		-	-	NT	Membrane, cytosol	+++	+
12	CB1 cannabinoid receptor-interacting protein 1	AVG409-C10	Cnirp1	Q5M8N0	CLELKGKEPDGERVV	85.71		0.67		-	-	NT	Membrane, cytosol	+++	+++
13	Copine-6	AVG448-C1	Cpne6	Q9Z140	CRVAEPAQREQSTGQ	100	0.033	0.016		NT	+++	NT	Membrane, cytosol	+++	+++
14	Creatine kinase mitochondrial	AVG474-F8	Ckmt1	P30275	ERRRLYPPSAEYPDLRKHNNC	100			2.2	++	-	NT	Membrane, cytosol	+++	+++
15	CREB-binding protein	AVG475-B6	Crebbp	P45481	Cys-PTQAIATGPTADPEKRK	100	0.091	0.065		+	-	NT	Non-specific	-	+++
16	Cyclin-dependent-like kinase 5	AVG468-E7	Cdk5	P49615	KAKNRETHEIVALKR-Cys	100	0.042	5.15		-	-	NT	Non-specific	-	+++
17	Cytochrome c oxidase subunit 4 isoform 1, mitochondrial	AVG477-E6	Cox4i1	P19783	KSEDYAFPTYADRRDYPLPDC	65	0.034	0.03		-	-	NT	Mitochondria	+++	+
18	Cytochrome c oxidase subunit Va / COX5A	AVG478-C8	Cox5a	P12787	CYSHGSHETDEEFDAR	93.75	0.504	0.168		-	NT	NT	Membrane, cytosol	+++	+++
19	Cytochrome c oxidase subunit 5B, mitochondrial	AVG479-A7	Cox5b	P19536	AQALRRTARGAAVTRSC	63.16	0.298	0.075		+++	-	NT	Membrane	+++	+++
20	D1 Dopamine receptor	AVG414-A4	Drd1	Q61616	CTSTMDETGLPVERD	78.57	0.13	0.04		+	-	NT	Membrane	++	++
21	D2 dopamine receptor	AVG465-B7	Drd2	P61168	FGLNNTDQNEC	90.91	0.283	1.04		+	+++	NT	Membrane	++	+++
22	D3 Dopamine Receptor	AVG466-G1	Drd3	P30728	CGAENSTGVNRARPH	80	0.062		0.049	NT	+++	NT	Membrane	++	+++
23	D4 Dopamine receptor	AVG415-H1	Drd4	P51436	CSATEDGGLLAGRGP	76.92	0.063	0.144		-	-	NT	Membrane	++	++
24	Dihydropyrimidinase-related protein 2	AVG497-B7	CRMP2	O08553	DGPVCEVSVTPKTVTPASSAK	100	0.222	0.216		++	NT	NT	Membrane, cytosol	+++	+++
25	Dihydropyrimidinase-related protein 2	AVG497P-A2	pT514 CRMP2	O08553	DGPVCEVSV(pT)PKTVTPASSAK	100	0.224	0.529		++	NT	NT	Membrane, cytosol	+++	+++
26	Dihydropyrimidinase-related protein 2	AVG497DP-H11	pT514 CRMP2	O08553	DGPVCEVSV(pT)PKTVTPASSAK	100	0.65/0.50 (Ag/Ag-P)	0.26/0.26 (Ag/Ag-P)		+++	NT	NT	Membrane, cytosol	+	+++
27	Dihydropyrimidinase-related protein 2	AVG498-B11	CRMP2	O08553	AKTSPAKQQAPPVRNLH	100			0.0078 /1.7 (Ag-/Ag-P)	+++	NT	NT	Membrane, cytosol	++	+++
28	Dihydropyrimidinase-related protein 2	AVG498DP-G6	pS522 CRMP2	O08553	AKT(pS)PAKQQAPPVRNLH	100			0.037 /6.7 (Ag-P/Ag)	+++	NT	NT	Membrane, cytosol	++	+++
29	Disrupted in schizophrenia 1 homolog	AVG486-F8	Disc1	Q811T9	NDSRQSERLTGSFKP		0.16	0.054		-	-	NT	Non-specific	-	+++
30	Dynamin-1	AVG491-B2	Dnm1	P39053	GDKEKASETEENGSD	100	0.147	0.063		-	NT	NT	Membrane	++	+++
31	Dynamin-2	AVG492-C11	Dnm2	P39054	PEKDQAENEDGAQEN	100			0.027	-	NT	NT	Membrane	++	+++
32	G-coupled Protein R 83	AVG715-G7	Gpr83	P30731	YGAESQNPTVK	100			0.22	+	NT	NT	Membrane	++	+++
33	G-coupled Protein R 171	AVG714-C10	Gpr171	Q8BG55	MTNSSTFCPVY	90.91			0.014	+	NT	NT	Membrane	++	+++
34	Gamma-aminobutyric acid receptor subunit alpha-3	AVG425-A11	Gabra3	P26049	CAKDTEFSTISKSAA	92.86	0.064	0.138		-	+++	NT	Non-specific	-	+++
35	Gamma-aminobutyric acid receptor subunit beta-2	AVG426-H3	Gabrb2	P63137	CEKAANANNEKMRLD	92.86	0.355	0.027		NT	-	+++	Non-specific	-	++
36	Gamma-aminobutyric acid receptor subunit gamma-2	AVG467-H10	Gabrg2	P22723	EGYDNKLRPDIGVKP-Cys	100	0.116	0.29		-	-	NT	Non-specific	-	+++
37	Gamma-aminobutyric acid receptor subunit theta	AVG428-F11	Gabrq	Q9JLF1	CSLDLQKFPMDKQS	92.31	0.778	0.507		-	-	NT	Membrane, perinuclear	+++	+++
38	GABA-A Receptor, delta subunit	AVG427-1-H5	Gabrd	P22933	CRLSYNHTNETLGLD	100	0.053	0.268		++	-	NT	Membrane	+++	+++
39	GABA-A Receptor, delta subunit	AVG427-2-G6	Gabrd	P22933	CGGPGGIRSRLKPID	78.57	0.258	49.8		NT	-	NT	Membrane	++	+++
40	Gamma-aminobutyric acid type B receptor subunit 1	AVG429-C1	Gabbr1	Q9WV18	CDSTKDDLSWSKTDK	100	0.124	0.264		-	++	NT	Membrane	++	+++
41	Glutamate receptor 1	AVG437-H3	Gria1	P23818	CTSDARDHTRVDWKR	100	0.76			NT	NT	+++	Membrane	+++	+++
42	Glutamate receptor 2	AVG472-D12	Gria2	P23819	RKQRIEISRRGNAGDC	100	0.148	0.046		+	NT	-	Non-specific	-	+++
43	Glutamate receptor 3	AVG438-E6	Gria3	Q9Z2W9	CYEMKVSGSRKAGYW	100	0.4	4.9		+++	+++	NT	Non-specific	-	+++
44	Glutamate receptor 4	AVG436-A10	Gria4	Q9Z2W8	CPEDGKEGPSDQPPNE	100	0.059	0.038		NT	NT	-	Non-specific	-
45	Glutamate receptor ionotropic, NMDA 2A	AVG449-H5	Nr2a	P35436	CDHNENFRKGDSTLP	85.71	0.079	0.59		-	+	NT	Non-specific	-	+++
46	Glutamine synthetase	AVG493-E4	Glul	P15105	GWPSNGFPGPQGPYY	100			0.043	+	NT	NT	Membrane	++	+++
47	GTP-binding protein Golf alpha subunit	AVG434-E3	Gnal	Q8CGK7	CSSKTAEDQGVDEKE	92	1.1			++	-	NT	Membrane	+++	+++
48	Guanine nucleotide-binding protein G(I)/G(S)/G(T) subunit beta-1	AVG470-F6	Gnb1	P62874	Cys-NLKTREGNVRVSRE	100	0.172	0.192		+++	-	NT	Membrane, perinuclear	+++	+
49	Guanine nucleotide-binding protein G(I)/G(S)/G(T) subunit beta 2	AVG471-G4	Gnb2	P62880	RKACGDSTLTQITAGLD	100	0.752	0.214		-	+++	NT	Membrane, perinuclear	+++	+++
50	Guanine nucleotide-binding protein G(I)/G(S)/G(T) subunit beta-3	AVG435-D7	Gnb3	Q61011	CDLRADQELTAYSQE	71.43	0.06	0.42		+++	+++	NT	Membrane, perinuclear	+++	+++
51	K voltage-gated channel subfamily KQT member 2	AVG495-C11	Kcnq2	Q9Z351	SRTDLHSTWQYYERT	100			0.46	-	NT	NT	Non-specific	-	+++
52	K/Na hyperpolarization-activated cyclic nucleotide-gated channel 1	AVG487-A1	HCN1	O88704	PGSSTPKNEVHKSTQ	100	0.756	0.832		-	NT	NT	Membrane	++	+++
53	K/Na hyperpolarization-activated cyclic nucleotide-gated channel 2	AVG488-C3	HCN2	O88703	GNKEMKLSDGSYFGE	100	0.18	0.08		+++	NT	NT	Membrane	++	+++
54	K/Na hyperpolarization-activated cyclic nucleotide-gated channel 3	AVG489-C11	HCN3	O88705	SQPSLPQRATGDGSP	100	0.049	0.026		NT	NT	NT	Membrane	++	+++
55	K/Na hyperpolarization-activated cyclic nucleotide-gated channel 4	AVG490-B12	HCN4	B2RY58	QHDLNSGVFNYQENE	100			0.027	-	NT	NT	Membrane	++	+++
56	Microtubule associated protein Tau	AVG701-H6-DP	Tau	P10636	(QA)NATRIPAKT(P)P(A)PKTPP(SS)	100			0.011/0.0088 (Ag/Ag-P)	NT	NT	NT	NT		ND
57	Microtubule associated protein Tau	AVG701P-D6	pT473 Tau	P10636	(QA)NATRIPAKT(P)P(A)PK(pT)PP(SS)	100	0.082	0.196	0.017	NT	-	NT	NT		ND
58	Microtubule associated protein Tau	AVG702-A11	Tau	P10636	G(D)RSGYSSPGSPGTPGSRSRT*	100	0.21	0.15		+++	NT	NT	Membrane, cytosol	+++	+++ for SK-N-SH
59	Microtubule associated protein Tau	AVG702P-G11	pS491 Tau	P10636	G(D)RSGYS(pS)PGSPGTPGSRSRT	100	0.24	0.15		+++	NT	NT	Membrane, cytosol	+++	+++ for SK-N-SH
60	Microtubule associated protein Tau	AVG702P-A2 (DP)	pS491 Tau	P10636	G(D)RSGYS(pS)PGSPGTPGSRSRT	100	0.83/0.55 (Ag/Ag-P)	0.46/0.65 (Ag/Ag-P)		++	NT	NT	Membrane, cytosol	+++	+ ++
61	Microtubule associated protein Tau	AVG703P-E3	pS491 Tau	P10636	G(D)RSGYS(pS)PGSPGTPGSRSRT	100	0.18	0.08		++	NT	NT	Membrane, cytosol	+++	+
62	Microtubule associated protein Tau	AVG703P-E12	pS491 Tau	P10636	G(D)RSGYS(pS)PGSPGTPGSRSRT	100	0.08	0.27		-	NT	NT	Membrane, cytosol	+++	+
63	Microtubule associated protein Tau	AVG704-F10	Tau	P10636	(K)SKIGSTENLKHQPGGG	100			0.21	++	NT	NT	Membrane, cytosol	+++	++
64	Microtubule associated protein Tau	AVG704P-B9	pS554 Tau	P10636	(K)SKIG(pS)TENLKHQPGGG	100			0.03	NT	NT	NT	Membrane, cytosol	+++	++
65	Microtubule associated protein Tau	AVG704P-E5-DP	pS554 Tau	P10636	(K)SKIG(pS)TENLKHQPGGG	100			0.007/0.017 (Ag/Ag-P)	++	NT	NT	Membrane, cytosol	+++	+++
66	Microtubule associated protein Tau	AVG705-B3	Tau	P10636	KTDHGAEIVYKSPVVSGD	100	0.20/0.34 (Ag/Ag-P)			++	NT	NT	Membrane, cytosol	+++	++
67	Microtubule associated protein Tau	AVG705-B7	Tau	P10636	KTDHGAEIVYKSPVVSGD	100	0.5/0.313 (Ag/Ag-P)	0.24/0.27 (Ag/Ag-P)		++	NT	NT	Membrane, cytosol	+++	++
68	Microtubule associated protein Tau	AVG705P-G12	pS698 Tau	P10636	KTDHGAEIVYK(pS)PVVSGD	100	0.74	0.29		++	NT	NT	Membrane, cytosol	+++	+++ for SK-N-SH
69	Microtubule associated protein Tau	AVG706-B12	Tau	P10636	HLSNVSSTGSIDMVDSP	100	0.44	0.39		+++	NT	NT	Membrane, cytosol	+++	ND
70	Microtubule associated protein Tau	AVG706P-C11	pS708 Tau	P10636	HLSNVSSTG(pS)IDMVDSP	100	0.32/3.2 (Ag/Ag-P)		0.46	-	NT	NT	Non-specific	-	+++
71	Microtubule associated protein Tau	AVG706P-A11	pS708 Tau	P10636	HLSNVSSTG(pS)IDMVDSP	100	0.54/0.56 (Ag/Ag-P)	0.62/0.35 (Ag/Ag-P)		+	NT	NT	Membrane, cytosol	+++	ND
72	Mitochondrial Dihydrolipoyl Dehydrogenase	AVG485-F5	Dld	O08749	QSWSRVYRSLAKKGH	86.67	0.092	0.086		+++	NT	NT	Nuclear and cytosol	+++	+++
73	Mitochondrial Glutamate Dehydrogenase 1	AVG494-D9	Glud1	P26443	SQGGIHGRISATGRG	100			0.052	+++	NT	NT	Cytosol	+++	+++
74	Myristylated alanine-rich C-kinase substrate	AVG457-G10	pS159/S163 MARCKS	P26645	CKKKRF(pS)FKK(pS)FKLSG	86.67			0.12/>100 (Ag-P/ Ag)	-	-	NT	Perinuclear, cytosol	+++	+++
75	Myristylated alanine-rich C-kinase substrate	AVG457-F4 (DP)	pS159/S163 MARCKS	P26645	CKKKRF(pS)FKK(pS)FKLSG	86.67			0.98/0.45 (Ag-P/Ag)	++	-	NT	Non-specific	-	+
76	Neuronal acetylcholine receptor subunit alpha-5	AVG402-1-D11	CHRNA5	P30532	CTQKEETESGSGPKS	81				+++	+++	NT	Cytosol	+	+++
77	Neuronal acetylcholine receptor subunit alpha-6	AVG403-2H9	CHRNA6	Q15825	CSKVDMNDFWENSEWE		0.99			-	-	NT	Non-specific	-	+
78	Neuronal acetylcholine receptor subunit alpha-6	AVG405-B11	CHRNA6	Q15825	CDGVKDPKTHTKRPA	100				-	+	NT	Non-specific	-	++
79	Neuronal acetylcholine receptor subunit beta-4	AVG400-1-G2	CHRNB4	P30926	CRPTSNEGNAQKPRP	100	0.099			-	-	NT	Non-specific	-	+++
80	Neuronal acetylcholine receptor subunit beta-4	AVG401-1-A6	CHRNB4	P30926	CMKRPGPDSSPARAF	100				NT	+	NT	Non-specific	-	+++
81	Neuronal acetylcholine receptor subunit beta-4	AVG401-2-A12	CHRNB4	P30926	CTHAASEGPYAAQRD	100				NT	-	NT	Non-specific	-	+++
82	Delta-type opioid receptor	AVG476-D8	DOR	P32300	ELVPSARAELQSSP-Cys		0.34	2.78		+	-	NT	Membrane, cytosol	+	+++
83	Mu-type opioid receptor	AVG473-F7	MOR	P42866	Cys-RLKSVRMLSGSKEKDRNLRRITR	100	0.41		1.3	+++	NT	NT	Non-specific	-	+++
84	Mu-type opioid receptor	AVG710-G11	MOR	P42866	EQQNSARIRQ	90			0.007/0.042 (Ag/Ag-P)	NT	NT	NT	Membrane, perinuclear	++	+++
85	Mu-type opioid receptor	AVG710P-B7	pS363 MOR	P42866	EQQN(pS)ARIRQ	90			0.079	-	NT	NT	Membrane, perinuclear	+++	+++
86	Mu-type opioid receptor	AVG711P-B6 (DP)	pT370 MOR	P42866	IRQN(pT)REHP	88.89			0.085/0.102 (Ag/Ag-P)	-	NT	NT	Membrane, cytosol	+++	+++
87	Mu-type opioid receptor	AVG711-G11	MOR	P42866	IRQNTREHP	88.89			0.09	-	NT	NT	Non-specific	-	+++
88	Mu-type opioid receptor	AVG711P-F2	pT370 MOR	P42866	IRQN(pT)REHP	88.89			0.013	-	NT	NT	Membrane, cytosol	+++	+++
89	Mu-type opioid receptor	AVG712-C10	MOR	P42866	STANTVDRT	100			0.015	++	NT	NT	Membrane, cytosol	+++	++
90	Mu-type opioid receptor	AVG712P-H2(DP)	pT379 MOR	P42866	STAN(pT)VDRT	100			0.008/0.007 (Ag/Ag-P)	++	NT	NT	Membrane, cytosol	+++	++
91	Mu-type opioid receptor	AVG712P-G10	pT379 MOR	P42866	STAN(pT)VDRT	100			0.02	-	NT	NT	Membrane, cytosol	+++	++
92	Mu-type opioid receptor	AVG713-B5	pS375/T376 MOR	P42866	REHP(pS)(pT)ANTV	90			0.017	+	NT	NT	Membrane, cytosol	+	+++
93	Kappa-type opioid receptor	AVG480-C2	KOR	P33534	LGGTKVREDVDVIEC	100	0.681	0.201		-	NT	NT	Membrane, cytosol	++	+
94	Protein cornichon homolog 3	AVG403-B6	Cnih2	O35089	CHRPADGSEVMYDAVS	100	0.115	0.036		-	NT	NT	Membrane, cytosol	++	+++
95	Protein cornichon homolog 2	AVG404-A12	Cnih3	Q6ZWS4	CPADSSELAYDPPV	100	2.78			-	+	NT	Non-specific	-	+
96	Protein Kinase C beta	AVG451P-G10	pT500 PKCb	P68404	DGVTTK(pT)FCGTPDYI	100			0.064/>100 (Ag-P/Ag)	++	+++	NT	Membrane, cytosol	+++	+++
97	Protein Kinase C beta	AVG452-A10 (DP)	pT500 PKCb	P68404	DGVTTK(pT)FCGTPDYI	100			0.087/ 0.091 (Ag/Ag-P)	+	-	NT	Membrane, cytosol	+++	+++
98	Protein Kinase C beta	AVG453P-H11	pT642 PKCb	P68404	CRQPVEL(pT)PTDKLFIM	100			0.12/44 (Ag-P/Ag)	+	-	NT	Membrane, cytosol	+++	+++
99	Protein Kinase C beta	AVG453P-D2 (DP)	pT642 PKCb	P68404	CRQPVEL(pT)PTDKLFIM	100			0.19/0.47 (Ag-P/Ag)	+	++	NT	Non-specific	-	ND
100	Protein Kinase C beta	AVG454-F3	PKCb	P68404	CRQPVELTPTDKLFIM	100			1.04/>100 (Ag/Ag-P)	-	+++	NT	Non-specific	-	+++
101	Protein Kinase C beta	AVG707-B9	PKCb-C2-Cat	P68404	WDWDLTSRND	100			0.038	-	NT	NT	Membrane, cytosol	+++	+++
102	classical Protein Kinase C	AVG459-D4	C2-Cat-cPKC	P68404	CKDRRLSVEIWDWDLT	100	0.044	0.049		+	-	NT	Membrane, cytosol	++	+++
103	Protein Kinase C delta	AVG708-G7	PKCd-C2-Cat	P28867	MRAAEDPMSEVTVG	85.71			0.02	-	NT	NT	Membrane, cytosol	+++	+++
104	Protein phosphatase 2 regulatory subunit B56 delta isoform	AVG709-D10	Ppp2r5d	Q91V89	KKERRQSSFPFNL	84.6			0.07 vs >20 nM for P1 and P2	-	NT	NT	Cytosol	++	+++
105	Protein phosphatase 2 regulatory subunit B56 delta isoform	AVG709-A11(TP)	pS81/S82 Ppp2r5d	Q91V89	KKERRQ(pS)(pS)FPFNL	84.6			Between 0.3 and 0.4 nM for all 3	+++	NT	NT	Cytosol	+++	+++
106	Protein phosphatase 2 regulatory subunit B56 delta isoform	AVG709P1-E11	pS81 Ppp2r5d	Q91V89	KKERRQ(pS)SFPFNL	84.6			0.033	-	NT	NT	Cytosol	+++	+++
107	Protein phosphatase 2 regulatory subunit B56 delta isoform	AVG709P2-C6	pS82 Ppp2r5d	Q91V89	KKERRQS(pS)FPFNL	84.6			0.29	++	NT	NT	Cytosol	+++	+++
108	Rho guanine nucleotide exchange factor 9	AVG430-E5	Arhgef9	Q3UTH8	CKGRIDMDKYEVIDI	92.86	0.143	0.5		+	NT	-	Membrane	+++	+++
109	Septin 3	AVG422-B12	Septin3	Q9Z1S5	CPVSVDTEESHDSNP	100	0.137	0.149		-	-	NT	Non-specific	-	+
110	Septin 6	AVG423-D8	Septin6	Q9R1T4	CAKSDAISKSELAKF	85.71	0.37			-	-	NT	Non-specific	-	+++
111	Septin 7	AVG424-G12	Septin7	O55131	CVSARSAAAEERSVN	100	0.17			+	NT	-	Non-specific	-	+
112	SNAP-23	AVG431-A6	SNAP-23	O09044	CRTKNFESGKNYKA	91.67	21	0.168		++	++	NT	Non-specific	-	+++
113	SNAP-29	AVG432-D10	SNAP-29	Q9ERB0	CAELDSVPKEPSSTV	-	0.021	0.024		-	NT	NT	Membrane, cytosol	+	+++
114	SNAP-47	AVG433-A11	SNAP-47	Q8R570	CGSKFWKMPAEENLK	-		0.226		NT	+++	NT	Membrane, cytosol	+	+++
115	Synapsin-1	AVG496-E10	Syn1	O88935	NGYMTDLQRPQPP	100	0.095	0.099		-	NT	NT	Membrane, cytosol	+	+++
116	Synaptogamin 5	AVG418-H7	Syt5	Q9R0N5	CPPTLGSPAPKTPPD	71.43	1.2	0.25		-	-	NT	Non-specific	-	+++
117	Synaptogyrin 1	AVG421-D10	Syngr1	O55100	CNQWQVSKPKDNPLNE	100	0.22	0.059		NT	-	NT	Membrane, cytosol	+	+++
118	Synaptophysin	AVG460-F6	Syp	Q62277	CANKTESALNIEVEFE	87.5	1.49	0.12		NT	-	NT	Membrane	+	+++
119	Synaptophysin-like protein 1	AVG419-F8	Sypl1	O09117	CASHSQGGGPPTSGM	100	1.2			+	-	NT	Non-specific	-	+++
120	Synaptophysin-like protein 2	AVG420-H10	Sypl2	O89104	CSSTESPGRTSDKSP	85.71	0.039	0.033		NT	NT	+	Non-specific	-	+++
121	Syntaxin 2	AVG439-H2	Stx2	Q00262	CRIAQHVEDVKKNHS	76.92	0.04	0.08		NT	+++	NT	Non-specific	-	+++
122	Syntaxin 3	AVG440-H9	Stx3	Q64704	CRNKLKSMEKHIEED	100	0.05	0.07		-	-	NT	NT		+++
123	Syntaxin 7	AVG442-D1	Stx7	O70439	CGTPQDSPELRQLLQ	92.86	0.06	0.029		NT	-	NT	Non-specific	-	+++
124	Syntaxin 12	AVG443-H8	Stx12	Q9ER00	CMYRNPGPSGPQPRD	92.86	0.72	1		NT	+++	NT	Membrane, perinuclear	+++	+++
125	Syntaxin 16	AVG444-H4	Stx16	Q8BVI5	CDDGDDATLYGQGFT	78.57		0.07		-	-	NT	Non-specific	-	+++
126	Syntaxin-binding protein 1	AVG445-G8	Stxbp1	O08599	CKIMHDVIKKVKKKG	100	0.34	3.96		++	++	NT	Non-specific	-	+++
127	Syntaxin-binding protein 5	AVG482-G4	Slc1a2	P43006	MHDSHLSSDEPKHRN	85.71	1.33	0.98		++	NT	NT	Non-specific	-	+++
128	Syntaxin-binding protein 6	AVG483-G7	Stxbp6	Q3TYA4	EQLRQVNGIDPNRDS	93.33	0.22	0.077		-	-	NT	Nuclear	+++	+++
129	Synuclein A	AVG499P-H11 (DP)	pS129 Snca	O55042	EAYEMP(pS)EEGYQDYEPEA	100	0.702/1.1 (Ag/Ag-P)	0.22/0.21 (Ag/Ag-P)		NT	NT	NT	Membrane	+++	+++
130	Synuclein A	AVG499P-E4	pS129 Snca	O55042	EAYEMP(pS)EEGYQDYEPEA	100	2.75/1.79 (Ag-/Ag-P)	10.1/0.39 (Ag-/Ag-P)	0.138	NT	NT	NT	Membrane	+++	+++
131	V-type proton ATPase 116 kDa subunit a isoform 2	AVG417-H5	Atp6v0a2	P15920	CSLLSSKFSNDDSIA	85.71	0.137	0.102		-	-	NT	Non-specific	-	+++
132	V-type proton ATPase subunit B, brain isoform	AVG416-E2	Atp6v1b2	P62814	CEKNFITQGPYENRT	85.71	1.9			+++	NT	-	Non-specific	-	+++
133	Vesicle transport v-SNARE 11	AVG484-D11	VTI11	Q9SEL6	ERLGRTTDRVKDSRR		0.08	0.05		-	NT	NT	Non-specific	-	+++
134	Vesicle-associated membrane protein 3	AVG412-H7	VAMP3	P63024	CSGSSAATGSNRRLQ	84.62	0.81	0.07		-	-	NT	Non-specific	-	+++
135	Vesicle-associated membrane protein 4	AVG413-G8	VAMP4	P70280	CKHHSENKSLDKVME	92.86	0.12	0.061		+	-	NT	Non-specific	-	+++
136	Vesicle-associated membrane protein 7	AVG464-A6	VAMP7	O70480	PPKFKRHLNDDDVTGSVKSERR-Cys	100	0.17	0.16		+	NT	NT	Membrane	++	+++
137	Vesicle-trafficking protein SEC22b	AVG469-B12	Sec22b	O08547	Cys-QEDEQSGRDLQQYQSQAK	100	0.22	0.037		++	-	NT	Membrane	++	+
	* antigen identity between human and mouse
	All the clones gave robust signals in binding assays using the peptide or peptide-BSA conjugate antigen.
	For the Western Blot and ELISA, a scoring system of - indicates no signal, + indicates weak, ++ moderate, +++ robust signal and NT indicates not tested
	ELISA analysis was performed comparing the protein expression profile in Neuro2A, HEK293 and SK-N-SH cells
	DP indicates double positive for both the non-phosphorylated peptide antigen and its phosphorylated peptide counterpart.
	DB indicates denaturating buffer and NDB indicates non-denaturating buffer
