# Supplementary material for: High-throughput screening and validation of antibodies against synaptic proteins to explore opioid signaling dynamics
Source: Commun Biol. 2021 Feb 22;4:238. doi: 10.1038/s42003-021-01744-8 (PMC7900253; doi:10.1038/s42003-021-01744-8)
Supplement: Supplementary file 4 — Supplementary Data 4 [file 42003_2021_1744_MOESM4_ESM.xlsx]

## Sheet: Supplementary Table 3
Supplementary Table 3: High-throughput microscopy and machine learning to validate rABs
Clone ID	Protein target	Discovery	P value	Mean of 1:500	Mean of 1:100	Difference	SE of difference	t ratio	df	q value	Subcellular localization	Score
AVG481-C1	Atp8a1	Yes	<0.000001	660.7	858.3	-197.6	22.1582	8.91771	772	<0.000001	Membrane	+++
AVG461-G12	Ap2a2	No	0.766726	324.8	327.9	-3.1	10.4457	0.296773	715	0.119399	Non-specific	-
AVG406-D8	Ap2a2	No	0.650364	2781	2822	-41	90.411	0.453485	597	0.102057	Membrane	+++
AVG462-F4	Ap2b1	Yes	1e-06	2765	3284	-519	106.18	4.88794	647	<0.000001	Membrane	+++
AVG447-A12	Acly	Yes	<0.000001	436.8	558.5	-121.7	14.6058	8.33232	664	<0.000001	Cytosol	+
AVG410-G7	Atp5c1	Yes	<0.000001	590.6	891.4	-300.8	20.8248	14.4443	708	<0.000001	Cytosol	+
AVG411-C11	Atp5b	Yes	<0.000001	1095	1694	-599	35.2917	16.9728	887	<0.000001	Nuclear and cytosol	+++
AVG446-D2	Bloc1s6	Yes	<0.000001	811.9	1224	-412.1	25.564	16.1203	727	<0.000001	Membrane	+++
AVG407-E5	Cnr1	Yes	0.001055	294.1	325.2	-31.1	9.46156	3.28698	830	0.000201	Non-specific	-
AVG463-A1	Cnr1	Yes	<0.000001	1720	2210	-490	55.6668	8.80237	899	<0.000001	Membrane, cytosol	+++
AVG408-D3	Cnr2	Yes	<0.000001	736.5	1178	-441.5	26.0738	16.9327	808	<0.000001	Membrane, cytosol	+++
AVG409-C10	Cnirp1	Yes	<0.000001	1039	1493	-454	34.8304	13.0346	820	<0.000001	Membrane, cytosol	+++
AVG448-C1	Cpne6	Yes	<0.000001	1367	1824	-457	51.9275	8.80073	606	<0.000001	Membrane, cytosol	+++
AVG474-F8	Ckmt1	Yes	<0.000001	1331	1871	-540	47.2725	11.4231	804	<0.000001	Membrane, cytosol	+++
AVG475-B6	Crebbp	Yes	0.000921	419	458.8	-39.8	11.9659	3.32612	803	0.000177	Non-specific	-
AVG468-E7	Cdk5	Yes	<0.000001	432.1	606.8	-174.7	14.6441	11.9298	980	<0.000001	Non-specific	-
AVG477-E6	Cox4i1	No	0.239855	905	878.8	26.2	22.28	1.17594	1178	0.03946	Mitochondria	+++
AVG478-C8	Cox5a	Yes	<0.000001	1579	2271	-692	43.6985	15.8358	1065	<0.000001	Membrane, cytosol	+++
AVG479-A7	Cox5b	Yes	<0.000001	677.6	1066	-388.4	33.6788	11.5325	971	<0.000001	Membrane	+++
AVG414-A4	Drd1	Yes	<0.000001	378.1	549	-170.9	10.7097	15.9574	1182	<0.000001	Membrane	++
AVG465-B7	Drd2	Yes	<0.000001	379.2	748.8	-369.6	14.2791	25.884	1065	<0.000001	Membrane	++
AVG466-G1	Drd3	Yes	<0.000001	607.1	927.8	-320.7	18.3534	17.4736	1092	<0.000001	Membrane	++
AVG415-H1	Drd4	Yes	<0.000001	628.5	930	-301.5	22.7834	13.2333	768	<0.000001	Membrane	++
AVG497-B7	CRMP2	Yes	<0.000001	1793	2109	-316	55.2275	5.72178	680	<0.000001	Membrane, cytosol	+++
AVG497P-A2	pT514 CRMP2	Yes	<0.000001	2258	2854	-596	110.146	5.41102	631	<0.000001	Membrane, cytosol	+++
AVG497DP-H11	pT514 CRMP2	Yes	<0.000001	696.6	963	-266.4	27.5128	9.68276	889	<0.000001	Membrane, cytosol	+
AVG498-B11	CRMP2	Yes	<0.000001	840.2	1372	-531.8	24.8639	21.3884	1211	<0.000001	Membrane, cytosol	++
AVG498DP-G6	pS522 CRMP2	Yes	<0.000001	736.2	1098	-361.8	19.4876	18.5657	1289	<0.000001	Membrane, cytosol	++
AVG486-F8	Disc1	Yes	<0.000001	530.2	759.6	-229.4	14.5567	15.7591	1096	<0.000001	Non-specific	-
AVG491-B2	Dnm1	Yes	<0.000001	599.3	930	-330.7	16.8098	19.6731	1198	<0.000001	Membrane	++
AVG492-C11	Dnm2	Yes	<0.000001	1316	2001	-685	38.0276	18.0132	1291	<0.000001	Membrane	++
AVG715-G7	Gpr83	Yes	<0.000001	1263	1975	-712	35.4877	20.0633	1334	<0.000001	Membrane	++
AVG714-C10	Gpr171	Yes	<0.000001	323.9	379.3	-55.4	6.93187	7.99207	1422	<0.000001	Membrane	++
AVG425-A11	Gabra3	Yes	<0.000001	453.6	627.9	-174.3	14.2197	12.2576	909	<0.000001	Non-specific	-
AVG426-H3	Gabrb2	Yes	<0.000001	291.2	337.8	-46.6	9.20668	5.06154	782	<0.000001	Non-specific	-
AVG467-H10	Gabrg2	Yes	<0.000001	499	664.2	-165.2	18.2335	9.06027	655	<0.000001	Non-specific	-
AVG428-F11	Gabrq	Yes	<0.000001	838.2	1922	-1083.8	41.9776	25.8185	1375	<0.000001	Membrane, perinuclear	+++
AVG427-1-H5	Gabrd	Yes	<0.000001	513.3	733.2	-219.9	14.6499	15.0104	1171	<0.000001	Membrane	+++
AVG427-2-G6	Gabrd	Yes	<0.000001	877.5	1361	-483.5	27.4514	17.6129	1132	<0.000001	Membrane	++
AVG429-C1	Gabbr1	Yes	<0.000001	1521	2049	-528	39.6597	13.3133	1190	<0.000001	Membrane	++
AVG437-H3	Gria1	Yes	<0.000001	334.6	447.3	-112.7	7.91448	14.2397	1308	<0.000001	Membrane	+++
AVG472-D12	Gria2	Yes	4e-06	284.8	315.4	-30.6	6.59689	4.63855	1124	<0.000001	Non-specific	-
AVG438-E6	Gria3	Yes	<0.000001	319.8	396.6	-76.8	6.95846	11.0369	1372	<0.000001	Non-specific	-
AVG436-A10	Gria4	Yes	<0.000001	352.9	459.8	-106.9	8.44436	12.6593	1315	<0.000001	Non-specific	-
AVG449-H5	Nr2a	Yes	<0.000001	1059	1539	-480	28.7818	16.6772	1169	<0.000001	Non-specific	-
AVG493-E4	Glul	Yes	0.00295	2248	2448	-200	67.0801	2.98151	847	0.000542	Membrane	++
AVG434-E3	Gnal	Yes	<0.000001	654.4	916.2	-261.8	23.3895	11.193	717	<0.000001	Membrane	+++
AVG470-F6	Gnb1	Yes	<0.000001	682.5	1008	-325.5	28.3279	11.4904	657	<0.000001	Membrane, perinuclear	+++
AVG471-G4	Gnb2	Yes	<0.000001	584.5	789.8	-205.3	20.3092	10.1087	753	<0.000001	Membrane, perinuclear	+++
AVG435-D7	Gnb3	Yes	<0.000001	478.6	614.4	-135.8	12.9711	10.4695	1044	<0.000001	Membrane, perinuclear	+++
AVG495-C11	Kcnq2	Yes	<0.000001	1117	1580	-463	29.848	15.5119	1232	<0.000001	Non-specific	-
AVG487-A1	HCN1	Yes	<0.000001	1674	2264	-590	47.0878	12.5298	1192	<0.000001	Membrane	++
AVG488-C3	HCN2	Yes	<0.000001	1284	1899	-615	38.0561	16.1604	1170	<0.000001	Membrane	++
AVG489-C11	HCN3	Yes	<0.000001	1225	2043	-818	37.3542	21.8985	1292	<0.000001	Membrane	++
AVG490-B12	HCN4	Yes	<0.000001	2599	3176	-577	68.081	8.47521	1174	<0.000001	Membrane	++
AVG702-A11	Tau	Yes	<0.000001	2221	2796	-575	65.1544	8.8252	937	<0.000001	Membrane, cytosol	+++
AVG702P-G11	pS491 Tau	Yes	<0.000001	1505	2408	-903	59.1673	15.2618	763	<0.000001	Membrane, cytosol	+++
AVG702P-A2 (DP)	pS491 Tau	No	0.967721	3079	3084	-5	123.515	0.0404808	730	0.148432	Membrane, cytosol	+++
AVG703P-E3	pS491 Tau	Yes	<0.000001	936.5	1168	-231.5	39.056	5.92739	754	<0.000001	Membrane, cytosol	+++
AVG703P-E12	pS491 Tau	Yes	0.085715	3203	3344	-141	81.9685	1.72017	986	0.014451	Membrane, cytosol	+++
AVG704-F10	Tau	Yes	<0.000001	1818	2159	-341	54.1949	6.29211	1198	<0.000001	Membrane, cytosol	+++
AVG704P-B9	pS554 Tau	Yes	<0.000001	1646	1926	-280	51.3544	5.4523	976	<0.000001	Membrane, cytosol	+++
AVG704P-E5-DP	pS554 Tau	Yes	<0.000001	1663	1965	-302	49.3813	6.11567	1138	<0.000001	Membrane, cytosol	+++
AVG705-B3	Tau	No	0.360856	1907	1863	44	48.1279	0.914231	844	0.058424	Membrane, cytosol	+++
AVG705-B7	Tau	No	0.587482	2751	2706	45	82.9168	0.542712	784	0.092904	Membrane, cytosol	+++
AVG705P-G12	pS698 Tau	Yes	0.037526	1504	1605	-101	48.4768	2.08347	797	0.006657	Membrane, cytosol	+++
AVG706-B12	Tau	Yes	0.002436	240.9	267.6	-26.7	8.7858	3.03899	993	0.000452	Membrane, cytosol	+++
AVG706P-C11	pS708 Tau	Yes	<0.000001	2464	2838	-374	62.1882	6.01401	1031	<0.000001	Non-specific	-
AVG706P-A11	pS708 Tau	Yes	<0.000001	1789	2597	-808	80.6795	10.0149	701	<0.000001	Membrane, cytosol	+++
AVG485-F5	Dld	Yes	<0.000001	3038	3656	-618	124.838	4.95041	560	<0.000001	Nuclear and cytosol	+++
AVG494-D9	Glud1	Yes	0.003006	2690	2940	-250	84.005	2.97601	820	0.000548	Cytosol	+++
AVG457-G10	pS159/S163 MARCKS	Yes	<0.000001	278.4	240.3	38.1	6.17084	6.1742	1136	<0.000001	Perinuclear, cytosol	+++
AVG457-F4 (DP)	pS159/S163 MARCKS	Yes	<0.000001	962.7	1534	-571.3	36.9204	15.4738	797	<0.000001	Non-specific	-
AVG402-1-D11	CHRNA5	Yes	<0.000001	365.2	423.2	-58	10.1885	5.69271	804	<0.000001	Cytosol	+
AVG403-2H9	CHRNA6	Yes	0.000355	307.1	278.6	28.5	7.94902	3.58535	905	6.9e-05	Non-specific	-
AVG405-B11	CHRNA6	Yes	0.000227	388	433.7	-45.7	12.3344	3.70507	752	4.4e-05	Non-specific	-
AVG400-1-G2	CHRNB4	Yes	<0.000001	352.9	445.8	-92.9	10.515	8.83502	961	<0.000001	Non-specific	-
AVG401-1-A6	CHRNB4	Yes	<0.000001	322.3	376.4	-54.1	8.0318	6.73572	999	<0.000001	Non-specific	-
AVG401-2-A12	CHRNB4	Yes	0.004436	446.1	491.9	-45.8	16.0451	2.85445	713	0.000801	Non-specific	-
AVG476-D8	DOR	Yes	<0.000001	302.5	351.9	-49.4	7.94482	6.21789	1043	<0.000001	Membrane, cytosol	+
AVG473-F7	MOR	Yes	<0.000001	1311	1797	-486	45.6105	10.6554	877	<0.000001	Non-specific	-
AVG710-G11 (DP)	MOR	Yes	<0.000001	821.9	1388	-566.1	37.1365	15.2438	681	<0.000001	Membrane, perinuclear	++
AVG710P-B7	pS363 MOR	Yes	<0.000001	625.3	961.4	-336.1	24.176	13.9022	654	<0.000001	Membrane, perinuclear	+++
AVG711P-B6 (DP)	pT370 MOR	Yes	0.063827	353.8	371.8	-18	9.70005	1.85566	904	0.011035	Membrane, cytosol	+++
AVG711-G11	MOR	Yes	<0.000001	391.3	539.7	-148.4	11.3638	13.059	1222	<0.000001	Non-specific	-
AVG712-C10	MOR	Yes	0.002324	2683	3092	-409	133.738	3.05822	612	0.000435	Membrane, cytosol	+++
AVG712P-H2(DP)	pT379 MOR	Yes	<0.000001	1500	2091	-591	54.015	10.9414	880	<0.000001	Membrane, cytosol	+++
AVG712P-G10	pT379 MOR	Yes	0.047228	343.9	324	19.9	10.0143	1.98715	844	0.008306	Membrane, cytosol	+++
AVG713-B5	pS375/T376 MOR	Yes	<0.000001	760.1	1360	-599.9	29.8053	20.1273	893	<0.000001	Membrane, cytosol	+
AVG480-C2	KOR	Yes	<0.000001	383.1	470.6	-87.5	10.8638	8.05425	908	<0.000001	Membrane, cytosol	++
AVG403-B6	Cnih2	No	0.526214	382.4	375	7.4	11.6714	0.634029	950	0.083865	Membrane, cytosol	++
AVG404-A12	Cnih3	No	0.913809	2441	2432	9	83.1232	0.108273	716	0.141225	Non-specific	-
AVG451P-G10	pT500 PKCb	Yes	<0.000001	340.5	1183	-842.5	28.1382	29.9415	1378	<0.000001	Membrane, cytosol	+++
AVG452-A10 (DP)	pT500 PKCb	Yes	<0.000001	1235	1496	-261	35.0431	7.44798	1310	<0.000001	Membrane, cytosol	+++
AVG453P-H11	pT642 PKCb	Yes	0.060185	351.5	363.6	-12.1	6.4334	1.88081	1556	0.010494	Membrane, cytosol	+++
AVG453P-D2 (DP)	pT642 PKCb	Yes	<0.000001	363.2	438.9	-75.7	7.22081	10.4836	1697	<0.000001	Non-specific	-
AVG454-F3	PKCb	Yes	<0.000001	1764	2215	-451	45.1699	9.98453	1780	<0.000001	Non-specific	-
AVG707-B9	PKCb-C2-Cat	Yes	<0.000001	337.7	386.1	-48.4	6.97929	6.9348	1527	<0.000001	Membrane, cytosol	+++
AVG459-D4	C2-Cat-cPKC	Yes	<0.000001	786.2	1283	-496.8	17.9051	27.7463	1886	<0.000001	Membrane, cytosol	++
AVG708-G7	PKCd-C2-Cat	Yes	<0.000001	865.7	1416	-550.3	22.9717	23.9555	1657	<0.000001	Membrane, cytosol	+++
AVG709-D10	Ppp2r5d	Yes	<0.000001	1078	1855	-777	26.4183	29.4114	1982	<0.000001	Cytosol	++
AVG709-A11(TP)	pS81/S82 Ppp2r5d	Yes	<0.000001	1054	1525	-471	27.1423	17.353	1806	<0.000001	Cytosol	+++
AVG709P1-E11	pS81 Ppp2r5d	Yes	<0.000001	3814	36663	-32849	163.125	201.373	1058	<0.000001	Cytosol	+++
AVG709P2-C6	pS82 Ppp2r5d	Yes	<0.000001	2072	2967	-895	61.4441	14.5661	1472	<0.000001	Cytosol	+++
AVG430-E5	Arhgef9	Yes	<0.000001	322.1	361	-38.9	6.7723	5.74399	1487	<0.000001	Membrane	+++
AVG422-B12	Septin3	No	0.14911	238.6	243.6	-5	3.46399	1.44342	1505	0.024933	Non-specific	-
AVG423-D8	Septin6	Yes	<0.000001	247.9	278.9	-31	3.91408	7.92012	1511	<0.000001	Non-specific	-
AVG424-G12	Septin7	Yes	<0.000001	300.3	389	-88.7	5.62179	15.7779	1399	<0.000001	Non-specific	-
AVG431-A6	SNAP-23	Yes	<0.000001	330.2	394.8	-64.6	6.43792	10.0343	1416	<0.000001	Non-specific	-
AVG432-D10	SNAP-29	Yes	<0.000001	663	761.1	-98.1	18.8265	5.21073	1161	<0.000001	Membrane, cytosol	+
AVG433-A11	SNAP-47	Yes	<0.000001	607.4	701	-93.6	12.3313	7.59044	1505	<0.000001	Membrane, cytosol	+
AVG496-E10	Syn1	Yes	<0.000001	777.8	1105	-327.2	28.6494	11.4208	822	<0.000001	Membrane, cytosol	+
AVG418-H7	Syt5	Yes	<0.000001	228	256.4	-28.4	3.60381	7.88054	2019	<0.000001	Non-specific	-
AVG421-D10	Syngr1	Yes	<0.000001	336.5	415.6	-79.1	5.86824	13.4793	1887	<0.000001	Membrane, cytosol	+
AVG460-F6	Syp	Yes	<0.000001	593.9	910	-316.1	18.8442	16.7744	1949	<0.000001	Membrane	+
AVG419-F8	Sypl1	Yes	<0.000001	497.8	658.7	-160.9	11.1594	14.4183	1815	<0.000001	Non-specific	-
AVG420-H10	Sypl2	No	0.162227	244.2	238.2	6	4.29085	1.39833	1463	0.026906	Non-specific	-
AVG439-H2	Stx2	Yes	<0.000001	335.8	463.6	-127.8	11.516	11.0976	819	<0.000001	Non-specific	-
AVG442-D1	Stx7	No	0.360316	230.3	233.5	-3.2	3.49709	0.915045	1491	0.058424	Non-specific	-
AVG443-H8	Stx12	Yes	0.073394	597.1	619.7	-22.6	12.6108	1.79211	1083	0.012582	Membrane, perinuclear	+++
AVG444-H4	Stx16	Yes	<0.000001	322.7	394.2	-71.5	5.22172	13.6928	1740	<0.000001	Non-specific	-
AVG445-G8	Stxbp1	Yes	<0.000001	402.1	500.2	-98.1	5.96689	16.4407	2045	<0.000001	Non-specific	-
AVG482-G4	Slc1a2	Yes	<0.000001	260.8	320.2	-59.4	4.05537	14.6472	1578	<0.000001	Non-specific	-
AVG483-G7	Stxbp6	Yes	<0.000001	533.9	630.7	-96.8	8.73189	11.0858	1944	<0.000001	Nuclear	+++
AVG499P-H11 (DP)	pS129 Snca	Yes	0.001145	775.8	853.3	-77.5	23.7811	3.25889	1396	0.000216	Membrane	+++
AVG499P-E4	pS129 Snca	Yes	<0.000001	749.1	1183	-433.9	32.4851	13.3569	1148	<0.000001	Membrane	+++
AVG417-H5	Atp6v0a2	No	0.514057	612.4	621.2	-8.8	13.4833	0.652659	1847	0.082573	Non-specific	-
AVG416-E2	Atp6v1b2	Yes	<0.000001	250.5	278	-27.5	4.76183	5.77509	1521	<0.000001	Non-specific	-
AVG484-D11	VTI11	Yes	0.026756	289.6	276.5	13.1	5.90859	2.21711	1592	0.004788	Non-specific	-
AVG412-H7	VAMP3	Yes	<0.000001	259.4	285	-25.6	4.06249	6.30156	1610	<0.000001	Non-specific	-
AVG413-G8	VAMP4	Yes	0.078424	398.5	411.2	-12.7	7.2109	1.76122	1369	0.013332	Non-specific	-
AVG464-A6	VAMP7	Yes	<0.000001	594.1	863.5	-269.4	21.7579	12.3817	870	<0.000001	Membrane	++
AVG469-B12	Sec22b	Yes	<0.000001	500.8	600.9	-100.1	9.15459	10.9344	1406	<0.000001	Membrane	++
